# Supplementary material for: Characterization of De Novo Promoter Variants in Autism Spectrum Disorder with Massively Parallel Reporter Assays
Source: Int J Mol Sci. 2023 Feb 9;24(4):3509. doi: 10.3390/ijms24043509 (PMC9959321; doi:10.3390/ijms24043509)
Supplement: Supplementary file 1 [file ijms-24-03509-s001.zip]

Archive with 4 entries (3 files):
- ijms-2060290-supplementary/
- ijms-2060290-supplementary/ijms-2060290-supplementary.pdf
- ijms-2060290-supplementary/Supplementary_Table_S3.tsv
- ijms-2060290-supplementary/Supplementary_Table_S4.tsv
