# Supplementary material for: Characterization of De Novo Promoter Variants in Autism Spectrum Disorder with Massively Parallel Reporter Assays
Source: Int J Mol Sci. 2023 Feb 9;24(4):3509. doi: 10.3390/ijms24043509 (PMC9959321; doi:10.3390/ijms24043509)
Supplement: Supplementary file 1 [file ijms-24-03509-s001.zip › ijms-2060290-supplementary/Supplementary_Table_S3.tsv]

Name	Chr	Position_hg38	Ref	Alt	pval	fdr	logFC	FamilyID	SampleID	Phenotype	PriorFindingsIn.Family	Recurrence	ActiveTSS	Conserved.Loci	Lasso	DAWN	C7	C12	C18	C20	C26	C28	C42	C49	C63	CHD8.target	PhastCons	PhyloP	ChmE1	ChmE2	ENCODE_TFBS	REP_DNase	ENCODE_DNase	MidFetal_H3K27ac	Gene	ENSG	ENST	Type	Protein	ASD_TADA_FDR01	ASD_TADA_FDR03	PLI_over90	DevDelay	HcDNV
Variant_103|Variant_104	chr1	152048090	G	A	2.49E-09	7.01E-07	0.400847294	11029	11029.p1	case	N	0	1	0	0	1	0	0	1	0	0	0	0	0	0	0	0	0	1	1	1	1	1	0	S100A11	ENSG00000163191	ENST00000478109	processed_transcript	.	0	0	0	0	1
Variant_1085|Variant_1086	chr11	13755501	A	G	0.008920139	0.175618783	-0.319397942	14109	14109.p1	case	N	0	1	1	0	1	0	1	0	0	0	0	0	0	0	0	1	0	0	0	0	0	1	0	CENPUP1	ENSG00000255075	ENST00000526649	processed_pseudogene	.	0	0	0	0	1
Variant_1089|Variant_1090	chr11	1573806	G	A	0.000347897	0.015934163	-0.198502726	12210	12210.s1	control	N	0	1	0	0	1	0	0	1	0	0	0	0	0	0	0	0	0	1	1	0	1	1	1	DUSP8	ENSG00000184545	ENST00000397374	protein_coding	Q13202	0	0	0	0	1
Variant_1133|Variant_1134	chr11	3841717	G	A	0.001098152	0.037300975	0.147560843	11954	11954.p1	case	N	0	1	0	0	1	0	0	1	0	0	0	0	0	0	0	0	0	1	1	1	1	1	1	RHOG	ENSG00000177105	ENST00000351018	protein_coding	P84095	0	0	0	0	1
Variant_1147|Variant_1148	chr11	45847016	G	A	0.004960651	0.118863348	0.210439955	14511	14511.s1	control	N	0	1	0	0	1	0	0	1	0	0	0	0	0	0	0	0	0	1	1	1	1	0	1	CRY2	ENSG00000121671	ENST00000616623	protein_coding	.	0	0	1	0	1
Variant_1199|Variant_1200	chr11	62728170	C	T	0.002348522	0.064241429	-0.252963028	11121	11121.s1	control	N	0	1	0	0	1	0	0	1	0	0	1	0	0	0	1	0	0	1	0	1	1	1	1	HNRNPUL2	ENSG00000214753	ENST00000301785	protein_coding	Q1KMD3	0	0	1	0	1
Variant_1279|Variant_1280	chr11	69413086	C	T	0.003703911	0.094850497	0.231878042	13570	13570.p1	case	N	0	1	0	0	1	1	0	1	0	0	0	0	0	0	0	0	0	0	0	1	0	0	0	AP005233.1	ENSG00000259854	ENST00000562341	lincRNA	.	0	0	0	0	1
Variant_1311|Variant_1312	chr11	76445841	C	T	1.91E-06	0.000203439	0.269717279	11364	11364.s1	control	N	0	1	1	0	1	0	1	1	1	0	0	0	0	0	0	1	1	1	0	1	1	1	1	EMSY	ENSG00000158636	ENST00000524767	protein_coding	Q7Z589	0	0	1	0	1
Variant_1397|Variant_1398	chr12	107864363	G	T	1.68E-06	0.000185539	-0.26807205	14228	14228.s1	control	N	0	1	0	0	1	1	0	1	0	0	0	0	0	0	0	0	0	1	0	1	1	1	0	AC126177.4	ENSG00000257398	ENST00000547452	lincRNA	.	0	0	0	0	1
Variant_1399|Variant_1400	chr12	107864374	G	A	2.70E-08	5.21E-06	-0.251382807	14477	14477.p1	case	N	0	1	0	0	1	1	0	1	0	0	0	0	0	0	0	0	0	1	0	1	1	1	0	AC126177.4	ENSG00000257398	ENST00000547452	lincRNA	.	0	0	0	0	1
Variant_143|Variant_144	chr1	15604586	C	G	0.006427215	0.138926715	-0.156843245	13957	13957.s1	control	N	0	1	0	0	1	0	0	1	0	0	0	0	0	0	0	0	0	0	0	1	0	1	0	AL121992.1	ENSG00000237301	ENST00000428945	antisense_RNA	.	0	0	0	0	1
Variant_155|Variant_156	chr1	157138452	G	A	0.005126885	0.121859481	0.111866452	13043	13043.s1	control	N	0	1	1	0	1	0	1	1	0	0	1	0	0	0	1	1	0	1	0	1	1	1	1	ETV3	ENSG00000117036	ENST00000368192	protein_coding	P41162	0	0	0	0	1
Variant_1587|Variant_1588	chr12	45990584	C	T	0.000881275	0.032047322	0.11534146	12279	12279.s1	control	N	0	1	1	0	1	0	1	1	0	0	1	0	0	0	1	1	0	1	0	1	1	1	1	SCAF11	ENSG00000139218	ENST00000369367	protein_coding	Q99590	0	0	1	0	1
Variant_1591|Variant_1592	chr12	4649012	C	G	6.25E-06	0.000508674	-0.322693577	11664	11664.p1	case	N	0	1	0	0	1	0	0	1	0	0	1	0	0	0	1	0	0	1	0	1	1	1	1	NDUFA9	ENSG00000139180	ENST00000266544	protein_coding	Q16795	0	0	0	0	1
Variant_1599|Variant_1600	chr12	47821324	C	A	9.94E-06	0.00076842	-0.289471669	11544	11544.s1	control	N	0	1	0	0	1	0	0	1	0	0	1	0	0	0	1	0	0	0	1	0	1	1	1	HDAC7	ENSG00000061273	ENST00000080059	protein_coding	Q8WUI4	0	0	1	0	1
Variant_165|Variant_166	chr1	159009882	G	A	7.86E-39	2.43E-35	1.125794608	14122	14122.p1	case	N	0	1	0	0	1	0	0	1	0	0	0	0	0	0	0	0	0	1	1	1	1	1	0	IFI16	ENSG00000163565	ENST00000368131	protein_coding	Q16666	0	0	0	0	1
Variant_1713|Variant_1714	chr12	6944014	T	G	1.57E-10	6.08E-08	0.38415802	14582	14582.p1	case	N	0	1	0	0	1	0	0	1	0	0	0	0	0	0	0	0	0	1	1	1	1	1	1	C12orf57	ENSG00000111678	ENST00000229281	protein_coding	Q99622	0	0	0	0	1
Variant_1743|Variant_1744	chr12	95942481	G	A	0.002662796	0.071571334	-0.201304807	13204	13204.p1	case	N	0	1	0	0	1	0	0	1	0	0	0	0	0	0	0	0	0	1	1	1	1	1	0	AMDHD1	ENSG00000139344	ENST00000266736	protein_coding	Q96NU7	0	0	0	0	1
Variant_1769|Variant_1770	chr13	111320544	A	G	0.000693681	0.026471204	0.202259007	12581	12581.p1	case	N	0	1	0	0	1	0	0	1	0	0	0	0	0	0	0	0	0	0	0	1	0	1	0	TEX29	ENSG00000153495	ENST00000283547	protein_coding	Q8N6K0	0	0	0	0	1
Variant_1827|Variant_1828	chr13	41060038	G	C	6.74E-08	1.16E-05	-0.33508826	14066	14066.s1	control	N	0	1	0	0	1	0	0	1	0	0	1	0	0	0	1	0	0	1	0	1	1	1	1	WBP4	ENSG00000120688	ENST00000379487	protein_coding	O75554	0	0	0	0	1
Variant_1873|Variant_1874	chr13	76886463	C	G	0.001985898	0.056837141	0.145522214	13203	13203.p1	case	N	0	1	1	0	1	0	1	1	0	0	0	0	0	0	0	1	0	1	0	1	1	1	1	KCTD12	ENSG00000178695	ENST00000377474	protein_coding	Q96CX2	0	0	0	0	1
Variant_1879|Variant_1880	chr13	96946886	C	T	0.006513581	0.139815835	0.178715638	12447	12447.p1	case	N	0	1	0	0	1	1	0	1	0	0	0	0	0	0	0	0	0	0	0	1	0	0	0	AL353581.1	ENSG00000272329	ENST00000606096	lincRNA	.	0	0	0	0	1
Variant_1885|Variant_1886	chr13	98576326	C	G	4.02E-05	0.002534711	-0.233800676	14084	14084.p1	case	N	0	1	0	0	1	0	0	1	0	0	0	0	0	0	0	0	0	1	0	1	1	1	1	STK24-AS1	ENSG00000224418	ENST00000434547	antisense_RNA	.	0	0	0	0	1
Variant_1907|Variant_1908	chr14	104379273	C	T	0.004358349	0.107773265	-0.224130733	11282	11282.p1	case	Y	0	1	0	0	1	1	0	1	0	0	0	0	0	0	0	0	0	0	0	0	1	1	1	AL512357.1	ENSG00000258598	ENST00000557687	lincRNA	.	0	0	0	0	1
Variant_1971|Variant_1972	chr14	22929691	T	C	0.00018512	0.009698413	0.265267143	13606	13606.p1	case	Y	0	1	0	0	1	0	0	1	0	0	0	0	0	0	0	0	0	1	0	1	1	1	1	PRMT5	ENSG00000100462	ENST00000324366	protein_coding	O14744	0	0	1	0	1
Variant_1989|Variant_1990	chr14	24092554	G	A	0.00516454	0.121859481	-0.24886883	13941	13941.p1	case	N	0	1	0	0	1	0	0	1	0	0	0	0	0	0	0	0	0	0	0	0	0	0	1	PCK2	ENSG00000100889	ENST00000216780	protein_coding	Q16822	0	0	0	0	1
Variant_2019|Variant_2020	chr14	44912359	G	T	8.76E-08	1.42E-05	-0.23212165	14658	14658.s1	control	N	0	1	0	0	1	0	0	1	0	0	0	0	0	0	0	0	0	1	1	0	0	1	0	AL049870.3	ENSG00000258949	ENST00000555157	antisense_RNA	.	0	0	0	0	1
Variant_2045|Variant_2046	chr14	52791809	C	A	0.001471349	0.045029097	0.152699376	11225	11225.p1	case	N	0	1	0	0	1	0	0	1	0	0	0	0	0	0	0	0	0	1	0	1	1	1	1	GNPNAT1	ENSG00000100522	ENST00000216410	protein_coding	Q96EK6	0	0	0	0	1
Variant_2059|Variant_2060	chr14	58297862	A	C	0.00127498	0.040213908	-0.25024999	11263	11263.s1	control	N	0	1	1	0	1	0	1	1	0	0	1	0	0	0	1	1	0	1	0	1	1	1	1	ARID4A	ENSG00000032219	ENST00000355431	protein_coding	P29374	0	0	1	0	1
Variant_2063|Variant_2064	chr14	58633311	C	T	2.13E-06	0.000219403	0.42377433	14390	14390.s1	control	N	0	0	1	0	1	0	1	0	0	0	0	0	0	0	0	1	0	0	0	0	0	0	0	DACT1	ENSG00000165617	ENST00000556859	protein_coding	.	0	0	0	0	1
Variant_2067|Variant_2068	chr14	60091843	T	C	0.000626235	0.024502449	0.238393335	13793	13793.p1	case	N	0	1	1	0	1	0	1	1	0	0	0	0	0	0	0	1	0	1	0	1	1	1	1	PCNX4	ENSG00000126773	ENST00000406854	protein_coding	Q63HM2	0	0	0	0	1
Variant_2083|Variant_2084	chr14	68794162	A	G	0.009187306	0.178595312	0.196864638	11523	11523.s1	control	N	0	1	0	0	1	0	0	1	0	0	1	0	0	0	1	0	0	1	1	1	1	1	1	ZFP36L1	ENSG00000185650	ENST00000439696	protein_coding	Q07352	0	0	0	0	1
Variant_211|Variant_212	chr1	166839577	C	A	5.95E-05	0.003680829	0.275725709	11415	11415.p1	case	N	0	1	0	0	1	0	0	1	0	0	1	0	0	0	1	0	0	1	0	1	1	0	1	POGK	ENSG00000143157	ENST00000367875	protein_coding	Q9P215	0	0	1	0	1
Variant_2115|Variant_2116	chr14	77141817	T	C	0.000620029	0.024502449	0.126542188	12792	12792.p1	case	N	0	1	1	0	1	0	1	1	0	0	0	0	0	0	0	1	0	1	1	1	1	1	1	ZDHHC22	ENSG00000177108	ENST00000319374	protein_coding	Q8N966	0	0	0	0	1
Variant_2121|Variant_2122	chr14	78232699	A	G	0.009603256	0.181075364	0.200952457	14112	14112.p1	case	N	0	1	1	0	1	0	1	1	0	0	0	0	0	0	0	1	0	0	1	0	1	0	0	RPS26P48	ENSG00000239438	ENST00000491713	processed_pseudogene	.	0	0	0	0	1
Variant_2127|Variant_2128	chr14	88323727	C	T	0.001834377	0.054519815	-0.144198297	13941	13941.s1	control	N	0	1	1	0	1	0	1	1	0	0	0	0	0	0	0	1	0	1	0	1	1	1	1	KCNK10	ENSG00000100433	ENST00000319231	protein_coding	P57789	0	0	0	0	1
Variant_2149|Variant_2150	chr14	96204782	C	T	0.003241631	0.084200674	-0.175549511	14539	14539.s1	control	N	0	1	1	0	1	0	1	1	0	0	0	0	0	0	0	1	0	1	1	1	1	1	0	BDKRB2	ENSG00000168398	ENST00000554311	protein_coding	P30411	0	0	0	0	1
Variant_215|Variant_216	chr1	167553797	G	A	1.73E-12	1.07E-09	-0.369360979	14555	14555.p1	case	N	0	1	0	0	1	0	0	1	0	0	0	0	0	0	0	0	0	1	0	1	1	1	1	CREG1	ENSG00000143162	ENST00000370509	protein_coding	O75629	0	0	0	0	1
Variant_2211|Variant_2212	chr15	43649011	C	T	0.000504386	0.021356932	-0.143816181	13552	13552.s1	control	Y	0	1	1	0	1	0	1	1	0	0	0	0	0	0	0	1	0	0	0	1	0	1	0	CATSPER2	ENSG00000166762	ENST00000381761	protein_coding	.	0	0	0	0	1
Variant_2249|Variant_2250	chr15	64387277	G	A	4.16E-15	3.21E-12	-0.550516651	22364	22364.p1	case	N	0	1	0	0	1	0	0	1	0	0	0	0	0	0	0	0	0	1	0	0	0	0	1	TRIP4	ENSG00000103671	ENST00000261884	protein_coding	Q15650	0	0	0	0	1
Variant_2279|Variant_2280	chr15	74209103	G	A	0.000904148	0.032325683	0.252383166	14577	14577.p1	case	N	0	1	0	0	1	0	0	1	0	0	0	1	0	0	0	0	0	0	1	1	1	1	1	STRA6	ENSG00000137868	ENST00000323940	protein_coding	Q9BX79	0	0	0	1	1
Variant_2317|Variant_2318	chr15	81324240	G	A	0.003030126	0.080742402	0.164994939	13267	13267.s1	control	N	0	1	0	0	1	0	0	1	0	0	0	0	0	0	0	0	0	1	0	1	1	1	1	STARD5	ENSG00000172345	ENST00000302824	protein_coding	Q9NSY2	0	0	0	0	1
Variant_2331|Variant_2332	chr15	84748285	C	A	0.001207169	0.039277467	0.400628432	14436	14436.p1	case	N	0	1	1	0	1	0	1	1	0	0	1	0	0	0	1	1	0	1	0	1	1	1	1	ZNF592	ENSG00000166716	ENST00000560079	protein_coding	Q92610	0	0	1	0	1
Variant_2393|Variant_2394	chr16	1098021	C	T	3.42E-06	0.000310541	0.242302968	14458	14458.p1	case	N	0	1	0	0	1	0	0	1	0	0	0	0	0	0	0	0	0	0	0	1	0	1	1	C1QTNF8	ENSG00000184471	ENST00000328449	protein_coding	P60827	0	0	0	0	1
Variant_2407|Variant_2408	chr16	11851704	G	A	0.000368265	0.016497198	-0.237017402	11773	11773.p1	case	N	0	1	0	0	1	0	0	1	0	0	1	0	0	0	1	0	0	1	0	1	1	0	1	RSL1D1	ENSG00000171490	ENST00000571133	protein_coding	O76021	0	0	0	0	1
Variant_2541|Variant_2542	chr16	48496894	T	A	0.004559292	0.111847397	0.216078683	14317	14317.p1	case	N	0	1	1	0	1	0	1	1	1	0	0	0	0	1	0	1	1	0	0	1	0	1	0	MOCS1P1	ENSG00000260347	ENST00000564020	processed_pseudogene	.	0	0	0	0	1
Variant_263|Variant_264	chr1	185317547	C	T	0.009296933	0.178595312	0.137535075	14066	14066.p1	case	N	0	1	0	0	1	0	0	1	0	0	1	0	0	0	1	0	0	1	1	1	1	1	1	IVNS1ABP	ENSG00000116679	ENST00000367498	protein_coding	Q9Y6Y0	0	0	1	0	1
Variant_2631|Variant_2632	chr16	712874	G	A	1.56E-05	0.001119938	-0.265836171	12919	12919.p1	case	N	0	1	1	0	1	1	1	1	0	0	0	0	0	0	0	1	0	0	0	1	1	1	1	Z97653.1	ENSG00000259840	ENST00000567096	lincRNA	.	0	0	0	0	1
Variant_2681|Variant_2682	chr16	84506171	G	A	1.63E-07	2.10E-05	0.429018594	11207	11207.p1	case	N	0	1	0	0	1	0	0	1	0	0	0	0	0	0	0	0	0	0	0	0	0	1	1	TLDC1	ENSG00000140950	ENST00000343629	protein_coding	Q6P9B6	0	0	0	0	1
Variant_2685|Variant_2686	chr16	85027569	C	T	0.006411231	0.138926715	-0.118552316	11413	11413.s1	control	N	0	1	0	0	1	0	0	1	0	0	0	0	0	0	0	0	0	1	0	1	1	1	1	KIAA0513	ENSG00000135709	ENST00000258180	protein_coding	O60268	0	0	0	0	1
Variant_2697|Variant_2698	chr16	86223126	C	T	0.000239601	0.01175564	0.32308595	11245	11245.p1	case	N	0	1	1	0	1	1	1	1	0	0	0	0	0	0	0	1	0	0	0	1	0	1	0	AC040170.1	ENSG00000270058	ENST00000602425	lincRNA	.	0	0	0	0	1
Variant_27|Variant_28	chr1	1171980	G	A	0.001329853	0.041520963	-0.142701331	12550	12550.s1	control	N	0	1	0	0	1	0	0	1	0	0	0	0	0	0	0	0	0	0	0	1	0	1	0	TTLL10	ENSG00000162571	ENST00000379290	protein_coding	Q6ZVT0	0	0	0	0	1
Variant_2799|Variant_2800	chr17	20009772	G	A	7.57E-05	0.004500244	-0.199891789	11575	11575.p1	case	N	0	1	0	0	1	0	0	1	0	0	0	0	0	0	0	0	0	1	1	0	1	1	1	AC005730.2	ENSG00000261033	ENST00000564549	antisense_RNA	.	0	0	0	0	1
Variant_2831|Variant_2832	chr17	30292205	C	A	4.41E-06	0.000368644	-0.206703552	12120	12120.s1	control	N	0	1	0	0	1	0	0	1	0	0	1	0	0	0	1	0	0	1	0	1	1	0	1	BLMH	ENSG00000108578	ENST00000261714	protein_coding	Q13867	0	0	0	0	1
Variant_2865|Variant_2866	chr17	3557820	G	A	0.001017336	0.034939855	0.131514651	12620	12620.s1	control	N	0	1	1	0	1	0	1	1	0	0	0	0	0	0	0	1	0	0	0	1	0	1	0	TRPV3	ENSG00000167723	ENST00000301365	protein_coding	Q8NET8	0	0	0	0	1
Variant_2881|Variant_2882	chr17	36936653	G	A	0.00526781	0.123354541	0.129454573	11233	11233.p1	case	N	0	1	1	0	1	0	1	1	0	0	0	0	0	0	0	1	0	0	0	1	1	1	1	LHX1	ENSG00000273706	ENST00000614239	protein_coding	P48742	0	0	0	0	1
Variant_2931|Variant_2932	chr17	43483731	C	T	0.007564676	0.154850414	-0.118467505	12782	12782.s1	control	N	0	1	1	0	1	0	1	1	1	0	0	0	0	1	0	1	1	1	0	1	1	1	1	DHX8	ENSG00000067596	ENST00000262415	protein_coding	Q14562	0	0	1	0	1
Variant_2963|Variant_2964	chr17	4903627	A	C	0.000535389	0.021774832	-0.251235789	12850	12850.p1	case	N	0	1	0	0	1	0	0	1	0	0	0	0	0	0	0	0	0	0	0	1	1	1	0	CHRNE	ENSG00000108556	ENST00000293780	protein_coding	Q04844	0	0	0	0	1
Variant_2965|Variant_2966	chr17	49130901	A	G	0.000350541	0.015934163	0.337249594	13343	13343.s1	control	N	0	1	0	0	1	0	0	1	0	0	0	0	0	0	0	0	0	0	0	0	0	1	0	B4GALNT2	ENSG00000167080	ENST00000393354	protein_coding	Q8NHY0	0	0	0	0	1
Variant_297|Variant_298	chr1	202810682	G	A	0.000525296	0.021719194	0.192058824	11665	11665.s1	control	N	0	1	0	0	1	0	0	1	0	0	0	0	0	0	0	0	0	1	0	1	1	1	1	PCAT6	ENSG00000228288	ENST00000417262	antisense_RNA	.	0	0	0	0	1
Variant_3013|Variant_3014	chr17	68197249	C	T	0.000110956	0.006296726	0.188504915	12212	12212.p1	case	N	0	1	0	0	1	0	0	1	0	0	0	0	0	0	0	0	0	0	0	0	1	1	0	AC005332.3	ENSG00000267472	ENST00000589904	processed_pseudogene	.	0	0	0	0	1
Variant_3039|Variant_3040	chr17	74748459	C	T	0.006779905	0.142562502	-0.107078857	11433	11433.s1	control	N	0	1	1	0	1	0	1	1	1	0	0	0	0	1	0	1	1	1	1	1	1	1	0	SLC9A3R1	ENSG00000109062	ENST00000262613	protein_coding	O14745	0	0	0	0	1
Variant_3051|Variant_3052	chr17	75897073	G	C	0.000526994	0.021719194	-0.167223829	14107	14107.s1	control	N	0	1	0	0	1	0	0	1	0	0	0	0	0	0	0	0	0	1	0	1	1	1	1	TRIM65	ENSG00000141569	ENST00000269383	protein_coding	Q6PJ69	0	0	0	0	1
Variant_3053|Variant_3054	chr17	75941278	A	C	0.003774381	0.094850497	-0.167605148	14490	14490.p1	case	N	0	1	0	0	1	0	0	1	0	0	0	0	0	0	0	0	0	1	1	1	1	1	1	FBF1	ENSG00000188878	ENST00000636174	protein_coding	Q8TES7	0	0	0	0	1
Variant_3123|Variant_3124	chr18	13218596	C	G	0.000408066	0.017959023	0.180549606	12523	12523.s1	control	N	0	1	0	0	1	0	0	1	0	0	0	0	0	0	0	0	0	1	0	0	1	1	1	LDLRAD4	ENSG00000168675	ENST00000399848	protein_coding	O15165	0	0	0	0	1
Variant_3139|Variant_3140	chr18	21979381	G	A	0.003757693	0.094850497	-0.229039785	13798	13798.s1	control	N	0	1	0	0	1	1	0	1	0	0	0	0	0	0	0	0	0	0	0	1	0	1	0	LINC01900	ENSG00000265758	ENST00000584898	lincRNA	.	0	0	0	0	1
Variant_3227|Variant_3228	chr18	74147860	G	A	4.09E-06	0.000351256	0.216459747	11495	11495.s1	control	N	0	1	0	0	1	0	0	1	0	0	0	0	0	0	0	0	0	1	0	1	1	1	1	TIMM21	ENSG00000075336	ENST00000169551	protein_coding	Q9BVV7	0	0	0	0	1
Variant_3245|Variant_3246	chr18	78979599	G	A	0.000836328	0.030774883	0.237772519	11336	11336.s1	control	N	0	1	0	0	1	0	0	1	0	0	0	0	0	0	0	0	0	1	0	1	1	1	0	SALL3	ENSG00000256463	ENST00000537592	protein_coding	Q9BXA9	0	0	0	0	1
Variant_3247|Variant_3248	chr18	79576676	G	A	0.005464761	0.126056542	-0.184051646	14500	14500.p1	case	N	0	1	0	1	1	0	0	1	0	1	0	0	0	0	0	0	0	0	1	1	0	1	1	AC068473.3	ENSG00000267287	ENST00000589723	lincRNA	.	0	0	0	0	1
Variant_3293|Variant_3294	chr19	13624779	C	T	0.008893068	0.175618783	0.251727372	14292	14292.s1	control	N	0	1	0	0	1	0	0	1	0	0	0	0	0	0	0	0	0	0	1	0	1	0	0	CACNA1A	ENSG00000141837	ENST00000592864	protein_coding	.	0	0	1	0	1
Variant_333|Variant_334	chr1	209806156	A	G	1.21E-05	0.000915978	-0.184773518	11917	11917.s1	control	N	0	1	1	0	1	0	1	1	0	0	0	0	0	0	0	1	0	1	1	1	1	1	0	IRF6	ENSG00000117595	ENST00000367021	protein_coding	O14896	0	0	1	0	1
Variant_3347|Variant_3348	chr19	2032438	C	T	0.00980439	0.183668901	0.239477379	12641	12641.s1	control	N	0	1	1	0	1	0	1	1	0	0	0	0	0	0	0	1	0	1	1	1	1	1	1	AC007136.1	ENSG00000267180	ENST00000589141	transcribed_processed_pseudogene	.	0	0	0	0	1
Variant_3361|Variant_3362	chr19	2282441	G	A	0.000152927	0.00814995	-0.233489669	11365	11365.p1	case	Y	0	1	0	0	1	0	0	1	0	0	0	0	0	0	0	0	0	1	1	1	0	1	0	C19orf35	ENSG00000188305	ENST00000342063	protein_coding	Q6ZS72	0	0	0	0	1
Variant_3421|Variant_3422	chr19	39196052	C	T	0.009458066	0.180462234	0.158847166	14110	14110.p1	case	N	0	1	0	0	1	0	0	1	0	0	0	0	0	0	0	0	0	0	0	1	0	1	0	NCCRP1	ENSG00000188505	ENST00000339852	protein_coding	Q6ZVX7	0	0	0	0	1
Variant_3449|Variant_3450	chr19	42066855	G	T	0.000252372	0.012188797	0.273488215	11765	11765.s1	control	N	0	1	0	0	1	0	0	1	0	0	0	0	0	0	0	0	0	0	1	0	0	0	1	GRIK5	ENSG00000105737	ENST00000301218	protein_coding	Q16478	0	0	1	0	1
Variant_345|Variant_346	chr1	218285057	G	A	0.000720772	0.02698392	0.178297265	12794	12794.s1	control	N	0	1	0	0	1	0	0	1	0	0	0	0	0	0	0	0	0	1	1	1	1	1	1	RRP15	ENSG00000067533	ENST00000366932	protein_coding	Q9Y3B9	0	0	0	0	1
Variant_3465|Variant_3466	chr19	4402511	C	A	0.002453843	0.066533588	0.129237076	14275	14275.s1	control	N	0	1	0	0	1	0	0	1	0	0	0	0	0	0	0	0	0	1	0	1	1	1	1	CHAF1A	ENSG00000167670	ENST00000301280	protein_coding	Q13111	0	0	1	0	1
Variant_3469|Variant_3470	chr19	44530846	C	G	0.00023823	0.01175564	-0.265519193	13625	13625.p1	case	N	0	1	0	0	1	0	0	1	0	0	0	0	0	0	0	0	0	0	0	1	0	0	0	CEACAM20	ENSG00000273777	ENST00000614924	protein_coding	.	0	0	0	0	1
Variant_3491|Variant_3492	chr19	462177	G	C	0.001171668	0.038688914	-0.164298779	13043	13043.p1	case	N	0	1	0	0	1	0	0	1	0	0	0	0	0	0	0	0	0	1	1	1	1	1	1	SHC2	ENSG00000129946	ENST00000264554	protein_coding	P98077	0	0	0	0	1
Variant_3495|Variant_3496	chr19	4724133	G	T	1.55E-07	2.09E-05	-0.377218694	11187	11187.s1	control	N	0	1	1	0	1	0	1	1	0	0	0	0	0	0	0	1	0	1	0	1	1	1	1	DPP9	ENSG00000142002	ENST00000262960	protein_coding	Q86TI2	0	0	1	0	1
Variant_3557|Variant_3558	chr19	53365686	C	T	0.001354597	0.041870599	-0.136808907	13309	13309.s1	control	N	0	1	0	0	1	0	0	1	0	0	0	0	0	0	0	0	0	1	0	1	1	1	1	ZNF525	ENSG00000203326	ENST00000474037	protein_coding	.	0	0	0	0	1
Variant_3639|Variant_3640	chr19	8005629	C	A	5.63E-08	1.02E-05	0.257063082	14288	14288.p1	case	N	0	1	1	0	1	0	1	1	0	0	0	0	0	0	0	1	0	1	0	1	1	1	1	ELAVL1	ENSG00000066044	ENST00000407627	protein_coding	Q15717	0	0	1	0	1
Variant_3641|Variant_3642	chr19	822064	G	C	2.20E-05	0.001444181	0.233789892	14569	14569.s1	control	N	0	1	1	0	1	0	1	1	0	0	0	0	0	0	0	1	0	1	0	1	1	1	1	PLPPR3	ENSG00000129951	ENST00000359894	protein_coding	Q6T4P5	0	0	0	0	1
Variant_3665|Variant_3666	chr2	102182191	C	T	0.00663979	0.140572534	0.181796121	14101	14101.s1	control	N	0	1	0	0	1	0	0	1	0	0	0	0	0	0	0	0	0	0	0	1	1	1	0	AC007271.1	ENSG00000226925	ENST00000428188	antisense_RNA	.	0	0	0	0	1
Variant_3691|Variant_3692	chr2	112481150	C	T	0.005869724	0.131473302	-0.198539071	12020	12020.s1	control	N	0	1	0	0	1	0	0	1	0	0	1	0	0	0	1	0	0	1	1	1	1	1	1	TTL	ENSG00000114999	ENST00000233336	protein_coding	Q8NG68	0	0	1	0	1
Variant_3763|Variant_3764	chr2	144332668	C	G	1.82E-08	3.75E-06	-0.197892377	14412	14412.p1	case	N	0	1	0	0	1	0	0	1	0	0	0	0	0	0	0	0	0	1	1	1	1	1	1	GTDC1	ENSG00000121964	ENST00000542155	protein_coding	Q4AE62	0	0	0	0	1
Variant_377|Variant_378	chr1	224529054	C	T	0.002005468	0.056870654	0.176642471	12565	12565.s1	control	N	0	1	0	0	1	0	0	1	0	0	0	0	0	0	0	0	0	0	0	1	0	1	0	CNIH3	ENSG00000143786	ENST00000498382	processed_transcript	.	0	0	0	0	1
Variant_3871|Variant_3872	chr2	204235020	C	T	0.001955719	0.056496508	-0.234155482	12329	12329.s1	control	Y	0	1	0	0	1	1	0	1	0	0	0	0	0	0	0	0	0	0	0	1	0	1	0	AC009498.1	ENSG00000237271	ENST00000419860	lincRNA	.	0	0	0	0	1
Variant_3899|Variant_3900	chr2	219060984	C	A	0.001258904	0.040116199	0.189589293	13802	13802.p1	case	N	0	1	1	0	1	0	1	1	1	0	0	0	0	1	0	1	1	0	0	1	1	1	0	IHH	ENSG00000163501	ENST00000295731	protein_coding	Q14623	0	0	0	0	1
Variant_3985|Variant_3986	chr2	27050776	G	A	9.34E-07	0.000106972	0.317294577	12382	12382.p1	case	N	0	1	1	0	1	0	1	1	0	0	0	0	0	0	0	1	0	1	0	1	1	1	1	AGBL5	ENSG00000084693	ENST00000360131	protein_coding	Q8NDL9	0	0	0	0	1
Variant_3991|Variant_3992	chr2	28751800	G	A	6.15E-24	9.51E-21	0.479541582	11798	11798.s1	control	Y	0	1	1	1	1	0	1	1	1	0	1	0	1	1	1	1	1	1	0	1	1	1	1	PPP1CB	ENSG00000213639	ENST00000395366	protein_coding	P62140	0	0	1	0	1
Variant_4027|Variant_4028	chr2	44941789	G	T	0.009218718	0.178595312	0.137751345	11462	11462.s1	control	N	0	1	1	0	1	0	1	1	1	0	0	1	0	0	0	1	1	1	0	1	1	1	0	SIX3	ENSG00000138083	ENST00000260653	protein_coding	O95343	0	0	0	1	1
Variant_4075|Variant_4076	chr2	64228403	G	A	0.000306018	0.014468973	0.156467814	14492	14492.s1	control	N	0	1	0	0	1	0	0	1	0	0	0	0	0	0	0	0	0	1	1	1	1	1	1	AC012368.1	ENSG00000225889	ENST00000451350	antisense_RNA	.	0	0	0	0	1
Variant_4093|Variant_4094	chr2	68643308	C	T	7.13E-05	0.004324268	-0.208588785	14612	14612.s1	control	Y	0	1	0	0	1	0	0	1	0	0	0	0	0	0	0	0	0	1	0	0	1	0	1	PROKR1	ENSG00000169618	ENST00000303786	protein_coding	Q8TCW9	0	0	0	0	1
Variant_413|Variant_414	chr1	230715697	G	A	2.35E-06	0.00023423	0.418729513	12573	12573.s1	control	N	0	1	0	0	1	0	0	1	0	0	0	0	0	0	0	0	0	0	0	1	0	1	0	AGT	ENSG00000135744	ENST00000366667	protein_coding	P01019	0	0	0	0	1
Variant_4189|Variant_4190	chr20	20368048	G	A	2.70E-18	2.78E-15	0.516043672	13505	13505.s1	control	N	0	1	1	0	1	0	1	1	1	0	0	0	0	1	0	1	1	1	0	1	1	1	1	INSM1	ENSG00000173404	ENST00000310227	protein_coding	Q01101	0	0	0	0	1
Variant_4245|Variant_4246	chr20	36773869	A	G	0.000955584	0.033564883	-0.127082882	14608	14608.p1	case	N	0	1	0	0	1	0	0	1	0	0	0	0	0	0	0	0	0	1	0	1	1	1	1	DSN1	ENSG00000149636	ENST00000426836	protein_coding	Q9H410	0	0	0	0	1
Variant_4249|Variant_4250	chr20	37288402	G	A	4.48E-09	1.07E-06	0.518169369	11549	11549.s1	control	N	0	1	0	0	1	0	0	1	0	0	0	0	0	0	0	0	0	0	0	1	0	1	0	MANBAL	ENSG00000101363	ENST00000373606	protein_coding	Q9NQG1	0	0	0	0	1
Variant_4281|Variant_4282	chr20	46459332	A	C	0.006395264	0.138926715	0.142276287	13968	13968.p1	case	N	0	1	1	0	1	0	1	1	1	0	0	0	0	1	0	1	1	1	1	1	1	1	0	ZNF663P	ENSG00000215452	ENST00000400371	processed_transcript	.	0	0	0	0	1
Variant_4299|Variant_4300	chr20	49482902	G	A	4.54E-11	2.01E-08	-0.29342588	11090	11090.p1	case	N	0	1	0	0	1	0	0	1	0	0	0	0	0	0	0	0	0	1	0	1	1	1	1	KCNB1	ENSG00000158445	ENST00000371741	protein_coding	Q14721	0	0	1	0	1
Variant_4411|Variant_4412	chr21	17612890	G	C	0.00011753	0.006459468	0.208041728	14444	14444.s1	control	N	0	1	0	0	1	0	0	1	0	0	0	0	0	0	0	0	0	1	0	1	1	1	1	BTG3	ENSG00000154640	ENST00000339775	protein_coding	Q14201	0	0	0	0	1
Variant_4629|Variant_4630	chr22	31490079	G	C	9.84E-08	1.45E-05	-0.296948892	12368	12368.s1	control	N	0	1	0	0	1	0	0	1	0	0	1	0	0	0	1	0	0	1	0	1	1	1	1	EIF4ENIF1	ENSG00000184708	ENST00000397525	protein_coding	Q9NRA8	0	0	1	0	1
Variant_4643|Variant_4644	chr22	36253031	C	T	0.001708496	0.05177413	0.168470277	12493	12493.p1	case	N	0	1	0	0	1	0	0	1	0	0	0	0	0	0	0	0	0	1	0	1	0	1	0	APOL1	ENSG00000100342	ENST00000319136	protein_coding	O14791	0	0	0	0	1
Variant_4719|Variant_4720	chr22	50184470	G	T	0.004739118	0.115343405	0.169938857	12032	12032.p1	case	N	0	1	1	0	1	0	1	1	0	0	0	0	0	0	0	1	0	1	1	0	1	1	0	TRABD	ENSG00000170638	ENST00000303434	protein_coding	Q9H4I3	0	0	1	0	1
Variant_4729|Variant_4730	chr3	100709421	A	G	5.06E-09	1.12E-06	0.317574746	13898	13898.p1	case	N	0	1	1	0	1	0	1	1	0	0	0	0	0	0	0	1	0	1	0	1	1	1	1	TFG	ENSG00000114354	ENST00000240851	protein_coding	Q92734	0	0	0	0	1
Variant_4763|Variant_4764	chr3	120742715	C	G	0.006333556	0.138926715	0.145018605	11229	11229.p1	case	N	0	1	1	0	1	0	1	1	1	0	0	0	0	1	0	1	1	1	0	1	1	1	1	GTF2E1	ENSG00000153767	ENST00000283875	protein_coding	P29083	0	0	1	0	1
Variant_477|Variant_478	chr1	27649392	G	C	0.006332764	0.138926715	0.228907911	13169	13169.s1	control	N	0	0	1	0	1	0	1	0	0	0	0	0	0	0	0	1	0	0	0	0	0	0	0	AL031729.1	ENSG00000235912	ENST00000433132	processed_pseudogene	.	0	0	0	0	1
Variant_4877|Variant_4878	chr3	172040540	G	T	0.00172575	0.051789248	-0.241745806	12041	12041.s1	control	N	0	1	1	0	1	0	1	1	1	0	0	0	0	1	0	1	1	1	0	1	1	1	1	FNDC3B	ENSG00000075420	ENST00000336824	protein_coding	Q53EP0	0	0	1	0	1
Variant_4897|Variant_4898	chr3	18425152	C	A	0.000582795	0.023395072	-0.196829389	13204	13204.p1	case	N	0	1	1	0	1	0	1	1	0	0	0	0	0	0	0	1	0	1	0	0	1	1	1	SATB1	ENSG00000182568	ENST00000417717	protein_coding	Q01826	0	0	0	0	1
Variant_4923|Variant_4924	chr3	194071195	C	T	9.22E-10	2.85E-07	0.288518127	14571	14571.p1	case	N	0	1	1	1	1	0	1	1	0	1	0	0	0	0	0	1	0	1	0	1	1	1	1	LINC02028	ENSG00000230102	ENST00000432154	lincRNA	.	0	0	0	0	1
Variant_4925|Variant_4926	chr3	194351963	T	C	0.007876833	0.160179536	1.063106146	14479	14479.s1	control	N	0	1	0	0	1	0	0	1	0	0	0	0	0	0	0	0	0	0	0	0	0	1	0	CPN2	ENSG00000178772	ENST00000323830	protein_coding	P22792	0	0	0	0	1
Variant_493|Variant_494	chr1	32204360	T	C	2.51E-05	0.001615689	-0.31317602	14468	14468.p1	case	N	0	0	1	1	1	0	1	0	1	0	0	0	0	1	0	1	1	0	0	0	0	0	0	IQCC	ENSG00000160051	ENST00000537469	protein_coding	Q4KMZ1	0	0	0	0	1
Variant_4993|Variant_4994	chr3	44975210	C	T	0.000909846	0.032325683	0.228515615	14485	14485.s1	control	N	0	1	0	0	1	0	0	1	0	0	0	0	0	0	0	0	0	1	1	1	1	1	1	EXOSC7	ENSG00000075914	ENST00000265564	protein_coding	Q15024	0	0	0	0	1
Variant_5|Variant_6	chr1	11060252	C	T	3.76E-07	4.47E-05	0.229014142	14175	14175.p1	case	N	0	1	1	0	1	0	1	1	0	0	0	0	0	0	0	1	0	1	0	1	1	1	1	SRM	ENSG00000116649	ENST00000376957	protein_coding	P19623	0	0	0	0	1
Variant_5003|Variant_5004	chr3	47164842	A	G	0.008058034	0.162793346	-0.19687371	11546	11546.s1	control	N	0	1	0	0	1	0	0	1	0	0	1	0	0	0	1	0	0	1	0	1	1	1	1	SETD2	ENSG00000181555	ENST00000409792	protein_coding	Q9BYW2	0	0	1	0	1
Variant_5009|Variant_5010	chr3	48241095	G	A	0.001887029	0.055550547	-0.142922556	11855	11855.s1	control	N	0	1	0	0	1	0	0	1	0	0	0	0	0	0	0	0	0	1	1	1	1	1	1	ZNF589	ENSG00000164048	ENST00000354698	protein_coding	Q86UQ0	0	0	0	0	1
Variant_5035|Variant_5036	chr3	52686332	G	A	0.002311573	0.063795299	0.227543285	12581	12581.s1	control	N	0	1	0	0	1	0	0	1	0	0	0	0	0	0	0	0	0	1	1	1	1	1	1	PBRM1	ENSG00000163939	ENST00000394830	protein_coding	Q86U86	0	0	1	0	1
Variant_5061|Variant_5062	chr3	57227663	G	C	2.07E-05	0.001391288	0.20362551	12631	12631.p1	case	N	0	1	1	0	1	0	1	1	0	0	0	0	0	0	0	1	0	1	0	1	1	1	1	APPL1	ENSG00000157500	ENST00000288266	protein_coding	Q9UKG1	0	0	0	0	1
Variant_5153|Variant_5154	chr4	127470607	G	A	0.004895492	0.118218484	0.138720377	13631	13631.p1	case	N	0	1	0	0	1	1	0	1	0	0	0	0	0	0	0	0	0	0	0	1	0	0	0	AC093772.1	ENSG00000248491	ENST00000504050	lincRNA	.	0	0	0	0	1
Variant_5159|Variant_5160	chr4	127965120	C	A	0.000119117	0.006459468	-0.259237169	13088	13088.p1	case	N	0	1	0	0	1	0	0	1	0	0	0	0	0	0	0	0	0	1	0	1	1	1	1	ABHD18	ENSG00000164074	ENST00000398965	protein_coding	Q0P651	0	0	0	0	1
Variant_517|Variant_518	chr1	35807641	G	A	0.000112041	0.006296726	0.298577383	11090	11090.p1	case	N	0	1	1	0	1	0	1	1	0	0	0	0	0	0	0	1	0	1	1	1	1	1	1	AGO4	ENSG00000134698	ENST00000373210	protein_coding	Q9HCK5	0	0	1	0	1
Variant_5289|Variant_5290	chr4	3292329	T	C	0.007341179	0.151277222	-0.120430772	13924	13924.p1	case	N	0	1	0	0	1	0	0	1	0	0	0	0	0	0	0	0	0	1	0	1	1	1	1	RGS12	ENSG00000159788	ENST00000506631	retained_intron	.	0	0	0	0	1
Variant_529|Variant_530	chr1	36466138	G	T	1.73E-05	0.001216694	0.325179253	11989	11989.s1	control	N	0	1	0	0	1	0	0	1	0	0	0	0	0	0	0	0	0	0	0	0	0	1	0	MRPS15	ENSG00000116898	ENST00000373116	protein_coding	P82914	0	0	0	0	1
Variant_5293|Variant_5294	chr4	3764946	C	A	0.008178801	0.163600267	0.212427779	11736	11736.s1	control	N	0	1	0	0	1	0	0	1	0	0	0	0	0	0	0	0	0	0	0	0	0	1	0	ADRA2C	ENSG00000184160	ENST00000330055	protein_coding	P18825	0	0	0	0	1
Variant_531|Variant_532	chr1	36772958	T	A	0.005677978	0.129048743	-0.165341158	13097	13097.s1	control	Y	0	1	0	0	1	0	0	1	0	0	0	0	0	0	0	0	0	0	0	1	0	0	0	AC117945.1	ENSG00000234481	ENST00000451375	antisense_RNA	.	0	0	0	0	1
Variant_5359|Variant_5360	chr4	70704853	G	C	7.73E-05	0.004508398	0.225136299	14338	14338.s1	control	N	0	1	0	0	1	0	0	1	0	0	0	0	0	0	0	0	0	1	0	1	1	0	1	AC009570.1	ENSG00000272986	ENST00000609599	antisense_RNA	.	0	0	0	0	1
Variant_539|Variant_540	chr1	3772155	C	G	0.006586476	0.140405492	0.117707399	12578	12578.s1	control	N	0	1	0	0	1	0	0	1	0	0	0	0	0	0	0	0	0	1	1	1	1	1	1	SMIM1	ENSG00000235169	ENST00000444870	protein_coding	B2RUZ4	0	0	0	0	1
Variant_5411|Variant_5412	chr4	974345	G	A	0.002225028	0.062523289	-0.188918716	14698	14698.p1	case	N	0	1	0	0	1	0	0	1	0	0	0	0	0	0	0	0	0	1	0	0	0	0	0	DGKQ	ENSG00000145214	ENST00000273814	protein_coding	P52824	0	0	0	0	1
Variant_5431|Variant_5432	chr5	109410292	C	T	0.000724576	0.02698392	-0.202452365	12314	12314.s1	control	N	0	1	0	0	1	0	0	1	0	0	0	0	0	0	0	0	0	1	0	1	1	1	1	PJA2	ENSG00000198961	ENST00000361189	protein_coding	O43164	0	0	0	0	1
Variant_5443|Variant_5444	chr5	119071349	C	A	0.005325746	0.123773544	0.127682326	12437	12437.s1	control	N	0	1	1	0	1	0	1	1	1	0	0	0	0	1	0	1	1	1	0	1	1	1	1	DMXL1	ENSG00000172869	ENST00000539542	protein_coding	.	0	0	1	0	1
Variant_5491|Variant_5492	chr5	135536161	A	G	4.83E-10	1.66E-07	-0.313646033	14586	14586.p1	case	N	0	1	1	0	1	0	1	1	0	0	0	0	0	0	0	1	0	0	0	1	1	1	0	NEUROG1	ENSG00000181965	ENST00000314744	protein_coding	Q92886	0	0	0	0	1
Variant_5509|Variant_5510	chr5	139794651	C	A	0.000982877	0.034135645	0.26561878	13309	13309.s1	control	N	0	1	0	0	1	0	0	1	0	0	0	0	0	0	0	0	0	0	0	0	0	1	0	PSD2	ENSG00000146005	ENST00000274710	protein_coding	Q9BQI7	0	0	0	0	1
Variant_5561|Variant_5562	chr5	15500119	A	G	0.000231683	0.011739864	-0.154584279	11809	11809.s1	control	N	0	1	1	0	1	0	1	1	1	0	0	0	0	1	0	1	1	1	0	1	1	1	1	FBXL7	ENSG00000183580	ENST00000504595	protein_coding	Q9UJT9	0	0	0	0	1
Variant_5621|Variant_5622	chr5	178730910	C	A	2.96E-06	0.000282062	-0.288567219	14282	14282.p1	case	N	0	1	0	0	1	0	0	1	0	0	0	0	0	0	0	0	0	1	1	1	1	1	1	ZNF354A	ENSG00000169131	ENST00000335815	protein_coding	O60765	0	0	0	0	1
Variant_563|Variant_564	chr1	40862544	G	C	0.008203831	0.163600267	-0.121371606	12223	12223.s1	control	N	0	1	0	0	1	0	0	1	0	0	0	0	0	0	0	0	0	1	1	1	1	1	0	CITED4	ENSG00000179862	ENST00000372638	protein_coding	Q96RK1	0	0	0	0	1
Variant_5715|Variant_5716	chr5	57393745	G	A	0.007167869	0.149701911	0.22967321	13391	13391.p1	case	N	0	0	1	0	1	0	1	0	0	0	0	0	0	0	0	1	0	0	0	0	0	0	0	AC025470.2	ENSG00000250961	ENST00000506106	antisense_RNA	.	0	0	0	0	1
Variant_5739|Variant_5740	chr5	63962628	C	G	0.004224346	0.105302032	0.217046958	12153	12153.p1	case	N	0	1	0	0	1	0	0	1	0	0	0	0	0	0	0	0	0	1	0	0	1	1	1	HTR1A	ENSG00000178394	ENST00000323865	protein_coding	P08908	0	0	1	0	1
Variant_583|Variant_584	chr1	4655027	C	T	0.003165939	0.082931499	-0.113393101	12202	12202.s1	control	N	0	1	1	0	1	0	1	1	0	0	0	0	0	0	0	1	0	1	0	0	1	1	1	AJAP1	ENSG00000196581	ENST00000378191	protein_coding	Q9UKB5	0	0	1	0	1
Variant_5903|Variant_5904	chr6	137219479	G	C	8.21E-06	0.000650761	0.183941566	14604	14604.s1	control	N	0	1	0	0	1	0	0	1	0	0	0	0	0	0	0	0	0	1	1	1	1	1	1	IFNGR1	ENSG00000027697	ENST00000367739	protein_coding	P15260	0	0	0	0	1
Variant_5927|Variant_5928	chr6	146543377	G	T	9.24E-08	1.43E-05	-0.28331311	14121	14121.s1	control	N	0	1	0	0	1	0	0	1	0	0	0	0	0	0	0	0	0	1	0	1	1	1	1	RAB32	ENSG00000118508	ENST00000367495	protein_coding	Q13637	0	0	0	0	1
Variant_5937|Variant_5938	chr6	150042833	C	T	0.00046521	0.019971724	0.431923168	12585	12585.s1	control	N	0	1	1	0	1	1	1	1	0	0	0	0	0	0	0	1	0	0	0	1	0	1	0	AL355497.2	ENSG00000235972	ENST00000456346	lincRNA	.	0	0	0	0	1
Variant_6179|Variant_6180	chr6	5082834	C	A	1.95E-05	0.001342827	0.230382193	13316	13316.p1	case	N	0	1	0	0	1	0	0	1	0	0	0	0	0	0	0	0	0	0	0	1	0	1	0	PPP1R3G	ENSG00000219607	ENST00000405617	protein_coding	B7ZBB8	0	0	0	0	1
Variant_6293|Variant_6294	chr7	1160466	C	T	1.23E-07	1.72E-05	0.331549305	11716	11716.s1	control	N	0	1	0	0	1	0	0	1	0	0	1	0	0	0	1	0	0	1	0	1	1	1	1	ZFAND2A	ENSG00000178381	ENST00000316495	protein_coding	Q8N6M9	0	0	0	0	1
Variant_6307|Variant_6308	chr7	123749154	C	G	0.001176564	0.038688914	0.152772218	13981	13981.p1	case	N	0	1	0	0	1	0	0	1	0	0	1	0	0	0	1	0	0	1	0	1	1	1	1	WASL	ENSG00000106299	ENST00000223023	protein_coding	O00401	0	0	1	0	1
Variant_6339|Variant_6340	chr7	132577661	A	T	0.00580506	0.130974014	-0.134414542	11659	11659.s1	control	N	0	1	0	0	1	0	0	1	0	0	0	0	0	0	0	0	0	1	1	1	1	1	1	PLXNA4	ENSG00000221866	ENST00000359827	protein_coding	Q9HCM2	0	0	1	0	1
Variant_6373|Variant_6374	chr7	150980076	C	T	0.007260362	0.150615959	0.198775427	14004	14004.p1	case	N	0	1	0	0	1	0	0	1	0	0	0	0	0	0	0	0	0	0	1	0	0	1	1	KCNH2	ENSG00000055118	ENST00000262186	protein_coding	Q12809	0	0	1	0	1
Variant_6421|Variant_6422	chr7	22854162	G	A	0.000228795	0.011739864	0.221855061	22250	22250.s1	control	N	0	1	0	1	1	0	0	1	0	1	0	0	0	0	0	0	0	1	0	1	1	1	1	SNHG26	ENSG00000228649	ENST00000432668	retained_intron	.	0	0	0	0	1
Variant_65|Variant_66	chr1	147540995	C	A	0.010597296	0.197326766	0.198500778	12637	12637.p1	case	N	0	1	1	1	1	0	1	1	1	0	1	0	1	1	1	1	1	1	0	1	1	1	1	BCL9	ENSG00000116128	ENST00000234739	protein_coding	O00512	0	0	0	0	1
Variant_6521|Variant_6522	chr7	6615142	G	T	4.49E-09	1.07E-06	-0.284753159	14440	14440.s1	control	N	0	1	0	0	1	0	0	1	0	0	0	0	0	0	0	0	0	1	1	1	1	1	1	ZNF853	ENSG00000236609	ENST00000457543	protein_coding	P0CG23	0	0	0	0	1
Variant_6557|Variant_6558	chr7	87152385	C	G	0.001948037	0.056496508	-0.139821228	11834	11834.p1	case	N	0	1	1	0	1	0	1	1	0	0	1	0	0	0	1	1	0	1	0	1	1	1	1	DMTF1	ENSG00000135164	ENST00000394703	protein_coding	Q9Y222	0	0	1	0	1
Variant_657|Variant_658	chr1	79007001	C	T	0.005567153	0.127467184	0.296980023	11352	11352.p1	case	N	0	1	0	0	1	0	0	1	0	0	0	0	0	0	0	0	0	1	1	1	1	1	0	ADGRL4	ENSG00000162618	ENST00000370742	protein_coding	Q9HBW9	0	0	0	0	1
Variant_6619|Variant_6620	chr8	122694369	G	T	3.30E-07	4.08E-05	0.31254672	12420	12420.p1	case	Y	0	1	0	0	1	1	0	1	0	0	0	0	0	0	0	0	0	0	0	1	1	1	0	LINC01151	ENSG00000253819	ENST00000521608	lincRNA	.	0	0	0	0	1
Variant_6667|Variant_6668	chr8	143842290	G	A	0.009607363	0.181075364	-0.203868684	14225	14225.p1	case	N	0	1	0	0	1	0	0	1	0	0	0	0	0	0	0	0	0	0	0	0	0	1	1	NRBP2	ENSG00000185189	ENST00000442628	protein_coding	Q9NSY0	0	0	0	0	1
Variant_67|Variant_68	chr1	148263239	T	A	5.98E-12	3.08E-09	0.481566971	11350	11350.s1	control	N	0	1	0	0	1	0	0	1	0	0	0	0	0	0	0	0	0	1	1	1	1	1	1	RNU1-120P	ENSG00000199879	ENST00000363009	snRNA	.	0	0	0	0	1
Variant_6717|Variant_6718	chr8	25184739	C	T	1.30E-05	0.000955406	0.223317805	12572	12572.s1	control	N	0	1	0	0	1	0	0	1	0	0	0	0	0	0	0	0	0	1	0	1	1	1	0	DOCK5	ENSG00000147459	ENST00000276440	protein_coding	Q9H7D0	0	1	0	0	1
Variant_6905|Variant_6906	chr9	105244383	G	C	0.003098205	0.081850863	0.142385827	14568	14568.p1	case	N	0	1	1	0	1	0	1	1	1	0	0	0	0	1	0	1	1	1	0	1	1	1	1	SLC44A1	ENSG00000070214	ENST00000374720	protein_coding	Q8WWI5	0	0	1	0	1
Variant_7023|Variant_7024	chr9	135603180	C	T	0.001239899	0.039922168	-0.174378701	13001	13001.s1	control	N	0	1	0	0	1	0	0	1	0	0	0	0	0	0	0	0	0	0	0	0	0	1	0	AL354761.2	ENSG00000236543	ENST00000637501	processed_transcript	.	0	0	0	0	1
Variant_7089|Variant_7090	chr9	21559799	G	A	3.01E-06	0.000282062	-0.178354066	11055	11055.s1	control	N	0	1	0	0	1	0	0	1	0	0	0	0	0	0	0	0	0	1	0	1	1	1	0	MIR31HG	ENSG00000171889	ENST00000304425	sense_overlapping	.	0	0	0	0	1
Variant_7113|Variant_7114	chr9	34638469	G	A	0.009302441	0.178595312	0.189069105	11939	11939.s1	control	N	0	1	0	0	1	0	0	1	0	0	0	0	0	0	0	0	0	0	1	0	1	1	1	SIGMAR1	ENSG00000147955	ENST00000277010	protein_coding	Q99720	0	0	0	0	1
Variant_7179|Variant_7180	chr9	92764942	C	T	0.002293567	0.063795299	0.14388601	14420	14420.s1	control	N	0	1	0	0	1	0	0	1	0	0	1	0	0	0	1	0	0	1	0	1	1	1	1	BICD2	ENSG00000185963	ENST00000356884	protein_coding	Q8TD16	0	0	0	0	1
Variant_721|Variant_722	chr10	102918196	G	C	0.000412517	0.017959023	0.117530839	12501	12501.s1	control	Y	0	1	0	0	1	0	0	1	0	0	0	0	0	0	0	0	0	1	0	1	1	1	1	CNNM2	ENSG00000148842	ENST00000369878	protein_coding	Q9H8M5	0	0	1	0	1
Variant_81|Variant_82	chr1	150255521	T	C	0.000648302	0.025048778	0.23785845	14119	14119.s1	control	N	0	1	0	0	1	0	0	1	0	0	0	0	0	0	0	0	0	1	0	1	1	1	1	CA14	ENSG00000118298	ENST00000369111	protein_coding	Q9ULX7	0	0	0	0	1
Variant_857|Variant_858	chr10	49539208	C	A	3.59E-06	0.000317014	0.286845592	12412	12412.p1	case	N	0	1	0	0	1	0	0	1	0	0	0	1	0	0	0	0	0	1	1	1	1	1	1	ERCC6	ENSG00000225830	ENST00000355832	protein_coding	Q03468	0	0	0	1	1
Variant_859|Variant_860	chr10	5523814	G	A	0.001147567	0.038555748	-0.200834086	11257	11257.s1	control	N	0	1	0	0	1	0	0	1	0	0	0	0	0	0	0	0	0	0	0	0	0	1	0	CALML3	ENSG00000178363	ENST00000315238	protein_coding	P27482	0	0	0	0	1
Variant_971|Variant_972	chr10	97497993	C	T	0.000308946	0.014468973	0.287486332	14463	14463.p1	case	N	0	1	1	0	1	0	0	1	1	0	0	0	0	1	0	0	1	1	1	1	1	0	1	UBTD1	ENSG00000165886	ENST00000370664	protein_coding	Q9HAC8	0	0	0	0	1
Variant_1|Variant_2	chr1	10449200	G	A	0.905954114	0.988954669	-0.013223392	14297	14297.s1	control	N	0	1	1	0	1	0	1	1	0	0	0	0	0	0	0	1	0	0	0	0	0	0	1	CORT	ENSG00000241563	ENST00000377049	protein_coding	O00230	0	0	0	0	0
Variant_1001|Variant_1002	chr11	111297590	A	G	0.416719819	0.886893242	0.071859799	13671	13671.p1	case	N	0	1	0	0	1	0	0	1	0	0	0	0	0	0	0	0	0	0	0	0	0	1	0	COLCA2	ENSG00000214290	ENST00000610738	protein_coding	A8K830	0	0	0	0	0
Variant_1003|Variant_1004	chr11	111514641	C	A	0.810980787	0.984808185	0.046143868	11620	11620.p1	case	N	0	1	0	0	1	0	0	1	0	0	0	0	0	0	0	0	0	1	0	0	1	1	0	C11orf88	ENSG00000183644	ENST00000332814	protein_coding	Q6PI97	0	0	0	0	0
Variant_1005|Variant_1006	chr11	111917453	G	A	0.811651465	0.984808185	-0.016362677	12225	12225.s1	control	N	0	1	0	0	1	0	0	1	0	0	0	0	0	0	0	0	0	0	0	0	0	1	1	C11orf52	ENSG00000149300	ENST00000278601	protein_coding	Q96A22	0	0	0	0	0
Variant_1007|Variant_1008	chr11	112555864	C	T	0.434043614	0.893823325	0.049409767	11310	11310.s1	control	N	0	1	0	0	1	1	0	1	0	0	0	0	0	0	0	0	0	0	0	1	1	1	0	AP003063.2	ENSG00000255484	ENST00000525984	lincRNA	.	0	0	0	0	0
Variant_1009|Variant_1010	chr11	113775729	G	A	0.656515549	0.965213266	0.048465784	13306	13306.p1	case	N	0	0	1	0	1	0	1	0	0	0	0	0	0	0	0	1	0	0	0	0	0	0	0	ZW10	ENSG00000086827	ENST00000200135	protein_coding	O43264	0	0	0	0	0
Variant_101|Variant_102	chr1	151717049	A	G	0.351063276	0.869118387	0.088413918	12641	12641.p1	case	N	0	1	1	0	1	0	1	1	0	0	0	0	0	0	0	1	0	1	1	1	1	1	1	CELF3	ENSG00000159409	ENST00000290583	protein_coding	Q5SZQ8	0	0	0	0	0
Variant_1011|Variant_1012	chr11	114256866	C	T	0.091171074	0.611985667	0.121392366	14613	14613.s1	control	Y	0	1	0	0	1	0	0	1	0	0	0	0	0	0	0	0	0	0	0	0	1	1	0	NNMT	ENSG00000166741	ENST00000535401	protein_coding	P40261	0	0	0	0	0
Variant_1013|Variant_1014	chr11	114439031	A	G	0.831747602	0.988649187	-0.027571057	13868	13868.p1	case	N	0	1	0	0	1	0	0	1	0	0	0	0	0	0	0	0	0	1	1	0	0	0	0	REXO2	ENSG00000076043	ENST00000265881	protein_coding	Q9Y3B8	0	0	0	0	0
Variant_1015|Variant_1016	chr11	115506035	C	T	0.29847001	0.851473344	-0.107826827	14207	14207.s1	control	N	0	1	0	0	1	0	0	1	0	0	0	0	0	0	0	0	0	0	1	0	0	1	1	CADM1	ENSG00000182985	ENST00000331581	protein_coding	Q9BY67	0	0	1	0	0
Variant_1019|Variant_1020	chr11	11728271	A	G	0.714701535	0.968264591	-0.038732286	13928	13928.s1	control	N	0	1	1	0	1	0	1	1	1	0	0	0	0	1	0	1	1	0	0	1	0	0	0	AC131935.2	ENSG00000280288	ENST00000623649	TEC	.	0	0	0	0	0
Variant_1021|Variant_1022	chr11	118358961	T	C	0.903159203	0.988954669	-0.004856326	11227	11227.s1	control	N	0	1	0	0	1	0	0	1	0	0	0	0	0	0	0	0	0	1	1	0	0	0	0	UBE4A	ENSG00000110344	ENST00000431736	protein_coding	Q14139	0	0	1	0	0
Variant_1027|Variant_1028	chr11	118993538	C	A	0.351961428	0.869118387	-0.093915763	13258	13258.s1	control	N	0	0	1	0	1	0	1	0	0	0	0	0	0	0	0	1	0	0	0	0	0	0	0	Metazoa_SRP	ENSG00000280502	ENST00000629083	misc_RNA	.	0	0	0	0	0
Variant_1031|Variant_1032	chr11	119196738	T	C	0.071487235	0.553802116	-0.145844868	14523	14523.s1	control	N	0	1	0	0	1	0	0	1	0	0	0	0	0	0	0	0	0	0	0	0	0	1	0	CCDC153	ENSG00000248712	ENST00000503566	protein_coding	Q494R4	0	0	0	0	0
Variant_1035|Variant_1036	chr11	119607036	A	G	0.112653372	0.664747016	-0.211028939	13368	13368.s1	control	N	0	0	1	0	1	0	1	0	0	0	0	0	0	0	0	1	0	0	0	0	0	0	0	AP003393.1	ENSG00000254561	ENST00000532153	antisense_RNA	.	0	0	0	0	0
Variant_1037|Variant_1038	chr11	12011157	A	G	0.990164793	0.999542578	-0.001346761	12669	12669.p1	case	N	0	1	0	0	1	0	0	1	0	0	0	0	0	0	0	0	0	0	0	0	0	1	0	DKK3	ENSG00000050165	ENST00000525493	protein_coding	.	0	0	0	0	0
Variant_1041|Variant_1042	chr11	122368235	C	T	0.371166404	0.869118387	0.088086097	11872	11872.p1	case	Y	0	1	1	1	1	0	1	1	0	1	0	0	0	0	0	1	0	0	0	1	0	0	0	MIR100HG	ENSG00000255248	ENST00000527474	lincRNA	.	0	0	0	0	0
Variant_1043|Variant_1044	chr11	124340201	A	G	0.738239694	0.980108905	0.029702717	13092	13092.p1	case	N	0	1	0	0	1	0	0	1	0	0	0	0	0	0	0	0	0	0	0	1	0	0	0	AP001804.3	ENSG00000255225	ENST00000525146	unprocessed_pseudogene	.	0	0	0	0	0
Variant_1045|Variant_1046	chr11	124864998	G	A	0.953526446	0.991535947	-0.005663741	11657	11657.p1	case	N	0	1	0	0	1	0	0	1	0	0	0	0	0	0	0	0	0	0	0	1	0	1	0	ROBO3	ENSG00000154134	ENST00000397801	protein_coding	Q96MS0	0	0	0	0	0
Variant_1047|Variant_1048	chr11	124952875	A	G	0.218619996	0.799996982	0.118007348	11499	11499.p1	case	N	0	1	0	0	1	0	0	1	0	0	0	0	0	0	0	0	0	1	0	0	0	0	0	CCDC15	ENSG00000149548	ENST00000344762	protein_coding	Q0P6D6	0	0	0	0	0
Variant_1049|Variant_1050	chr11	125944516	A	G	0.267658804	0.832677009	0.071168283	12869	12869.s1	control	N	0	1	0	0	1	0	0	1	0	0	0	0	0	0	0	0	0	0	0	0	0	1	0	VSIG10L2	ENSG00000283703	ENST00000638636	protein_coding	.	0	0	0	0	0
Variant_105|Variant_106	chr1	152877344	C	A	0.690279333	0.965213266	0.034245577	11199	11199.s1	control	N	0	1	0	0	1	0	0	1	0	0	0	0	0	0	0	0	0	0	0	0	0	1	0	SMCP	ENSG00000163206	ENST00000368765	protein_coding	P49901	0	0	0	0	0
Variant_1053|Variant_1054	chr11	126065609	G	A	0.816796007	0.984808185	0.027181957	14259	14259.s1	control	Y	0	0	1	0	1	0	1	0	0	0	0	0	0	0	0	1	0	0	0	0	0	0	0	NAP1L1P1	ENSG00000254759	ENST00000524793	processed_pseudogene	.	0	0	0	0	0
Variant_1055|Variant_1056	chr11	127066036	A	G	0.432061894	0.891524242	0.074913534	14200	14200.p1	case	Y	0	1	0	0	1	1	0	1	0	0	0	0	0	0	0	0	0	0	0	0	1	0	1	AP001993.1	ENSG00000255087	ENST00000527317	lincRNA	.	0	0	0	0	0
Variant_1057|Variant_1058	chr11	127118155	G	A	0.015111127	0.250615033	0.257928047	12923	12923.s1	control	N	0	1	1	0	1	0	1	0	0	0	0	0	0	0	0	1	0	0	0	0	0	1	0	AP001993.2	ENSG00000272981	ENST00000609688	lincRNA	.	0	0	0	0	0
Variant_1059|Variant_1060	chr11	128688428	A	G	0.839584435	0.988954669	0.016300099	13855	13855.p1	case	N	0	1	0	0	1	0	0	1	0	0	0	0	0	0	0	0	0	0	0	1	1	0	0	AP001122.1	ENSG00000245008	ENST00000501648	antisense_RNA	.	0	0	0	0	0
Variant_1061|Variant_1062	chr11	129280023	G	A	0.669422496	0.965213266	-0.032521631	12382	12382.p1	case	N	0	1	0	0	1	0	0	1	0	0	0	0	0	0	0	0	0	1	1	0	1	1	1	ARHGAP32	ENSG00000134909	ENST00000525234	protein_coding	.	0	0	1	0	0
Variant_1063|Variant_1064	chr11	129814598	G	A	0.673553532	0.965213266	0.042520384	14662	14662.s1	control	N	0	1	0	0	1	0	0	1	0	0	0	0	0	0	0	0	0	0	0	1	0	1	0	TMEM45B	ENSG00000151715	ENST00000281441	protein_coding	Q96B21	0	0	0	0	0
Variant_1065|Variant_1066	chr11	130429785	A	T	0.893887761	0.988954669	-0.008967639	12645	12645.p1	case	Y	0	1	0	0	1	0	0	1	0	0	0	0	0	0	0	0	0	0	0	0	1	1	0	ADAMTS8	ENSG00000134917	ENST00000257359	protein_coding	Q9UP79	0	0	0	0	0
Variant_1067|Variant_1068	chr11	130871864	T	A	0.900374988	0.988954669	-0.012366307	13515	13515.p1	case	N	0	1	0	0	1	1	0	1	0	0	0	0	0	0	0	0	0	0	0	1	0	1	0	AP003486.1	ENSG00000255455	ENST00000525716	lincRNA	.	0	0	0	0	0
Variant_1069|Variant_1070	chr11	131369724	G	A	0.771286839	0.981274316	0.030282756	13287	13287.p1	case	N	0	1	0	0	1	0	0	1	0	0	0	0	0	0	0	0	0	0	0	0	0	0	1	NTM	ENSG00000182667	ENST00000374791	protein_coding	Q9P121	0	0	0	0	0
Variant_107|Variant_108	chr1	153357762	C	T	0.212537955	0.792097584	-0.093909688	13152	13152.p1	case	N	0	1	1	0	1	0	1	1	0	0	0	0	0	0	0	1	0	0	0	1	0	1	0	S100A9	ENSG00000163220	ENST00000368738	protein_coding	P06702	0	0	0	0	0
Variant_1071|Variant_1072	chr11	131910861	C	T	0.148580205	0.724831859	-0.054624405	12703	12703.s1	control	N	0	1	1	0	1	0	1	1	0	0	0	0	0	0	0	1	0	1	0	0	1	1	1	NTM	ENSG00000182667	ENST00000425719	protein_coding	Q9P121	0	0	0	0	0
Variant_1073|Variant_1074	chr11	13276512	C	G	0.915019885	0.988954669	-0.007254644	13203	13203.s1	control	N	0	1	0	0	1	0	0	1	0	0	0	0	0	0	0	0	0	1	1	0	0	0	1	ARNTL	ENSG00000133794	ENST00000403290	protein_coding	O00327	0	0	1	0	0
Variant_1075|Variant_1076	chr11	134025091	C	T	0.863568664	0.988954669	0.012292882	14532	14532.p1	case	N	0	1	0	0	1	1	0	1	0	0	0	0	0	0	0	0	0	0	0	0	1	1	0	AP000911.4	ENSG00000255406	ENST00000532272	lincRNA	.	0	0	0	0	0
Variant_1077|Variant_1078	chr11	134025971	G	A	0.363794921	0.869118387	-0.071949572	11031	11031.s1	control	N	0	0	0	0	1	1	0	0	0	0	0	0	0	0	0	0	0	0	0	0	0	0	0	AP000911.4	ENSG00000255406	ENST00000532272	lincRNA	.	0	0	0	0	0
Variant_1079|Variant_1080	chr11	134274806	T	C	0.724223823	0.97266487	-0.037779008	12053	12053.p1	case	N	0	1	0	0	1	0	0	1	0	0	0	0	0	0	0	0	0	1	0	0	0	1	0	GLB1L3	ENSG00000166105	ENST00000431683	protein_coding	Q8NCI6	0	0	0	0	0
Variant_1081|Variant_1082	chr11	134393147	G	T	1	1	-0.000599694	13866	13866.s1	control	N	0	1	0	0	1	0	0	1	0	0	0	0	0	0	0	0	0	0	0	1	0	1	1	B3GAT1	ENSG00000109956	ENST00000524765	protein_coding	Q9P2W7	0	0	0	0	0
Variant_1083|Variant_1084	chr11	135075984	C	T	0.041148185	0.427628709	-0.133850794	12252	12252.s1	control	N	0	1	0	0	1	1	0	1	0	0	0	0	0	0	0	0	0	0	0	1	0	0	0	AP005135.1	ENSG00000255512	ENST00000532071	lincRNA	.	0	0	0	0	0
Variant_1087|Variant_1088	chr11	1488020	T	C	0.941206283	0.988954669	-0.003998852	13498	13498.p1	case	N	0	1	0	0	1	0	0	1	0	0	0	0	0	0	0	0	0	0	0	0	0	1	0	MOB2	ENSG00000182208	ENST00000329957	protein_coding	Q70IA6	0	0	0	0	0
Variant_109|Variant_110	chr1	153568598	C	G	0.773384262	0.981274316	0.02139914	11305	11305.p1	case	N	0	1	0	0	1	0	0	1	0	0	0	0	0	0	0	0	0	1	1	1	1	1	0	S100A2	ENSG00000196754	ENST00000368709	protein_coding	P29034	0	0	0	0	0
Variant_1091|Variant_1092	chr11	1586108	C	T	0.222259413	0.801781784	-0.184762852	11372	11372.p1	case	N	0	1	0	0	1	0	0	1	0	0	0	0	0	0	0	0	0	0	0	0	0	1	0	KRTAP5-1	ENSG00000205869	ENST00000382171	protein_coding	Q6L8H4	0	0	0	0	0
Variant_1093|Variant_1094	chr11	1609201	T	A	0.846618278	0.988954669	0.021969217	14686	14686.p1	case	N	0	1	0	0	1	0	0	1	0	0	0	0	0	0	0	0	0	0	0	0	0	1	0	KRTAP5-3	ENSG00000196224	ENST00000399685	protein_coding	Q6L8H2	0	0	0	0	0
Variant_1095|Variant_1096	chr11	17718866	A	G	0.606493066	0.955320522	0.033563674	12636	12636.p1	case	N	0	1	0	0	1	0	0	1	0	0	0	0	0	0	0	0	0	0	0	0	1	1	0	MYOD1	ENSG00000129152	ENST00000250003	protein_coding	P15172	0	0	0	0	0
Variant_1097|Variant_1098	chr11	1902303	T	C	0.56901912	0.946120549	-0.07399309	14188	14188.p1	case	N	0	1	0	0	1	1	0	1	0	0	0	0	0	0	0	0	0	0	0	1	0	0	0	LINC01150	ENSG00000229671	ENST00000455671	lincRNA	.	0	0	0	0	0
Variant_1099|Variant_1100	chr11	192898	G	A	0.945121996	0.988954669	0.005829282	11573	11573.s1	control	N	0	1	0	0	1	0	0	1	0	0	0	0	0	0	0	0	0	0	0	0	0	1	1	SCGB1C1	ENSG00000188076	ENST00000342878	protein_coding	Q8TD33	0	0	0	0	0
Variant_11|Variant_12	chr1	1135799	C	T	0.531370253	0.932529909	-0.051677445	11417	11417.p1	case	N	0	1	0	0	1	1	0	1	0	0	0	0	0	0	0	0	0	0	1	0	1	0	1	LINC01342	ENSG00000223823	ENST00000416774	lincRNA	.	0	0	0	0	0
Variant_1101|Variant_1102	chr11	19983234	C	A	0.395499639	0.876181876	0.069291001	14112	14112.s1	control	N	0	1	0	0	1	0	0	1	0	0	0	0	0	0	0	0	0	0	0	1	0	1	0	NAV2-AS3	ENSG00000254542	ENST00000534036	antisense_RNA	.	0	0	0	0	0
Variant_1103|Variant_1104	chr11	2172027	C	G	0.177225324	0.751965789	0.091860247	11502	11502.s1	control	N	0	1	0	0	1	0	0	1	0	0	0	1	0	0	0	0	0	0	0	0	0	1	0	TH	ENSG00000180176	ENST00000381178	protein_coding	P07101	0	0	0	1	0
Variant_1105|Variant_1106	chr11	22191322	T	C	0.31881653	0.856923539	-0.074205573	13606	13606.s1	control	Y	0	1	0	0	1	0	0	1	0	0	0	0	0	0	0	0	0	0	0	1	0	1	0	ANO5	ENSG00000171714	ENST00000324559	protein_coding	Q75V66	0	0	0	0	0
Variant_1107|Variant_1108	chr11	2375838	G	T	0.743018457	0.981274316	-0.029200341	14239	14239.p1	case	N	0	1	0	0	1	0	0	1	0	0	0	0	0	0	0	0	0	0	0	1	0	1	1	CD81	ENSG00000110651	ENST00000263645	protein_coding	P60033	0	0	1	0	0
Variant_1109|Variant_1110	chr11	25141080	C	T	0.254163825	0.824537677	-0.076927426	12802	12802.p1	case	N	0	0	1	0	1	0	1	0	0	0	0	0	0	0	0	1	0	0	0	0	0	0	0	AC087373.1	ENSG00000255368	ENST00000524920	processed_pseudogene	.	0	0	0	0	0
Variant_111|Variant_112	chr1	154193719	A	G	0.309367016	0.854435151	-0.082601792	13736	13736.p1	case	N	0	0	1	1	1	0	1	0	1	0	0	0	0	1	0	1	1	0	0	0	0	0	0	TPM3	ENSG00000143549	ENST00000368530	protein_coding	P06753	0	0	0	0	0
Variant_1113|Variant_1114	chr11	30018746	C	T	0.421024178	0.886893242	-0.058844295	14085	14085.p1	case	N	0	1	0	0	1	0	0	1	0	0	0	0	0	0	0	0	0	0	0	0	0	1	0	KCNA4	ENSG00000182255	ENST00000328224	protein_coding	P22459	0	0	1	0	0
Variant_1115|Variant_1116	chr11	31281016	G	T	0.535093858	0.932529909	0.047814872	11729	11729.p1	case	N	0	1	0	0	1	0	0	1	0	0	0	0	0	0	0	0	0	0	0	1	0	0	0	CYCSP25	ENSG00000255370	ENST00000525280	processed_pseudogene	.	0	0	0	0	0
Variant_1117|Variant_1118	chr11	3165699	C	A	0.85635522	0.988954669	0.014489975	13107	13107.p1	case	N	0	1	0	0	1	0	0	1	0	0	0	0	0	0	0	0	0	1	1	0	1	0	1	OSBPL5	ENSG00000021762	ENST00000263650	protein_coding	Q9H0X9	0	0	0	0	0
Variant_1119|Variant_1120	chr11	32436036	G	A	0.686764312	0.965213266	-0.027545172	11920	11920.s1	control	N	0	1	0	0	1	0	0	1	0	0	0	0	0	0	0	0	0	0	0	1	1	1	0	WT1	ENSG00000184937	ENST00000332351	protein_coding	.	0	0	0	0	0
Variant_1121|Variant_1122	chr11	32436742	T	C	0.134591637	0.706887358	0.114926694	22052	22052.s1	control	N	0	1	0	0	1	0	0	1	0	0	0	0	0	0	0	0	0	0	0	0	1	0	0	WT1	ENSG00000184937	ENST00000332351	protein_coding	.	0	0	0	0	0
Variant_1123|Variant_1124	chr11	33257012	T	G	0.282118597	0.839707872	-0.09012396	14317	14317.p1	case	N	0	1	1	0	1	0	1	1	0	0	1	0	0	0	1	1	0	1	1	1	1	1	1	HIPK3	ENSG00000110422	ENST00000303296	protein_coding	Q9H422	0	0	0	0	0
Variant_1125|Variant_1126	chr11	34049912	T	C	0.749204789	0.981274316	0.032902598	11993	11993.s1	control	N	0	1	0	0	1	0	0	0	0	0	1	0	0	0	1	0	0	0	0	0	0	0	0	CAPRIN1	ENSG00000135387	ENST00000341394	protein_coding	Q14444	0	0	1	0	0
Variant_1127|Variant_1128	chr11	35530491	A	G	0.967870238	0.99226763	-0.003911913	11187	11187.p1	case	N	0	1	0	0	1	0	0	1	0	0	0	0	0	0	0	0	0	0	1	0	0	1	0	PAMR1	ENSG00000149090	ENST00000621476	protein_coding	.	0	0	0	0	0
Variant_1135|Variant_1136	chr11	38644827	C	A	0.419877133	0.886893242	0.092568263	11218	11218.s1	control	N	0	0	1	0	1	0	1	0	0	0	0	0	0	0	0	1	0	0	0	0	0	0	0	LINC01493	ENSG00000254562	ENST00000533575	lincRNA	.	0	0	0	0	0
Variant_1137|Variant_1138	chr11	4093985	G	A	0.433799488	0.893823325	-0.073618751	22349	22349.p1	case	N	0	1	0	0	1	0	0	1	0	0	0	0	0	0	0	0	0	1	1	0	1	0	1	RRM1	ENSG00000167325	ENST00000300738	protein_coding	P23921	0	0	1	0	0
Variant_1139|Variant_1140	chr11	416597	G	A	0.07610151	0.569518318	0.064645376	14373	14373.p1	case	N	0	1	0	0	1	0	0	1	0	0	0	0	0	0	0	0	0	1	0	1	1	1	0	SIGIRR	ENSG00000185187	ENST00000431843	protein_coding	Q6IA17	0	0	0	0	0
Variant_1141|Variant_1142	chr11	44311218	T	C	0.713676465	0.968264591	0.023526731	11156	11156.s1	control	N	0	1	0	0	1	0	0	1	0	0	0	0	0	0	0	0	0	0	0	0	0	1	0	ALX4	ENSG00000052850	ENST00000329255	protein_coding	Q9H161	0	0	0	0	0
Variant_1143|Variant_1144	chr11	44311341	C	T	0.741807569	0.981274316	0.023384381	11158	11158.p1	case	N	GermlineSomatic	1	0	0	1	0	0	1	0	0	0	0	0	0	0	0	0	0	0	0	0	1	0	ALX4	ENSG00000052850	ENST00000329255	protein_coding	Q9H161	0	0	0	0	0
Variant_1145|Variant_1146	chr11	45722129	G	C	0.881325636	0.988954669	0.013967872	14617	14617.p1	case	N	0	1	0	1	1	0	0	1	0	1	0	0	0	0	0	0	0	0	0	1	0	1	0	AC044839.1	ENSG00000254519	ENST00000634270	retained_intron	.	0	0	0	0	0
Variant_1149|Variant_1150	chr11	45908596	G	A	0.591375511	0.949099459	-0.035127134	12096	12096.p1	case	N	0	1	0	0	1	0	0	1	0	0	0	0	0	0	0	0	0	0	0	1	1	1	0	C11orf94	ENSG00000234776	ENST00000449465	protein_coding	C9JXX5	0	0	0	0	0
Variant_1155|Variant_1156	chr11	47214630	G	T	0.071196849	0.552938341	0.163376096	13940	13940.s1	control	N	0	1	0	0	1	0	0	1	0	0	0	0	0	0	0	0	0	1	1	1	1	0	1	DDB2	ENSG00000134574	ENST00000256996	protein_coding	Q92466	0	0	0	0	0
Variant_1157|Variant_1158	chr11	47214720	A	G	0.386905438	0.869958776	-0.189817161	14519	14519.p1	case	N	0	1	0	0	1	0	0	1	0	0	0	0	0	0	0	0	0	1	1	1	1	0	1	DDB2	ENSG00000134574	ENST00000256996	protein_coding	Q92466	0	0	0	0	0
Variant_1159|Variant_1160	chr11	47553400	A	C	0.414964104	0.886893242	0.055024092	11433	11433.s1	control	N	0	1	0	0	1	0	0	1	0	0	0	0	0	0	0	0	0	1	1	1	1	1	1	CELF1	ENSG00000149187	ENST00000531165	protein_coding	.	0	0	1	0	0
Variant_1161|Variant_1162	chr11	47848926	G	T	0.059646738	0.490340602	0.139660767	12072	12072.s1	control	N	0	1	0	0	1	0	0	1	0	0	0	0	0	0	0	0	0	0	1	1	1	1	1	NUP160	ENSG00000030066	ENST00000378460	protein_coding	Q12769	0	0	0	0	0
Variant_1163|Variant_1164	chr11	49950445	G	T	0.50534719	0.919387908	0.066185763	12867	12867.s1	control	Y	0	0	1	0	1	0	1	0	0	0	0	0	0	0	0	1	0	0	0	0	0	0	0	OR4C13	ENSG00000258817	ENST00000555099	protein_coding	Q8NGP0	0	0	0	0	0
Variant_1165|Variant_1166	chr11	5244318	G	A	0.173000088	0.751965789	0.100208939	11901	11901.p1	case	N	0	1	0	0	1	0	0	1	0	0	0	0	0	0	0	0	0	0	0	1	0	0	0	HBBP1	ENSG00000229988	ENST00000454892	processed_transcript	.	0	0	0	0	0
Variant_1167|Variant_1168	chr11	56411185	C	G	0.315717961	0.855020284	0.112022695	14444	14444.s1	control	N	0	1	0	0	1	0	0	1	0	0	0	0	0	0	0	0	0	0	0	0	1	0	0	AP002512.3	ENSG00000272987	ENST00000440231	polymorphic_pseudogene	.	0	0	0	0	0
Variant_1169|Variant_1170	chr11	57568231	G	A	0.176545854	0.751965789	-0.057106987	14537	14537.s1	control	Y	0	1	0	0	1	0	0	1	0	0	0	0	0	0	0	0	0	1	0	1	1	1	1	UBE2L6	ENSG00000156587	ENST00000287156	protein_coding	O14933	0	0	0	0	0
Variant_1171|Variant_1172	chr11	57637875	C	T	0.635865614	0.965213266	-0.036324754	12015	12015.s1	control	N	0	1	1	0	1	0	1	1	1	0	0	0	0	1	0	1	1	1	1	1	1	1	1	AP000662.2	ENSG00000254602	ENST00000530595	sense_overlapping	.	0	0	0	0	0
Variant_1173|Variant_1174	chr11	58243287	C	T	0.051980368	0.467717463	-0.189814064	11187	11187.s1	control	N	0	0	1	0	1	0	1	0	0	0	0	0	0	0	0	1	0	0	0	0	0	0	0	EIF4A2P3	ENSG00000254589	ENST00000525903	processed_pseudogene	.	0	0	0	0	0
Variant_1175|Variant_1176	chr11	58884698	A	T	0.314515271	0.855020284	-0.093011182	14070	14070.p1	case	N	0	0	1	0	1	0	1	0	0	0	0	0	0	0	0	1	0	0	0	0	0	0	0	GLYATL1P2	ENSG00000254717	ENST00000588046	transcribed_unprocessed_pseudogene	.	0	0	0	0	0
Variant_1177|Variant_1178	chr11	59669212	G	A	0.020819011	0.290728085	0.097882934	13552	13552.p1	case	Y	0	1	1	0	1	0	1	1	0	0	0	0	0	0	0	1	0	1	0	1	1	1	1	PATL1	ENSG00000166889	ENST00000300146	protein_coding	Q86TB9	0	0	1	0	0
Variant_1179|Variant_1180	chr11	59670052	G	C	0.57330897	0.94663356	-0.047103812	13499	13499.p1	case	N	0	1	0	0	1	0	0	1	0	0	0	0	0	0	0	0	0	1	1	1	1	0	1	PATL1	ENSG00000166889	ENST00000300146	protein_coding	Q86TB9	0	0	1	0	0
Variant_1181|Variant_1182	chr11	59846550	C	G	0.697304805	0.965213266	-0.030702822	14465	14465.s1	control	N	0	1	0	0	1	0	0	1	0	0	0	0	0	0	0	0	0	0	0	0	0	1	0	GIF	ENSG00000134812	ENST00000257248	protein_coding	P27352	0	0	0	0	0
Variant_1183|Variant_1184	chr11	60912898	C	G	0.398034172	0.877765208	-0.062857303	14459	14459.p1	case	N	0	1	0	0	1	0	0	1	0	0	0	0	0	0	0	0	0	1	1	0	1	1	1	TMEM109	ENSG00000110108	ENST00000227525	protein_coding	Q9BVC6	0	0	0	0	0
Variant_1185|Variant_1186	chr11	61508171	T	C	0.142268898	0.715155289	-0.112026818	12297	12297.p1	case	N	0	1	0	0	1	0	0	1	0	0	0	0	0	0	0	0	0	1	1	1	1	1	1	LRRC10B	ENSG00000204950	ENST00000378075	protein_coding	A6NIK2	0	0	0	0	0
Variant_1189|Variant_1190	chr11	61751362	G	C	0.023182957	0.305052777	0.157385658	12641	12641.p1	case	N	0	1	0	0	1	0	0	1	0	0	0	0	0	0	0	0	0	0	0	0	0	1	0	MYRF	ENSG00000124920	ENST00000278836	protein_coding	Q9Y2G1	0	0	1	0	0
Variant_119|Variant_120	chr1	154963390	G	A	0.395176609	0.876181876	-0.420638536	13418	13418.p1	case	N	0	1	0	0	1	0	0	0	0	0	1	0	0	0	1	0	0	0	0	0	0	0	0	PYGO2	ENSG00000163348	ENST00000368457	protein_coding	Q9BRQ0	0	0	1	0	0
Variant_1193|Variant_1194	chr11	61892789	G	C	0.330548369	0.860762432	-0.095521135	11265	11265.p1	case	Y	0	1	0	0	1	0	0	1	0	0	0	0	0	0	0	0	0	0	0	0	1	1	0	FADS3	ENSG00000221968	ENST00000278829	protein_coding	Q9Y5Q0	0	0	0	0	0
Variant_1195|Variant_1196	chr11	62337419	G	C	0.22262249	0.801781784	0.06169939	11117	11117.p1	case	N	0	1	0	0	1	0	0	1	0	0	0	0	0	0	0	0	0	1	0	1	1	1	1	ASRGL1	ENSG00000162174	ENST00000415229	protein_coding	Q7L266	0	0	0	0	0
Variant_1201|Variant_1202	chr11	62728472	G	A	0.620792327	0.958478726	-0.032065331	14103	14103.p1	case	N	0	1	0	0	1	0	0	1	0	0	1	0	0	0	1	0	0	1	0	1	1	1	1	HNRNPUL2	ENSG00000214753	ENST00000301785	protein_coding	Q1KMD3	0	0	1	0	0
Variant_1203|Variant_1204	chr11	62754994	A	T	0.508495898	0.921239985	0.055132049	14661	14661.p1	case	N	0	1	0	0	1	0	0	1	0	0	0	0	0	0	0	0	0	0	1	0	0	0	1	ZBTB3	ENSG00000185670	ENST00000394807	protein_coding	Q9H5J0	0	0	0	0	0
Variant_1205|Variant_1206	chr11	62855294	T	G	0.113766151	0.664747016	0.177039083	11254	11254.s1	control	N	0	1	1	1	1	0	1	1	0	0	0	0	0	0	0	1	0	1	1	1	1	0	1	SLC3A2	ENSG00000168003	ENST00000377891	protein_coding	.	0	0	1	0	0
Variant_1207|Variant_1208	chr11	62855688	C	G	0.135042352	0.706887358	-0.113328475	14036	14036.p1	case	N	0	1	0	1	1	0	0	1	0	0	0	0	0	0	0	0	0	1	0	1	1	1	1	SLC3A2	ENSG00000168003	ENST00000377891	protein_coding	.	0	0	1	0	0
Variant_1209|Variant_1210	chr11	6321212	C	T	0.135259057	0.706887358	-0.129546236	14152	14152.p1	case	N	0	1	0	0	1	0	0	1	0	0	0	0	0	0	0	0	0	0	1	1	1	1	1	CAVIN3	ENSG00000170955	ENST00000303927	protein_coding	Q969G5	0	0	0	0	0
Variant_121|Variant_122	chr1	155034867	G	A	0.186320998	0.764831613	0.092177235	11205	11205.p1	case	N	0	1	0	0	1	0	0	1	0	0	0	0	0	0	0	0	0	0	0	1	0	1	0	DCST2	ENSG00000163354	ENST00000368424	protein_coding	Q5T1A1	0	0	0	0	0
Variant_1211|Variant_1212	chr11	6321975	T	C	0.386124256	0.869958776	0.067586047	14537	14537.p1	case	Y	0	1	0	0	1	0	0	1	0	0	0	0	0	0	0	0	0	0	0	0	1	1	0	CAVIN3	ENSG00000170955	ENST00000303927	protein_coding	Q969G5	0	0	0	0	0
Variant_1213|Variant_1214	chr11	63240216	C	T	0.373617814	0.869118387	-0.085744835	12701	12701.p1	case	N	0	1	0	0	1	0	0	1	0	0	0	0	0	0	0	0	0	0	0	1	0	1	0	AP001880.2	ENSG00000256863	ENST00000538233	unprocessed_pseudogene	.	0	0	0	0	0
Variant_1215|Variant_1216	chr11	63492086	C	T	0.858120794	0.988954669	0.014708701	14023	14023.p1	case	N	0	1	1	0	1	0	1	1	0	0	0	0	0	0	0	1	0	0	1	0	0	0	0	HRASLS5	ENSG00000168004	ENST00000301790	protein_coding	Q96KN8	0	0	0	0	0
Variant_1217|Variant_1218	chr11	63837195	A	T	0.78327406	0.981274316	-0.0337167	14607	14607.s1	control	N	0	1	0	0	1	0	0	1	0	0	1	0	0	0	1	0	0	0	0	1	1	1	0	MARK2	ENSG00000072518	ENST00000402010	protein_coding	Q7KZI7	0	0	1	0	0
Variant_1219|Variant_1220	chr11	63938200	C	G	0.844266566	0.988954669	-0.025929826	11117	11117.p1	case	N	0	1	0	0	1	0	0	1	0	0	0	0	0	0	0	0	0	1	1	1	1	1	1	NAA40	ENSG00000110583	ENST00000377793	protein_coding	Q86UY6	0	0	0	0	0
Variant_1221|Variant_1222	chr11	64224774	G	A	0.478457083	0.9119842	0.049156468	12704	12704.s1	control	N	0	1	0	0	1	0	0	1	0	0	0	0	0	0	0	0	0	0	0	1	0	1	0	NUDT22	ENSG00000149761	ENST00000279206	protein_coding	Q9BRQ3	0	0	0	0	0
Variant_1223|Variant_1224	chr11	64234029	C	T	0.159409263	0.733441485	-0.095462274	11775	11775.p1	case	N	0	1	0	0	1	0	0	1	0	0	0	0	0	0	0	0	0	1	1	0	1	1	1	VEGFB	ENSG00000173511	ENST00000309422	protein_coding	P49765	0	0	0	0	0
Variant_1227|Variant_1228	chr11	6441777	T	C	0.577875335	0.948732782	0.047696655	12361	12361.p1	case	N	0	1	1	0	1	0	1	1	0	0	0	0	0	0	0	1	0	0	0	1	0	1	0	HPX	ENSG00000110169	ENST00000265983	protein_coding	P02790	0	0	0	0	0
Variant_1229|Variant_1230	chr11	64588937	G	C	0.478275873	0.9119842	-0.077245019	14620	14620.s1	control	N	0	1	0	0	1	0	0	1	0	0	0	0	0	0	0	0	0	0	0	1	0	0	0	SLC22A12	ENSG00000197891	ENST00000377574	protein_coding	Q96S37	0	0	0	0	0
Variant_123|Variant_124	chr1	155077757	G	T	0.963956184	0.991543616	0.000558427	13284	13284.s1	control	N	0	1	0	0	1	0	0	1	0	0	0	0	0	0	0	0	0	0	0	0	0	1	0	EFNA3	ENSG00000143590	ENST00000368408	protein_coding	P52797	0	0	0	0	0
Variant_1231|Variant_1232	chr11	64917589	G	A	0.341994888	0.869118387	0.084005443	11057	11057.s1	control	N	0	1	0	0	1	0	0	1	0	0	0	0	0	0	0	0	0	1	0	1	1	0	1	ATG2A	ENSG00000110046	ENST00000377264	protein_coding	Q2TAZ0	0	0	1	0	0
Variant_1235|Variant_1236	chr11	65420910	T	C	0.199614545	0.774598126	0.113374501	14165	14165.p1	case	Y	0	1	0	0	1	1	0	1	0	0	0	0	0	0	0	0	0	0	1	1	0	0	1	NEAT1	ENSG00000245532	ENST00000501122	lincRNA	.	0	0	0	0	0
Variant_1237|Variant_1238	chr11	65488449	C	T	0.772639965	0.981274316	-0.021749589	13875	13875.s1	control	N	0	1	0	0	1	1	0	1	0	0	0	0	0	0	0	0	0	0	1	0	1	1	1	AP000769.3	ENSG00000279243	ENST00000622944	lincRNA	.	0	0	0	0	0
Variant_1239|Variant_1240	chr11	6603785	G	C	0.317858566	0.856923539	0.049638874	13909	13909.p1	case	N	0	1	1	0	1	0	1	1	0	0	0	0	0	0	0	1	0	1	0	1	1	1	1	RRP8	ENSG00000132275	ENST00000254605	protein_coding	O43159	0	0	0	0	0
Variant_1241|Variant_1242	chr11	6619842	C	T	0.164969955	0.735305901	0.120603555	12603	12603.s1	control	N	0	1	0	0	1	0	0	1	0	0	0	1	0	0	0	0	0	1	1	0	1	0	1	TPP1	ENSG00000166340	ENST00000299427	protein_coding	O14773	0	0	0	1	0
Variant_1243|Variant_1244	chr11	66372187	G	T	0.46258877	0.9119842	0.031921869	11935	11935.p1	case	N	0	1	0	0	1	0	0	1	0	0	0	0	0	0	0	0	0	1	1	1	1	1	1	SLC29A2	ENSG00000174669	ENST00000357440	protein_coding	Q14542	0	0	0	0	0
Variant_1245|Variant_1246	chr11	66391460	G	A	0.338112718	0.869118387	0.084454271	13996	13996.s1	control	N	0	1	0	0	1	0	0	1	0	0	0	0	0	0	0	0	0	0	0	1	0	1	0	RNU1-84P	ENSG00000202317	ENST00000365447	snRNA	.	0	0	0	0	0
Variant_1247|Variant_1248	chr11	66568815	G	A	0.904029809	0.988954669	0.009048688	14617	14617.p1	case	N	0	1	0	0	1	0	0	1	0	0	0	0	0	0	0	0	0	0	1	1	1	0	1	CTSF	ENSG00000174080	ENST00000310325	protein_coding	Q9UBX1	0	0	0	0	0
Variant_1249|Variant_1250	chr11	6657482	T	C	0.527468417	0.932529909	-0.046144693	13517	13517.p1	case	N	0	1	1	1	1	0	1	1	0	0	0	1	0	0	0	1	0	1	1	0	0	1	1	DCHS1	ENSG00000166341	ENST00000299441	protein_coding	Q96JQ0	0	0	1	1	0
Variant_1251|Variant_1252	chr11	66590822	C	A	0.609478345	0.955320522	0.042733176	14203	14203.p1	case	N	0	1	1	0	1	0	1	1	1	0	0	0	0	1	0	1	1	0	0	0	0	1	0	CCS	ENSG00000173992	ENST00000533244	protein_coding	O14618	0	0	0	0	0
Variant_1257|Variant_1258	chr11	66843245	C	G	0.724699837	0.97266487	0.015120466	12469	12469.p1	case	N	0	1	0	0	1	0	0	1	0	0	0	0	0	0	0	0	0	1	0	1	1	1	1	RCE1	ENSG00000173653	ENST00000309657	protein_coding	Q9Y256	0	0	0	0	0
Variant_1259|Variant_1260	chr11	67265651	C	G	0.362661033	0.869118387	0.055836477	12515	12515.p1	case	N	0	1	0	0	1	0	0	1	0	0	0	0	0	0	0	0	0	0	0	0	0	0	1	GRK2	ENSG00000173020	ENST00000308595	protein_coding	P25098	0	0	1	0	0
Variant_1261|Variant_1262	chr11	67317824	C	T	0.642323178	0.965213266	-0.028723228	13532	13532.p1	case	N	0	1	1	0	1	0	1	1	0	0	0	0	0	0	0	1	0	1	0	1	1	1	1	RAD9A	ENSG00000172613	ENST00000622583	processed_transcript	.	0	0	0	0	0
Variant_1263|Variant_1264	chr11	6747404	T	C	0.308622559	0.854435151	-0.084414595	13471	13471.p1	case	N	0	1	0	0	1	0	0	1	0	0	0	0	0	0	0	0	0	0	0	1	1	1	0	GVINP1	ENSG00000254838	ENST00000526769	processed_transcript	.	0	0	0	0	0
Variant_1265|Variant_1266	chr11	67640451	C	T	0.852817581	0.988954669	0.012638527	13872	13872.p1	case	N	0	1	0	0	1	0	0	1	0	0	0	0	0	0	0	0	0	0	0	0	0	1	0	TBX10	ENSG00000167800	ENST00000335385	protein_coding	O75333	0	0	0	0	0
Variant_1267|Variant_1268	chr11	68009086	G	A	0.603105748	0.955320522	-0.039535133	13026	13026.p1	case	N	0	1	0	0	1	0	0	1	0	0	0	0	0	0	0	0	0	0	0	1	0	0	0	ALDH3B1	ENSG00000006534	ENST00000342456	protein_coding	P43353	0	0	0	0	0
Variant_127|Variant_128	chr1	155262301	A	G	0.060459015	0.494388403	-0.137150937	11349	11349.s1	control	N	0	1	0	0	1	0	0	1	0	0	0	0	0	0	0	0	0	1	1	1	1	1	1	SCAMP3	ENSG00000116521	ENST00000302631	protein_coding	O14828	0	0	0	0	0
Variant_1271|Variant_1272	chr11	68458791	A	T	0.183928127	0.761073414	-0.128630463	14671	14671.s1	control	N	0	1	0	0	1	0	0	0	0	0	1	0	0	0	1	0	0	0	0	0	0	0	0	PPP6R3	ENSG00000110075	ENST00000393801	protein_coding	Q5H9R7	0	0	1	0	0
Variant_1273|Variant_1274	chr11	68460141	T	C	0.254018739	0.824537677	-0.105351248	14292	14292.s1	control	N	0	1	0	0	1	0	0	1	0	0	1	0	0	0	1	0	0	1	1	1	1	1	1	PPP6R3	ENSG00000110075	ENST00000393801	protein_coding	Q5H9R7	0	0	1	0	0
Variant_1275|Variant_1276	chr11	69014608	C	G	0.792009615	0.982282109	-0.016605357	13520	13520.p1	case	N	0	1	1	0	1	0	1	1	1	0	0	0	0	1	0	1	1	0	0	1	1	1	0	MRGPRF	ENSG00000172935	ENST00000309099	protein_coding	Q96AM1	0	0	0	0	0
Variant_1277|Variant_1278	chr11	69101635	C	T	0.405689252	0.878524926	-0.041803522	14509	14509.s1	control	N	0	1	0	0	1	1	0	1	0	0	0	0	0	0	0	0	0	0	0	1	1	1	0	AP003071.1	ENSG00000260895	ENST00000567925	lincRNA	.	0	0	0	0	0
Variant_1283|Variant_1284	chr11	704144	G	A	0.639593368	0.965213266	-0.031871557	12845	12845.p1	case	N	0	1	0	0	1	0	0	1	0	0	0	0	0	0	0	0	0	0	0	0	0	1	0	EPS8L2	ENSG00000177106	ENST00000533256	protein_coding	Q9H6S3	0	0	0	0	0
Variant_1285|Variant_1286	chr11	71452311	A	G	0.915431511	0.988954669	-0.00962184	12369	12369.s1	control	N	0	1	0	0	1	0	0	1	0	0	0	0	0	0	0	0	0	1	1	1	1	0	1	NADSYN1	ENSG00000172890	ENST00000319023	protein_coding	Q6IA69	0	0	0	0	0
Variant_1287|Variant_1288	chr11	71583564	G	A	0.904875211	0.988954669	0.008500275	14229	14229.p1	case	N	0	1	0	0	1	0	0	1	0	0	0	0	0	0	0	0	0	0	0	0	0	1	0	KRTAP5-11	ENSG00000204571	ENST00000398530	protein_coding	Q6L8G4	0	0	0	0	0
Variant_129|Variant_130	chr1	155274095	A	G	0.940853665	0.988954669	0.005102974	14080	14080.s1	control	N	0	1	0	0	1	0	0	1	0	0	0	0	0	0	0	0	0	1	1	1	0	0	1	CLK2	ENSG00000176444	ENST00000368361	protein_coding	P49760	0	0	1	0	0
Variant_1293|Variant_1294	chr11	72675357	G	A	0.651181011	0.965213266	-0.034534196	13954	13954.p1	case	N	0	1	0	0	1	0	0	1	0	0	0	0	0	0	0	0	0	0	0	0	0	1	1	PDE2A	ENSG00000186642	ENST00000334456	protein_coding	O00408	0	0	1	0	0
Variant_1297|Variant_1298	chr11	73143257	A	G	0.447935436	0.902551256	0.061303406	13599	13599.p1	case	N	0	1	0	0	1	0	0	1	0	0	1	0	0	0	1	0	0	1	1	1	1	1	1	FCHSD2	ENSG00000137478	ENST00000409418	protein_coding	O94868	0	0	1	0	0
Variant_1299|Variant_1300	chr11	73598713	A	G	0.780059951	0.981274316	0.022234371	13876	13876.p1	case	N	0	1	1	0	1	0	1	1	0	0	0	0	0	0	0	1	0	1	0	1	1	0	1	FAM168A	ENSG00000054965	ENST00000064778	protein_coding	Q92567	0	0	1	0	0
Variant_13|Variant_14	chr1	113872866	T	C	0.873125504	0.988954669	-0.016038271	13128	13128.s1	control	N	0	1	0	0	1	0	0	1	0	0	0	0	0	0	0	0	0	0	0	0	0	1	0	PTPN22	ENSG00000134242	ENST00000359785	protein_coding	.	0	0	0	0	0
Variant_1301|Variant_1302	chr11	74172756	G	A	0.937697023	0.988954669	-0.006323704	14613	14613.p1	case	Y	0	1	0	0	1	0	0	1	0	0	0	0	0	0	0	0	0	1	1	0	0	0	0	C2CD3	ENSG00000168014	ENST00000334126	protein_coding	Q4AC94	0	0	0	0	0
Variant_1303|Variant_1304	chr11	74408907	A	G	0.814124789	0.984808185	-0.025324298	14670	14670.s1	control	N	0	0	1	0	1	0	1	0	0	0	0	0	0	0	0	1	0	0	0	0	0	0	0	AP001085.1	ENSG00000255440	ENST00000524441	sense_intronic	.	0	0	0	0	0
Variant_1305|Variant_1306	chr11	74591086	C	T	0.751657019	0.981274316	0.025808856	12623	12623.p1	case	N	0	0	1	0	1	0	1	0	0	0	0	0	0	0	0	1	0	0	0	0	0	0	0	POLD3	ENSG00000077514	ENST00000263681	protein_coding	Q15054	0	0	1	0	0
Variant_1307|Variant_1308	chr11	74747840	G	C	0.340375712	0.869118387	0.073787072	13964	13964.s1	control	N	0	1	1	0	1	0	1	1	0	0	0	0	0	0	0	1	0	0	0	0	0	1	1	RNF169	ENSG00000166439	ENST00000299563	protein_coding	Q8NCN4	0	0	0	0	0
Variant_1309|Variant_1310	chr11	75814412	C	T	1	1	0.000374119	14419	14419.p1	case	N	0	1	0	0	1	0	0	1	0	0	0	0	0	0	0	0	0	1	1	1	1	0	1	UVRAG	ENSG00000198382	ENST00000356136	protein_coding	Q9P2Y5	0	0	0	0	0
Variant_131|Variant_132	chr1	155609804	A	C	0.621160332	0.958478726	-0.033530729	14315	14315.s1	control	N	0	1	0	0	1	0	0	1	0	0	0	0	0	0	0	0	0	1	1	1	1	1	1	MSTO1	ENSG00000125459	ENST00000245564	protein_coding	Q9BUK6	0	0	0	0	0
Variant_1313|Variant_1314	chr11	76628477	C	T	0.559310964	0.941663455	-0.047894968	13572	13572.p1	case	N	0	1	0	0	1	1	0	1	0	0	0	0	0	0	0	0	0	0	0	1	0	1	0	AP001189.6	ENSG00000255479	ENST00000528781	lincRNA	.	0	0	0	0	0
Variant_1315|Variant_1316	chr11	77475091	T	C	0.378694959	0.869118387	0.082688768	12550	12550.s1	control	N	0	1	0	0	1	0	0	1	0	0	0	0	0	0	0	0	0	1	0	0	0	0	1	PAK1	ENSG00000149269	ENST00000278568	protein_coding	Q13153	0	0	0	0	0
Variant_1317|Variant_1318	chr11	78061931	G	A	0.858253305	0.988954669	0.012116779	14178	14178.p1	case	N	0	1	0	0	1	0	0	1	0	0	0	0	0	0	0	0	0	0	0	0	0	1	0	THRSP	ENSG00000151365	ENST00000281030	protein_coding	Q92748	0	0	0	0	0
Variant_1319|Variant_1320	chr11	78141312	A	C	0.989611919	0.999542578	0.00145484	14065	14065.s1	control	N	0	0	1	1	1	0	1	0	0	0	0	1	0	0	0	1	0	0	0	0	0	0	0	ALG8	ENSG00000159063	ENST00000299626	protein_coding	Q9BVK2	0	0	0	1	0
Variant_1321|Variant_1322	chr11	82720082	A	G	0.92819134	0.988954669	-0.00833047	13076	13076.s1	control	N	0	1	0	0	1	1	0	1	0	0	0	0	0	0	0	0	0	0	0	0	1	0	1	MIR4300HG	ENSG00000245832	ENST00000532217	lincRNA	.	0	0	0	0	0
Variant_1323|Variant_1324	chr11	82900603	C	T	1	1	0.000679928	14119	14119.s1	control	N	0	1	0	0	1	0	0	1	0	0	0	0	0	0	0	0	0	1	1	1	1	1	1	DDIAS	ENSG00000165490	ENST00000533655	protein_coding	Q8IXT1	0	0	0	0	0
Variant_1325|Variant_1326	chr11	85924987	G	A	0.301496411	0.851473344	-0.066702712	13069	13069.s1	control	Y	0	0	1	0	1	0	1	0	0	0	0	0	0	0	0	1	0	0	0	0	0	0	0	AP003128.1	ENSG00000255005	ENST00000531414	antisense_RNA	.	0	0	0	0	0
Variant_1329|Variant_1330	chr11	86672865	C	T	0.192944653	0.773036849	0.128524474	13227	13227.s1	control	N	0	1	0	0	1	0	0	1	0	0	0	0	0	0	0	0	0	1	1	0	1	1	1	ME3	ENSG00000151376	ENST00000543262	protein_coding	Q16798	0	0	0	0	0
Variant_1331|Variant_1332	chr11	86822449	C	T	0.135700978	0.706887358	0.107103569	12479	12479.p1	case	N	0	0	1	0	1	0	1	0	0	0	0	0	0	0	0	1	0	0	0	0	0	0	0	AP000654.2	ENSG00000271318	ENST00000605633	processed_pseudogene	.	0	0	0	0	0
Variant_1333|Variant_1334	chr11	86858989	A	T	0.715236122	0.968264591	-0.030499151	14186	14186.p1	case	N	0	0	1	0	1	0	1	0	0	0	0	0	0	0	0	1	0	0	0	0	0	0	0	OR7E2P	ENSG00000255203	ENST00000533071	unprocessed_pseudogene	.	0	0	0	0	0
Variant_1335|Variant_1336	chr11	86859888	A	C	0.884657771	0.988954669	0.013057669	14443	14443.s1	control	N	0	0	1	0	1	0	1	0	0	0	0	0	0	0	0	1	0	0	0	0	0	0	0	OR7E2P	ENSG00000255203	ENST00000533071	unprocessed_pseudogene	.	0	0	0	0	0
Variant_1337|Variant_1338	chr11	8939156	G	A	0.917765288	0.988954669	-0.011073783	11665	11665.p1	case	N	0	1	0	0	1	0	0	1	0	0	0	0	0	0	0	0	0	0	0	0	0	1	0	ASCL3	ENSG00000176009	ENST00000531618	protein_coding	Q9NQ33	0	0	0	0	0
Variant_1339|Variant_1340	chr11	90134039	C	G	0.954582341	0.991535947	-0.001699274	14449	14449.s1	control	N	0	1	0	0	1	0	0	1	0	0	0	0	0	0	0	0	0	1	1	0	1	1	0	NAALAD2	ENSG00000077616	ENST00000534061	protein_coding	Q9Y3Q0	0	0	0	0	0
Variant_1341|Variant_1342	chr11	90281050	G	C	0.43590383	0.895156297	-0.083629287	14316	14316.p1	case	N	0	0	1	0	1	0	1	0	0	0	0	0	0	0	0	1	0	0	0	0	0	0	0	TUBAP2	ENSG00000214391	ENST00000530835	processed_pseudogene	.	0	0	0	0	0
Variant_1343|Variant_1344	chr11	9055915	A	G	0.254799765	0.824537677	0.106240175	11691	11691.s1	control	Y	0	0	1	0	1	0	1	0	1	0	0	0	0	1	0	1	1	0	0	0	0	0	0	AC079296.1	ENSG00000253973	ENST00000521394	antisense_RNA	.	0	0	0	0	0
Variant_1345|Variant_1346	chr11	90850293	T	G	0.693856985	0.965213266	0.069844901	13808	13808.s1	control	N	0	0	0	0	1	0	0	0	0	1	0	0	0	0	0	0	0	0	0	0	0	0	0	DISC1FP1	ENSG00000261645	ENST00000569513	retained_intron	.	0	0	0	0	0
Variant_1349|Variant_1350	chr11	93782347	C	T	0.060739076	0.494731367	0.216542981	11067	11067.s1	control	N	0	0	1	0	1	0	1	0	0	0	0	0	0	0	0	1	0	0	0	0	0	0	0	MED17	ENSG00000042429	ENST00000251871	protein_coding	Q9NVC6	0	0	0	0	0
Variant_1351|Variant_1352	chr11	94021249	C	T	0.870463042	0.988954669	-0.012446721	14361	14361.p1	case	N	0	1	0	0	1	0	0	1	0	0	0	0	0	0	0	0	0	0	0	1	0	1	0	HEPHL1	ENSG00000181333	ENST00000315765	protein_coding	Q6MZM0	0	0	0	0	0
Variant_1353|Variant_1354	chr11	94493573	C	A	0.415565199	0.886893242	0.076790683	14664	14664.p1	case	N	0	1	0	0	1	0	0	1	0	0	0	0	0	0	0	0	0	1	0	1	1	1	1	ANKRD49	ENSG00000168876	ENST00000544612	protein_coding	Q8WVL7	0	0	0	0	0
Variant_1355|Variant_1356	chr11	94740691	C	A	0.044961545	0.445754877	-0.102086499	14267	14267.s1	control	N	0	1	0	0	1	0	0	1	0	0	0	0	0	0	0	0	0	1	1	0	1	1	1	AP000943.3	ENSG00000255929	ENST00000536540	antisense_RNA	.	0	0	0	0	0
Variant_1357|Variant_1358	chr11	94742141	C	T	0.780429951	0.981274316	-0.024312512	12643	12643.p1	case	N	0	1	0	0	1	0	0	1	0	0	0	0	0	0	0	0	0	1	1	0	1	1	0	AP000943.3	ENSG00000255929	ENST00000536540	antisense_RNA	.	0	0	0	0	0
Variant_1359|Variant_1360	chr11	95066592	G	A	0.691929811	0.965213266	0.030923426	14433	14433.s1	control	N	0	1	0	0	1	0	0	1	0	0	0	0	0	0	0	0	0	1	1	0	1	0	1	SRSF8	ENSG00000263465	ENST00000587424	protein_coding	Q9BRL6	0	0	0	0	0
Variant_1361|Variant_1362	chr11	95143484	T	G	0.879750573	0.988954669	0.010251453	11485	11485.s1	control	N	0	0	1	0	1	0	1	0	0	0	0	0	0	0	0	1	0	0	0	0	0	0	0	BUD13P1	ENSG00000270689	ENST00000603676	processed_pseudogene	.	0	0	0	0	0
Variant_1363|Variant_1364	chr11	95231268	T	C	0.87638644	0.988954669	-0.018531739	14127	14127.s1	control	N	0	1	1	0	1	0	1	1	0	0	0	0	0	0	0	1	0	1	0	1	1	1	1	SESN3	ENSG00000149212	ENST00000536441	protein_coding	P58005	0	0	1	0	0
Variant_1367|Variant_1368	chr11	97656322	T	C	0.273909608	0.835789174	-0.127750639	11257	11257.s1	control	N	0	1	0	0	1	0	0	1	0	0	0	0	0	0	0	0	0	0	0	1	0	0	0	RNA5SP347	ENSG00000199315	ENST00000362445	rRNA	.	0	0	0	0	0
Variant_1369|Variant_1370	chr11	97942850	T	A	0.427909697	0.88710186	-0.076875303	14215	14215.p1	case	N	0	0	1	1	1	0	1	0	0	0	0	0	0	0	0	1	0	0	0	0	0	0	0	AP003730.2	ENSG00000255502	ENST00000527281	lincRNA	.	0	0	0	0	0
Variant_137|Variant_138	chr1	155979603	G	T	0.671133809	0.965213266	-0.043315132	14554	14554.p1	case	N	0	1	0	0	1	0	0	1	0	0	0	0	0	0	0	0	0	0	1	1	1	1	1	ARHGEF2	ENSG00000116584	ENST00000361247	protein_coding	Q92974	0	0	1	0	0
Variant_1373|Variant_1374	chr12	100794793	C	T	0.513383333	0.923840224	0.047733792	12211	12211.s1	control	N	0	1	1	0	1	0	1	1	0	0	0	0	0	0	0	1	0	1	1	0	1	1	1	ANO4	ENSG00000151572	ENST00000392977	protein_coding	Q32M45	0	0	0	0	0
Variant_1375|Variant_1376	chr12	10172426	A	G	0.937490372	0.988954669	0.00778595	12758	12758.p1	case	N	0	1	0	0	1	0	0	1	0	0	0	0	0	0	0	0	0	0	0	1	0	0	0	OLR1	ENSG00000173391	ENST00000309539	protein_coding	P78380	0	0	0	0	0
Variant_1377|Variant_1378	chr12	10211693	C	G	0.681254702	0.965213266	0.029327225	12086	12086.p1	case	N	0	1	0	0	1	0	0	1	0	0	0	0	0	0	0	0	0	0	0	1	0	0	1	GABARAPL1	ENSG00000139112	ENST00000266458	protein_coding	Q9H0R8	0	0	0	0	0
Variant_1379|Variant_1380	chr12	10339568	T	C	0.543662375	0.933525937	-0.04298624	13822	13822.p1	case	N	0	1	0	0	1	1	0	1	0	0	0	0	0	0	0	0	0	0	0	1	0	1	0	AC022075.3	ENSG00000256288	ENST00000539009	lincRNA	.	0	0	0	0	0
Variant_1383|Variant_1384	chr12	10613635	T	C	1	1	-0.00200316	11808	11808.s1	control	N	0	1	0	0	1	0	0	1	0	0	0	0	0	0	0	0	0	1	0	1	1	1	1	MAGOHB	ENSG00000111196	ENST00000320756	protein_coding	Q96A72	0	0	0	0	0
Variant_1385|Variant_1386	chr12	106140995	T	C	0.87329054	0.988954669	0.011371894	12302	12302.p1	case	N	0	1	0	0	1	0	0	1	0	0	1	0	0	0	1	0	0	1	1	0	0	0	1	NUAK1	ENSG00000074590	ENST00000261402	protein_coding	O60285	0	1	0	0	0
Variant_1387|Variant_1388	chr12	106300988	T	C	0.063802463	0.510915574	0.135087624	12840	12840.p1	case	Y	0	1	0	0	1	0	0	1	0	0	0	0	0	0	0	0	0	0	0	1	0	1	0	TCP11L2	ENSG00000166046	ENST00000299045	protein_coding	Q8N4U5	0	0	0	0	0
Variant_139|Variant_140	chr1	155989417	C	G	0.380063726	0.869683168	0.066509905	11691	11691.p1	case	Y	0	1	0	0	1	0	0	1	0	0	0	0	0	0	0	0	0	1	1	1	1	1	0	AL355388.1	ENSG00000224276	ENST00000415726	antisense_RNA	.	0	0	0	0	0
Variant_1391|Variant_1392	chr12	106357250	A	C	0.283905364	0.839707872	0.108994682	14643	14643.p1	case	Y	0	1	0	0	1	0	0	1	0	0	1	1	0	0	1	0	0	1	1	0	0	0	1	POLR3B	ENSG00000013503	ENST00000228347	protein_coding	Q9NW08	0	0	0	1	0
Variant_1393|Variant_1394	chr12	106357655	T	C	0.903695838	0.988954669	-0.007303383	13560	13560.s1	control	N	0	1	0	0	1	0	0	1	0	0	1	1	0	0	1	0	0	1	0	1	1	1	1	POLR3B	ENSG00000013503	ENST00000228347	protein_coding	Q9NW08	0	0	0	1	0
Variant_1395|Variant_1396	chr12	106954058	A	C	0.581469592	0.948732782	0.05664664	12206	12206.s1	control	N	0	1	0	0	1	0	0	1	0	0	0	0	0	0	0	0	0	0	0	0	0	1	0	TMEM263	ENSG00000151135	ENST00000280756	protein_coding	Q8WUH6	0	0	0	0	0
Variant_1401|Variant_1402	chr12	108732556	C	T	0.474029617	0.9119842	-0.058152077	13748	13748.s1	control	N	0	1	0	0	1	0	0	1	0	0	0	0	0	0	0	0	0	1	1	1	1	1	1	CORO1C	ENSG00000110880	ENST00000261401	protein_coding	Q9ULV4	0	0	1	0	0
Variant_1403|Variant_1404	chr12	110278845	A	C	0.020168416	0.28618551	0.203831372	12108	12108.s1	control	N	0	1	0	0	1	0	0	1	0	0	1	0	0	0	1	0	0	0	0	0	0	0	1	ATP2A2	ENSG00000174437	ENST00000552636	protein_coding	.	0	0	1	0	0
Variant_1405|Variant_1406	chr12	110689568	G	T	0.346436046	0.869118387	-0.050845995	11573	11573.p1	case	N	0	1	0	0	1	0	0	1	0	0	0	0	0	0	0	0	0	1	1	1	1	1	1	HVCN1	ENSG00000122986	ENST00000356742	protein_coding	Q96D96	0	0	0	0	0
Variant_1407|Variant_1408	chr12	111686860	A	G	0.135695095	0.706887358	0.137312893	12692	12692.s1	control	Y	0	1	0	0	1	0	0	1	0	0	0	0	0	0	0	0	0	0	1	1	0	1	0	BRAP	ENSG00000089234	ENST00000419234	protein_coding	Q7Z569	0	0	0	0	0
Variant_1409|Variant_1410	chr12	11171965	A	T	0.962027846	0.991543616	0.004765245	14660	14660.p1	case	N	0	1	0	0	1	0	0	1	0	0	0	0	0	0	0	0	0	1	0	1	1	1	1	AC018630.6	ENSG00000275778	ENST00000536668	nonsense_mediated_decay	.	0	0	0	0	0
Variant_141|Variant_142	chr1	15603732	G	A	0.131541519	0.706887358	0.066419179	14307	14307.s1	control	Y	0	1	0	0	1	0	0	1	0	0	0	0	0	0	0	0	0	1	1	1	1	1	1	AL121992.1	ENSG00000237301	ENST00000428945	antisense_RNA	.	0	0	0	0	0
Variant_1413|Variant_1414	chr12	113057599	G	A	0.078076226	0.573238988	-0.10670184	11047	11047.p1	case	N	0	1	1	0	1	0	1	1	0	0	0	0	0	0	0	1	0	1	1	0	1	1	1	DTX1	ENSG00000135144	ENST00000257600	protein_coding	Q86Y01	0	0	0	0	0
Variant_1415|Variant_1416	chr12	113149260	G	C	0.599807816	0.9540521	0.052495389	14470	14470.p1	case	Y	0	1	0	0	1	0	0	1	0	0	0	0	0	0	0	0	0	0	0	0	0	0	1	CFAP73	ENSG00000186710	ENST00000335621	protein_coding	A6NFT4	0	0	0	0	0
Variant_1419|Variant_1420	chr12	114685024	C	T	0.769014292	0.981274316	-0.025853337	14643	14643.p1	case	Y	0	1	0	0	1	0	0	1	0	0	0	0	0	0	0	0	0	1	0	1	0	1	0	TBX3	ENSG00000135111	ENST00000257566	protein_coding	O15119	0	0	1	0	0
Variant_1421|Variant_1422	chr12	115262158	G	T	0.047984973	0.45636921	-0.12904129	13058	13058.p1	case	N	0	1	1	0	1	1	1	1	0	0	0	0	0	0	0	1	0	0	0	1	1	1	0	AC078880.1	ENSG00000257519	ENST00000546696	lincRNA	.	0	0	0	0	0
Variant_1423|Variant_1424	chr12	11547059	C	T	0.860926465	0.988954669	-0.010713135	11090	11090.p1	case	N	0	1	0	0	1	1	0	1	0	0	0	0	0	0	0	0	0	1	1	1	1	1	1	LINC01252	ENSG00000247157	ENST00000499291	lincRNA	.	0	0	0	0	0
Variant_1427|Variant_1428	chr12	120294733	G	T	0.745422204	0.981274316	-0.024615141	12908	12908.p1	case	N	0	0	1	0	1	0	1	0	0	0	0	0	0	0	0	1	0	0	0	0	0	0	0	RNU4-1	ENSG00000200795	ENST00000363925	snRNA	.	0	0	0	0	0
Variant_1429|Variant_1430	chr12	120370991	C	T	0.241621603	0.822166964	-0.091535631	11711	11711.p1	case	N	0	1	1	1	1	0	1	1	1	0	1	0	1	1	1	1	1	0	1	1	0	1	0	MSI1	ENSG00000135097	ENST00000257552	protein_coding	O43347	0	0	1	0	0
Variant_1431|Variant_1432	chr12	120370999	G	A	0.465013931	0.9119842	0.057030649	13938	13938.p1	case	N	0	1	1	1	1	0	1	1	1	0	1	0	1	1	1	1	1	0	1	1	0	1	0	MSI1	ENSG00000135097	ENST00000257552	protein_coding	O43347	0	0	1	0	0
Variant_1433|Variant_1434	chr12	121190136	T	A	0.696766985	0.965213266	-0.030877645	12633	12633.p1	case	N	0	1	0	0	1	1	0	1	0	0	0	0	0	0	0	0	0	0	0	1	0	1	0	AC069209.1	ENSG00000274029	ENST00000619282	lincRNA	.	0	0	0	0	0
Variant_1435|Variant_1436	chr12	121354248	T	G	0.166421401	0.735305901	-0.116440343	14370	14370.s1	control	N	0	1	0	0	1	0	0	1	0	0	1	0	0	0	1	0	0	0	0	1	0	0	0	ANAPC5	ENSG00000089053	ENST00000261819	protein_coding	Q9UJX4	0	0	0	0	0
Variant_1437|Variant_1438	chr12	121400092	C	T	0.034145161	0.390150307	0.083675818	13624	13624.p1	case	N	0	1	1	1	1	0	1	1	1	0	1	0	1	1	1	1	1	1	0	1	1	1	1	RNF34	ENSG00000170633	ENST00000392465	protein_coding	Q969K3	0	0	0	0	0
Variant_1439|Variant_1440	chr12	121673726	G	A	0.758125547	0.981274316	0.030955548	11625	11625.p1	case	N	0	1	0	0	1	0	0	1	0	0	0	0	0	0	0	0	0	0	0	0	0	1	1	MORN3	ENSG00000139714	ENST00000542364	nonsense_mediated_decay	Q6PF18	0	0	0	0	0
Variant_1441|Variant_1442	chr12	121859463	T	C	0.841828571	0.988954669	0.015175354	13912	13912.s1	control	N	0	1	0	0	1	0	0	1	0	0	0	0	0	0	0	0	0	0	0	1	1	1	0	HPD	ENSG00000158104	ENST00000289004	protein_coding	.	0	0	0	0	0
Variant_1445|Variant_1446	chr12	122501326	A	T	0.019845288	0.285310632	-0.165540287	13015	13015.p1	case	N	0	1	0	0	1	0	0	1	0	0	0	0	0	0	0	0	0	1	1	1	1	1	1	ZCCHC8	ENSG00000033030	ENST00000633063	protein_coding	Q6NZY4	0	0	0	0	0
Variant_1447|Variant_1448	chr12	122833509	C	T	0.712492627	0.968264591	-0.027329022	12437	12437.s1	control	N	0	1	0	0	1	0	0	1	0	0	0	0	0	0	0	0	0	0	0	0	0	0	1	HIP1R	ENSG00000130787	ENST00000253083	protein_coding	O75146	0	0	0	0	0
Variant_1449|Variant_1450	chr12	123232800	A	T	0.344439576	0.869118387	0.125582835	13503	13503.p1	case	N	0	1	0	0	1	0	0	1	0	0	0	1	0	0	0	0	0	1	0	1	1	1	1	C12orf65	ENSG00000130921	ENST00000253233	protein_coding	Q9H3J6	0	0	0	1	0
Variant_145|Variant_146	chr1	156082787	T	G	0.842812754	0.988954669	0.012178691	11928	11928.s1	control	Y	0	1	0	0	1	0	0	1	0	0	0	0	0	0	0	0	0	1	0	1	1	1	1	MEX3A	ENSG00000254726	ENST00000532414	protein_coding	A1L020	0	0	0	0	0
Variant_1451|Variant_1452	chr12	123284005	C	T	0.117216787	0.674705935	0.403955137	14698	14698.s1	control	N	0	1	0	0	1	0	0	1	0	0	0	0	0	0	0	0	0	0	0	1	0	0	1	RNA5SP375	ENSG00000199845	ENST00000362975	rRNA	.	0	0	0	0	0
Variant_1453|Variant_1454	chr12	123383668	T	C	0.782951694	0.981274316	-0.023249879	14480	14480.s1	control	N	0	1	0	0	1	0	0	1	0	0	0	0	0	0	0	0	0	1	0	1	1	1	1	KMT5A	ENSG00000183955	ENST00000402868	protein_coding	Q9NQR1	0	0	1	0	0
Variant_1455|Variant_1456	chr12	123459441	C	T	0.364613458	0.869118387	0.066247088	13044	13044.s1	control	N	0	1	0	0	1	0	0	1	0	0	0	0	0	0	0	0	0	1	1	0	0	0	1	SNRNP35	ENSG00000184209	ENST00000412157	protein_coding	Q16560	0	0	0	0	0
Variant_1457|Variant_1458	chr12	123712234	G	C	0.115719213	0.670934445	0.075317696	11964	11964.s1	control	N	0	1	0	0	1	0	0	1	0	0	0	0	0	0	0	0	0	1	0	1	1	1	1	ATP6V0A2	ENSG00000185344	ENST00000330342	protein_coding	Q9Y487	0	0	0	0	0
Variant_1459|Variant_1460	chr12	123971605	T	C	0.974487449	0.994594539	-0.000208176	12624	12624.p1	case	N	0	1	0	0	1	0	0	1	0	0	0	0	0	0	0	0	0	1	1	0	1	0	1	ZNF664	ENSG00000179195	ENST00000539644	protein_coding	Q8N3J9	0	0	0	0	0
Variant_1461|Variant_1462	chr12	124992750	T	G	0.632068921	0.965213266	-0.051406538	11066	11066.p1	case	N	0	1	0	0	1	0	0	1	0	0	0	0	0	0	0	0	0	1	1	1	0	0	0	BRI3BP	ENSG00000184992	ENST00000341446	protein_coding	Q8WY22	0	0	0	0	0
Variant_1463|Variant_1464	chr12	125149132	T	C	0.023309797	0.305052777	0.18978413	13612	13612.s1	control	N	0	1	0	0	1	1	0	1	0	0	0	0	0	0	0	0	0	0	0	0	1	1	0	AC122688.2	ENSG00000256814	ENST00000543922	lincRNA	.	0	0	0	0	0
Variant_1465|Variant_1466	chr12	125185556	C	T	0.84964044	0.988954669	-0.012449182	13940	13940.s1	control	N	0	1	0	0	1	0	0	1	0	0	0	0	0	0	0	0	0	1	0	1	1	1	1	TMEM132B	ENSG00000139364	ENST00000418253	processed_transcript	.	0	0	0	0	0
Variant_1469|Variant_1470	chr12	126513350	T	C	0.367020281	0.869118387	-0.086365381	14394	14394.p1	case	N	0	1	0	0	1	0	0	1	0	0	0	0	0	0	0	0	0	0	0	1	0	0	0	AC006065.1	ENSG00000255853	ENST00000422539	processed_pseudogene	.	0	0	0	0	0
Variant_147|Variant_148	chr1	156083551	C	T	0.147032985	0.724831859	0.141418787	12522	12522.p1	case	N	0	1	0	0	1	0	0	1	0	0	0	0	0	0	0	0	0	1	1	0	0	0	1	MEX3A	ENSG00000254726	ENST00000532414	protein_coding	A1L020	0	0	0	0	0
Variant_1471|Variant_1472	chr12	12696214	G	A	0.750814202	0.981274316	0.022118371	14678	14678.p1	case	N	0	1	0	0	1	0	0	1	0	0	0	0	0	0	0	0	0	1	0	1	1	1	1	GPR19	ENSG00000183150	ENST00000332427	protein_coding	Q15760	0	0	0	0	0
Variant_1473|Variant_1474	chr12	127147434	C	T	0.865973712	0.988954669	0.012770047	11054	11054.s1	control	N	0	1	0	0	1	1	0	1	0	0	0	0	0	0	0	0	0	0	0	1	0	1	0	AC079949.1	ENSG00000256001	ENST00000541419	lincRNA	.	0	0	0	0	0
Variant_1475|Variant_1476	chr12	127346146	A	G	0.267856512	0.832677009	0.158886879	12314	12314.s1	control	N	0	0	1	0	1	0	1	0	0	0	0	0	0	0	0	1	0	0	0	0	0	0	0	AC073913.2	ENSG00000256502	ENST00000541512	processed_pseudogene	.	0	0	0	0	0
Variant_1477|Variant_1478	chr12	127597818	G	T	0.779772593	0.981274316	0.026207304	13531	13531.p1	case	N	0	1	0	0	1	1	0	1	0	0	0	0	0	0	0	0	0	0	0	1	0	1	0	AC025252.1	ENSG00000255945	ENST00000535247	lincRNA	.	0	0	0	0	0
Variant_1479|Variant_1480	chr12	127623041	G	T	0.211421581	0.792097584	0.116375623	14538	14538.p1	case	N	0	0	1	0	1	0	1	0	0	0	0	0	0	0	0	1	0	0	0	0	0	0	0	AC025252.2	ENSG00000257035	ENST00000537470	unprocessed_pseudogene	.	0	0	0	0	0
Variant_1481|Variant_1482	chr12	130138494	C	G	0.233320754	0.816040297	-0.116132277	14084	14084.s1	control	N	0	1	0	0	1	1	0	1	0	0	0	0	0	0	0	0	0	0	0	1	0	0	0	AC026336.3	ENSG00000276122	ENST00000611525	lincRNA	.	0	0	0	0	0
Variant_1483|Variant_1484	chr12	131234103	G	A	0.998741807	1	0.000169725	12358	12358.s1	control	N	0	1	0	0	1	0	0	1	0	0	0	0	0	0	0	0	0	0	0	1	1	1	1	AC126564.1	ENSG00000280217	ENST00000623628	TEC	.	0	0	0	0	0
Variant_1485|Variant_1486	chr12	131949875	A	G	0.032493039	0.379003716	0.07533955	12656	12656.s1	control	N	0	1	0	0	1	0	0	1	0	0	1	0	0	0	1	0	0	1	0	1	1	1	1	EP400	ENSG00000183495	ENST00000389561	protein_coding	Q96L91	0	0	1	0	0
Variant_1487|Variant_1488	chr12	132168740	G	A	0.80081365	0.984372806	-0.015451625	14188	14188.s1	control	N	0	1	1	1	1	0	1	0	1	0	0	0	0	1	0	1	1	0	0	0	0	1	0	AC138466.3	ENSG00000276693	ENST00000619983	lincRNA	.	0	0	0	0	0
Variant_1489|Variant_1490	chr12	132190496	C	T	0.422158586	0.886893242	0.035610651	13562	13562.p1	case	N	0	1	0	0	1	1	0	1	0	0	0	0	0	0	0	0	0	1	1	0	0	1	0	LINC02361	ENSG00000256576	ENST00000538731	lincRNA	.	0	0	0	0	0
Variant_149|Variant_150	chr1	156145999	A	G	0.873993474	0.988954669	-0.01112368	11471	11471.p1	case	N	0	1	0	0	1	0	0	1	0	0	0	0	0	0	0	0	0	1	1	1	1	1	0	SEMA4A	ENSG00000196189	ENST00000633494	protein_coding	.	0	0	0	0	0
Variant_1491|Variant_1492	chr12	132330244	C	A	0.156313471	0.731210398	-0.088997178	13948	13948.p1	case	N	0	1	0	0	1	0	0	1	0	0	0	0	0	0	0	0	0	0	0	0	1	0	0	GALNT9	ENSG00000182870	ENST00000328957	protein_coding	.	0	0	0	0	0
Variant_1493|Variant_1494	chr12	132330567	T	C	0.581946734	0.948732782	-0.038472762	11436	11436.s1	control	N	0	1	0	0	1	0	0	1	0	0	0	0	0	0	0	0	0	0	0	1	0	0	0	GALNT9	ENSG00000182870	ENST00000328957	protein_coding	.	0	0	0	0	0
Variant_1495|Variant_1496	chr12	132595426	A	G	0.155546457	0.731210398	0.10675486	11356	11356.s1	control	N	0	0	1	0	1	0	1	0	0	0	0	0	0	0	0	1	0	0	0	0	0	0	0	AC131212.1	ENSG00000277186	ENST00000613771	lincRNA	.	0	0	0	0	0
Variant_1497|Variant_1498	chr12	132686251	G	A	0.538339129	0.932579541	-0.037918183	12739	12739.p1	case	N	0	1	0	0	1	0	0	1	0	0	1	0	0	0	1	0	0	1	1	0	0	1	0	PXMP2	ENSG00000176894	ENST00000317479	protein_coding	Q9NR77	0	0	0	0	0
Variant_1499|Variant_1500	chr12	132835642	C	T	0.961846215	0.991543616	0.004373379	11318	11318.p1	case	Y	0	1	0	0	1	0	0	1	0	0	0	0	0	0	0	0	0	0	0	1	0	0	0	RNU6-327P	ENSG00000252079	ENST00000516270	snRNA	.	0	0	0	0	0
Variant_15|Variant_16	chr1	114512410	A	G	0.64411974	0.965213266	-0.061963637	14260	14260.s1	control	N	0	1	0	0	1	0	0	1	0	0	1	0	0	0	1	0	0	1	1	1	0	1	1	TRIM33	ENSG00000197323	ENST00000358465	protein_coding	Q9UPN9	0	0	1	0	0
Variant_1501|Variant_1502	chr12	1596112	A	G	0.059028525	0.490340602	0.236746264	11666	11666.s1	control	N	0	1	1	0	1	0	1	1	0	0	0	0	0	0	0	1	0	0	0	0	0	1	1	FBXL14	ENSG00000171823	ENST00000339235	protein_coding	Q8N1E6	0	0	0	0	0
Variant_1507|Variant_1508	chr12	1820154	C	T	0.644904005	0.965213266	0.034167455	11339	11339.p1	case	N	0	1	0	0	1	0	0	1	0	0	0	0	0	0	0	0	0	1	1	0	1	1	1	LRTM2	ENSG00000166159	ENST00000543818	protein_coding	Q8N967	0	0	0	0	0
Variant_151|Variant_152	chr1	156617261	C	T	0.784710266	0.981274316	-0.020861957	13926	13926.p1	case	N	0	1	0	0	1	1	0	1	0	0	0	0	0	0	0	0	0	0	0	0	0	1	1	AL365181.4	ENSG00000272971	ENST00000609800	lincRNA	.	0	0	0	0	0
Variant_1513|Variant_1514	chr12	215773	G	T	0.849111247	0.988954669	0.016139219	14188	14188.s1	control	N	0	1	0	0	1	0	0	1	0	0	0	0	0	0	0	0	0	0	0	0	0	1	0	SLC6A12	ENSG00000111181	ENST00000536824	protein_coding	P48065	0	0	0	0	0
Variant_1515|Variant_1516	chr12	21776923	T	C	0.5461424	0.934127617	-0.072815077	22250	22250.s1	control	N	0	1	0	0	1	0	0	1	0	0	0	0	0	0	0	0	0	0	0	0	0	1	0	KCNJ8	ENSG00000121361	ENST00000537950	protein_coding	.	0	0	0	0	0
Variant_1517|Variant_1518	chr12	22336257	A	G	0.573984	0.946931973	0.052490121	13393	13393.p1	case	N	0	1	0	0	1	0	0	1	0	0	0	0	0	0	0	0	0	1	1	0	0	0	1	ST8SIA1	ENSG00000111728	ENST00000396037	protein_coding	Q92185	0	0	0	0	0
Variant_1519|Variant_1520	chr12	22544566	G	T	0.300967714	0.851473344	-0.06608173	14303	14303.s1	control	N	0	1	0	0	1	0	0	1	0	0	0	0	0	0	0	0	0	1	0	1	1	1	1	C2CD5	ENSG00000111731	ENST00000545552	protein_coding	Q86YS7	0	0	0	0	0
Variant_1523|Variant_1524	chr12	22740756	G	C	0.486818504	0.9119842	-0.058198052	12843	12843.s1	control	N	0	1	0	0	1	1	0	1	0	0	0	0	0	0	0	0	0	0	0	1	0	1	0	AC084819.1	ENSG00000256923	ENST00000537293	lincRNA	.	0	0	0	0	0
Variant_1525|Variant_1526	chr12	24903747	T	C	0.284242413	0.839707872	0.123316116	14320	14320.p1	case	N	0	1	0	0	1	0	0	1	0	0	0	0	0	0	0	0	0	1	1	1	1	1	1	BCAT1	ENSG00000060982	ENST00000539282	protein_coding	P54687	0	0	0	0	0
Variant_1529|Variant_1530	chr12	25875801	G	A	0.163066755	0.735305901	-0.15058898	22026	22026.p1	case	N	0	1	0	0	1	0	0	1	0	0	0	0	0	0	0	0	0	0	0	1	0	1	0	MIR4302	ENSG00000283603	ENST00000638058	miRNA	.	0	0	0	0	0
Variant_153|Variant_154	chr1	157101355	C	A	0.66141379	0.965213266	0.029970028	14043	14043.s1	control	N	0	1	0	0	1	0	0	1	0	0	0	0	0	0	0	0	0	0	0	0	0	1	0	ETV3L	ENSG00000253831	ENST00000454449	protein_coding	Q6ZN32	0	0	0	0	0
Variant_1531|Variant_1532	chr12	27094922	A	C	0.234430923	0.816940227	0.085211991	13714	13714.p1	case	N	0	1	0	0	1	0	0	1	0	0	0	0	0	0	0	0	0	0	0	1	0	1	0	AC092747.3	ENSG00000271418	ENST00000603769	processed_pseudogene	.	0	0	0	0	0
Variant_1533|Variant_1534	chr12	27161859	G	A	0.653093321	0.965213266	0.035911213	11150	11150.s1	control	N	0	1	0	0	1	1	0	1	0	0	0	0	0	0	0	0	0	0	0	1	0	1	0	AC092747.1	ENSG00000256226	ENST00000540595	lincRNA	.	0	0	0	0	0
Variant_1535|Variant_1536	chr12	27162137	A	G	0.370329179	0.869118387	-0.085884432	11307	11307.p1	case	N	0	1	0	0	1	1	0	1	0	0	0	0	0	0	0	0	0	0	0	1	0	1	0	AC092747.1	ENSG00000256226	ENST00000540595	lincRNA	.	0	0	0	0	0
Variant_1537|Variant_1538	chr12	27709662	G	A	0.31354905	0.855020284	0.092216509	11224	11224.s1	control	N	0	1	0	0	1	0	0	0	0	0	1	0	0	0	1	0	0	0	0	0	0	0	0	MRPS35	ENSG00000061794	ENST00000081029	protein_coding	P82673	0	0	0	0	0
Variant_1539|Variant_1540	chr12	27709966	C	T	0.362704415	0.869118387	0.075622692	14400	14400.p1	case	N	0	1	0	0	1	0	0	1	0	0	1	0	0	0	1	0	0	1	0	0	0	0	1	MRPS35	ENSG00000061794	ENST00000081029	protein_coding	P82673	0	0	0	0	0
Variant_1541|Variant_1542	chr12	2812309	G	A	0.580295651	0.948732782	0.066156541	11642	11642.s1	control	N	0	1	0	0	1	0	0	1	0	0	0	0	0	0	0	0	0	1	1	1	1	0	1	ITFG2	ENSG00000111203	ENST00000228799	protein_coding	Q969R8	0	0	0	0	0
Variant_1543|Variant_1544	chr12	30795067	T	C	0.380241928	0.869683168	-0.07020692	12788	12788.s1	control	N	0	1	0	0	1	1	0	1	0	0	0	0	0	0	0	0	0	0	1	1	1	1	0	LINC00941	ENSG00000235884	ENST00000547804	lincRNA	.	0	0	0	0	0
Variant_1545|Variant_1546	chr12	31072360	G	A	0.424529354	0.886893242	0.085617123	11002	11002.p1	case	N	0	1	0	0	1	0	0	1	0	0	0	1	0	0	0	0	0	0	0	0	0	1	0	DDX11	ENSG00000013573	ENST00000545668	protein_coding	Q96FC9	0	0	0	1	0
Variant_1547|Variant_1548	chr12	31252616	G	A	0.022373271	0.302233111	0.23752808	14507	14507.s1	control	N	0	1	1	0	1	0	1	1	0	0	0	0	0	0	0	1	0	0	0	1	0	0	0	AC024940.2	ENSG00000243517	ENST00000495623	processed_pseudogene	.	0	0	0	0	0
Variant_1549|Variant_1550	chr12	31729842	G	C	0.741191829	0.981274316	0.02452013	13123	13123.p1	case	N	0	1	0	0	1	0	0	1	0	0	0	0	0	0	0	0	0	1	1	0	1	1	1	AMN1	ENSG00000151743	ENST00000281471	protein_coding	Q8IY45	0	0	0	0	0
Variant_1551|Variant_1552	chr12	32677764	G	A	0.314680115	0.855020284	-0.075926541	12460	12460.s1	control	N	0	1	0	0	1	0	0	1	0	0	0	0	0	0	0	0	0	0	0	0	0	1	0	DNM1L	ENSG00000087470	ENST00000553257	protein_coding	O00429	0	0	0	0	0
Variant_1553|Variant_1554	chr12	32756897	C	T	0.399830724	0.877765208	0.068257847	11225	11225.p1	case	N	0	1	0	0	1	0	0	1	0	0	1	0	0	0	1	0	0	0	0	1	1	1	0	YARS2	ENSG00000139131	ENST00000324868	protein_coding	Q9Y2Z4	0	0	0	0	0
Variant_1555|Variant_1556	chr12	33440698	G	C	0.895981519	0.988954669	0.010711915	12645	12645.p1	case	Y	0	1	0	0	1	0	0	1	0	0	0	0	0	0	0	0	0	0	0	0	0	1	0	SYT10	ENSG00000110975	ENST00000228567	protein_coding	Q6XYQ8	0	0	0	0	0
Variant_1557|Variant_1558	chr12	33575445	A	T	0.474656273	0.9119842	0.058959527	12864	12864.p1	case	Y	0	1	0	0	1	0	0	1	0	0	0	0	0	0	0	0	0	0	0	1	0	0	0	RNU6-400P	ENSG00000212475	ENST00000391173	snRNA	.	0	0	0	0	0
Variant_1559|Variant_1560	chr12	33983891	G	A	0.963272218	0.991543616	0.00510067	12388	12388.p1	case	N	0	0	1	0	1	0	1	0	0	0	0	0	0	0	0	1	0	0	0	0	0	0	0	Y_RNA	ENSG00000201624	ENST00000364754	misc_RNA	.	0	0	0	0	0
Variant_1561|Variant_1562	chr12	39444186	T	C	0.903682848	0.988954669	0.012293082	11642	11642.s1	control	N	0	1	1	1	1	0	1	1	0	0	0	0	0	0	0	1	0	1	1	0	1	1	1	KIF21A	ENSG00000139116	ENST00000361418	protein_coding	Q7Z4S6	0	0	0	0	0
Variant_1563|Variant_1564	chr12	39445206	G	A	0.128351185	0.70016999	-0.157212197	12656	12656.p1	case	N	0	1	0	0	1	0	0	1	0	0	0	0	0	0	0	0	0	0	0	0	0	0	1	KIF21A	ENSG00000139116	ENST00000361961	protein_coding	Q7Z4S6	0	0	0	0	0
Variant_1565|Variant_1566	chr12	40392572	A	G	0.663181754	0.965213266	0.030685781	13884	13884.s1	control	N	0	0	0	0	1	0	0	0	0	1	0	0	0	0	0	0	0	0	0	0	0	0	0	MUC19	ENSG00000205592	ENST00000454784	processed_transcript	.	0	0	0	0	0
Variant_1567|Variant_1568	chr12	42145172	T	C	0.834563051	0.988954669	-0.014815645	11946	11946.p1	case	N	0	1	0	0	1	0	0	1	0	0	0	0	0	0	0	0	0	1	1	1	1	1	1	GXYLT1	ENSG00000151233	ENST00000398675	protein_coding	Q4G148	0	0	1	0	0
Variant_1569|Variant_1570	chr12	42238709	G	C	0.830459333	0.988428879	0.014687961	13355	13355.p1	case	N	0	1	0	0	1	0	0	1	0	0	0	0	0	0	0	0	0	1	1	1	1	1	1	YAF2	ENSG00000015153	ENST00000327791	protein_coding	Q8IY57	0	0	0	0	0
Variant_157|Variant_158	chr1	157176940	C	T	0.67420373	0.965213266	-0.03187759	12648	12648.s1	control	N	0	1	0	0	1	0	0	1	0	0	0	0	0	0	0	0	0	0	0	1	0	1	0	AL357143.1	ENSG00000229961	ENST00000640531	processed_transcript	.	0	0	0	0	0
Variant_1571|Variant_1572	chr12	42326341	A	G	0.51880499	0.927245192	-0.04361509	11368	11368.p1	case	N	0	1	0	0	1	0	0	1	0	0	0	0	0	0	0	0	0	1	0	1	1	1	1	ZCRB1	ENSG00000139168	ENST00000266529	protein_coding	Q8TBF4	0	0	0	0	0
Variant_1575|Variant_1576	chr12	43054738	C	T	0.539311345	0.932579541	-0.063695607	12695	12695.p1	case	N	0	1	0	0	1	0	0	1	0	0	0	0	0	0	0	0	0	0	0	1	0	0	0	MRPS36P5	ENSG00000257927	ENST00000551909	processed_pseudogene	.	0	0	0	0	0
Variant_1577|Variant_1578	chr12	44500782	G	A	0.610696763	0.955320522	-0.026387956	14617	14617.s1	control	N	0	1	0	0	1	1	0	1	0	0	0	0	0	0	0	0	0	0	0	0	0	1	1	AC025253.1	ENSG00000275286	ENST00000613623	lincRNA	.	0	0	0	0	0
Variant_1579|Variant_1580	chr12	44877457	G	A	0.132590309	0.706887358	0.215702932	14131	14131.s1	control	N	0	1	0	0	1	0	0	1	0	0	0	0	0	0	0	0	0	1	1	0	0	1	1	NELL2	ENSG00000184613	ENST00000437801	protein_coding	Q99435	0	0	1	0	0
Variant_1581|Variant_1582	chr12	45442814	G	A	0.192604526	0.773036849	0.170481525	13443	13443.p1	case	N	0	0	1	0	1	0	1	0	0	0	0	0	0	0	0	1	0	0	0	0	0	0	0	AC063924.1	ENSG00000257368	ENST00000546680	processed_pseudogene	.	0	0	0	0	0
Variant_1585|Variant_1586	chr12	459509	G	C	0.94884728	0.990840183	0.004428083	13944	13944.s1	control	N	0	1	0	0	1	0	0	1	0	0	0	0	0	0	0	0	0	0	1	1	1	1	0	B4GALNT3	ENSG00000139044	ENST00000266383	protein_coding	Q6L9W6	0	0	0	0	0
Variant_1589|Variant_1590	chr12	45993091	T	A	0.932730216	0.988954669	0.01006296	12770	12770.s1	control	N	0	1	0	0	1	0	0	0	0	0	1	0	0	0	1	0	0	0	0	0	0	0	0	SCAF11	ENSG00000139218	ENST00000547018	non_stop_decay	.	0	0	1	0	0
Variant_159|Variant_160	chr1	158523631	G	A	0.205668854	0.78546486	0.143342951	22124	22124.s1	control	N	0	0	1	0	1	0	1	0	0	0	0	0	0	0	0	1	0	0	0	0	0	0	0	AL365440.1	ENSG00000231434	ENST00000436135	processed_pseudogene	.	0	0	0	0	0
Variant_1593|Variant_1594	chr12	47353457	G	A	0.457183488	0.908727345	-0.065180455	14604	14604.s1	control	N	0	1	0	0	1	1	0	1	0	0	0	0	0	0	0	0	0	0	0	0	0	0	1	LINC02416	ENSG00000257924	ENST00000550019	lincRNA	.	0	0	0	0	0
Variant_1597|Variant_1598	chr12	47820914	G	T	0.54247105	0.932579541	0.032129557	14168	14168.p1	case	N	0	1	0	0	1	0	0	1	0	0	1	0	0	0	1	0	0	1	1	1	1	0	1	HDAC7	ENSG00000061273	ENST00000080059	protein_coding	Q8WUI4	0	0	1	0	0
Variant_1601|Variant_1602	chr12	48351137	C	A	0.768225146	0.981274316	0.011338515	12939	12939.s1	control	N	0	1	0	0	1	0	0	1	0	0	0	0	0	0	0	0	0	1	0	1	1	1	1	ZNF641	ENSG00000167528	ENST00000544117	protein_coding	Q96N77	0	0	0	0	0
Variant_1603|Variant_1604	chr12	48501690	A	G	0.798304834	0.983845495	-0.02227156	14472	14472.p1	case	N	0	0	1	0	1	0	1	0	0	0	0	0	0	0	0	1	0	0	0	0	0	0	0	AC089987.3	ENSG00000258121	ENST00000551847	antisense_RNA	.	0	0	0	0	0
Variant_1605|Variant_1606	chr12	48570473	A	T	0.464540722	0.9119842	0.062737409	11264	11264.p1	case	N	0	0	1	0	1	0	1	0	0	0	0	0	0	0	0	1	0	0	0	0	0	0	0	LALBA	ENSG00000167531	ENST00000301046	protein_coding	P00709	0	0	0	0	0
Variant_1607|Variant_1608	chr12	48817398	T	G	0.338804626	0.869118387	0.077430712	13560	13560.s1	control	N	0	1	0	0	1	0	0	1	0	0	0	0	0	0	0	0	0	0	1	0	0	1	1	CACNB3	ENSG00000167535	ENST00000301050	protein_coding	P54284	0	0	0	0	0
Variant_1609|Variant_1610	chr12	49133913	G	A	0.056543262	0.478836228	-0.133644884	12001	12001.s1	control	N	0	1	0	0	1	0	0	1	0	0	0	0	0	0	0	0	0	0	0	0	0	0	1	Y_RNA	ENSG00000200309	ENST00000363439	misc_RNA	.	0	0	0	0	0
Variant_161|Variant_162	chr1	158581729	C	A	0.681089487	0.965213266	-0.039506055	12375	12375.s1	control	N	0	1	0	0	1	0	0	1	0	0	0	0	0	0	0	0	0	0	0	0	0	0	1	OR10X1	ENSG00000279111	ENST00000623167	polymorphic_pseudogene	Q8NGY0	0	0	0	0	0
Variant_1611|Variant_1612	chr12	49190100	A	G	0.218103411	0.799996982	-0.151232803	13462	13462.s1	control	N	0	1	0	0	1	0	0	1	0	0	0	1	0	0	0	0	0	1	1	0	1	0	1	TUBA1A	ENSG00000167552	ENST00000301071	protein_coding	Q71U36	0	0	0	1	0
Variant_1615|Variant_1616	chr12	49828577	C	T	0.362594824	0.869118387	0.039712034	14203	14203.p1	case	N	0	1	0	0	1	0	0	1	0	0	0	0	0	0	0	0	0	1	0	1	1	1	1	NCKAP5L	ENSG00000167566	ENST00000335999	protein_coding	Q9HCH0	0	0	0	0	0
Variant_1617|Variant_1618	chr12	50025704	A	G	0.572473707	0.94663356	0.037220987	12741	12741.s1	control	N	0	1	0	0	1	0	0	1	0	0	0	0	0	0	0	0	0	1	1	1	1	1	1	RACGAP1	ENSG00000161800	ENST00000427314	protein_coding	Q9H0H5	0	0	0	0	0
Variant_1619|Variant_1620	chr12	50055643	T	G	0.566275345	0.945904102	0.066348334	14158	14158.s1	control	N	0	1	0	0	1	0	0	1	0	0	0	0	0	0	0	0	0	0	0	0	0	1	1	ASIC1	ENSG00000110881	ENST00000228468	protein_coding	P78348	0	0	1	0	0
Variant_1625|Variant_1626	chr12	50953725	C	A	0.677360019	0.965213266	-0.041384327	13631	13631.s1	control	N	0	1	0	0	1	0	0	1	0	0	0	0	0	0	0	0	0	0	0	0	0	1	0	HIGD1C	ENSG00000214511	ENST00000398455	protein_coding	A8MV81	0	0	0	0	0
Variant_1629|Variant_1630	chr12	51589379	A	T	0.021150414	0.293165602	-0.227992756	11966	11966.s1	control	N	0	0	0	0	1	0	0	0	0	0	0	1	0	0	0	0	0	0	0	0	0	0	0	SCN8A	ENSG00000196876	ENST00000354534	protein_coding	Q9UQD0	0	0	1	1	0
Variant_163|Variant_164	chr1	158999338	T	A	0.827388153	0.987149175	-0.028747826	13941	13941.p1	case	N	0	1	0	0	1	0	0	1	0	0	0	0	0	0	0	0	0	1	1	0	1	0	1	IFI16	ENSG00000163565	ENST00000566111	protein_coding	.	0	0	0	0	0
Variant_1631|Variant_1632	chr12	52453373	C	A	0.848042053	0.988954669	0.018020009	12438	12438.p1	case	N	0	1	0	0	1	0	0	1	0	0	0	0	0	0	0	0	0	0	0	0	0	1	0	KRT6B	ENSG00000185479	ENST00000252252	protein_coding	P04259	0	0	0	0	0
Variant_1633|Variant_1634	chr12	53102961	C	T	0.662084631	0.965213266	-0.035681752	12456	12456.s1	control	N	0	1	1	0	1	0	1	1	1	0	0	0	0	1	0	1	1	0	0	1	0	1	0	SOAT2	ENSG00000167780	ENST00000301466	protein_coding	O75908	0	0	0	0	0
Variant_1635|Variant_1636	chr12	53180013	C	G	0.240162659	0.822166964	0.073878371	11195	11195.p1	case	N	0	1	0	0	1	0	0	1	0	0	0	0	0	0	0	0	0	1	1	0	1	1	1	ZNF740	ENSG00000139651	ENST00000416904	protein_coding	Q8NDX6	0	0	0	0	0
Variant_1637|Variant_1638	chr12	53234080	C	G	0.326474261	0.857675109	0.064282339	12906	12906.p1	case	N	0	1	1	0	1	0	1	1	0	0	0	0	0	0	0	1	0	0	1	0	0	1	0	RARG	ENSG00000172819	ENST00000425354	protein_coding	P13631	0	0	1	0	0
Variant_1639|Variant_1640	chr12	53322291	T	C	0.259905279	0.828213626	0.103026438	14206	14206.s1	control	N	0	1	0	0	1	0	0	1	0	0	0	0	0	0	0	0	0	0	0	0	0	0	1	AAAS	ENSG00000094914	ENST00000209873	protein_coding	Q9NRG9	0	0	0	0	0
Variant_1643|Variant_1644	chr12	53495220	T	C	0.798578975	0.983845495	-0.020985914	14097	14097.p1	case	N	0	1	1	0	1	0	1	1	0	0	0	0	0	0	0	1	0	0	0	0	0	0	1	MAP3K12	ENSG00000139625	ENST00000547035	protein_coding	Q12852	0	0	1	0	0
Variant_1645|Variant_1646	chr12	53634377	A	G	0.361693709	0.869118387	-0.084681071	14038	14038.p1	case	N	0	0	1	0	1	0	1	0	0	0	0	0	0	0	0	1	0	0	0	0	0	0	0	AC073594.1	ENSG00000213470	ENST00000462065	processed_pseudogene	.	0	0	0	0	0
Variant_1649|Variant_1650	chr12	53753095	G	C	0.687535888	0.965213266	0.073531206	14601	14601.p1	case	N	0	1	0	0	1	1	0	1	0	0	0	0	0	0	0	0	0	0	0	0	0	0	1	CISTR	ENSG00000260492	ENST00000570015	lincRNA	.	0	0	0	0	0
Variant_1655|Variant_1656	chr12	54026779	G	C	0.381051375	0.869683168	-0.057303863	13539	13539.p1	case	N	0	1	1	0	1	0	1	1	0	0	0	0	0	0	0	1	0	0	0	0	0	1	0	HOXC6	ENSG00000197757	ENST00000243108	protein_coding	P09630	0	0	1	0	0
Variant_1657|Variant_1658	chr12	54032009	A	C	0.615228626	0.956630848	-0.045419635	22315	22315.p1	case	N	0	1	0	0	1	0	0	1	0	0	0	0	0	0	0	0	0	0	0	0	0	1	0	HOXC5	ENSG00000172789	ENST00000312492	protein_coding	Q00444	0	0	0	0	0
Variant_1659|Variant_1660	chr12	55828935	G	A	0.047622127	0.45636921	0.168820813	13287	13287.p1	case	N	0	1	0	0	1	0	0	1	0	0	0	0	0	0	0	0	0	1	1	1	1	1	1	AC023055.1	ENSG00000257390	ENST00000546837	protein_coding	.	0	0	0	0	0
Variant_1661|Variant_1662	chr12	56222939	A	G	0.902754178	0.988954669	-0.007031094	14323	14323.s1	control	N	0	1	0	0	1	0	0	1	0	0	0	0	0	0	0	0	0	0	1	0	0	0	1	RNF41	ENSG00000181852	ENST00000345093	protein_coding	Q9H4P4	0	0	0	0	0
Variant_1663|Variant_1664	chr12	56223365	C	T	0.362646728	0.869118387	0.076660745	13972	13972.s1	control	N	0	1	0	0	1	0	0	1	0	0	0	0	0	0	0	0	0	0	0	0	0	1	1	RNF41	ENSG00000181852	ENST00000345093	protein_coding	Q9H4P4	0	0	0	0	0
Variant_1667|Variant_1668	chr12	56258521	C	T	0.011133553	0.203632019	-0.113545316	14637	14637.s1	control	N	0	1	0	0	1	0	0	1	0	0	0	0	0	0	0	0	0	1	0	1	1	1	1	ANKRD52	ENSG00000139645	ENST00000267116	protein_coding	Q8NB46	0	0	1	0	0
Variant_1669|Variant_1670	chr12	57088067	T	G	0.213111093	0.792175055	-0.076717718	11676	11676.p1	case	N	0	1	0	0	1	0	0	1	0	0	0	0	0	0	0	0	0	1	1	1	1	1	1	NAB2	ENSG00000166886	ENST00000300131	protein_coding	Q15742	0	0	1	0	0
Variant_167|Variant_168	chr1	159141625	C	T	0.865386756	0.988954669	-0.015500497	14565	14565.p1	case	N	0	1	1	0	1	0	1	1	1	0	0	0	0	1	0	1	1	1	1	1	1	1	1	AIM2	ENSG00000163568	ENST00000368129	protein_coding	.	0	0	0	0	0
Variant_1671|Variant_1672	chr12	57111559	C	T	0.581314083	0.948732782	-0.049328803	12091	12091.p1	case	N	0	1	0	0	1	0	0	1	0	0	0	0	0	0	0	0	0	1	1	1	1	0	1	STAT6	ENSG00000166888	ENST00000300134	protein_coding	P42226	0	0	0	0	0
Variant_1673|Variant_1674	chr12	57430297	G	T	0.941268594	0.988954669	0.005494078	11918	11918.p1	case	N	0	1	1	1	1	1	0	1	1	0	0	0	0	1	0	0	1	1	0	1	1	1	1	AC126614.1	ENSG00000258001	ENST00000547552	lincRNA	.	0	0	0	0	0
Variant_1675|Variant_1676	chr12	57459444	T	C	0.055040386	0.475511407	-0.136508907	12331	12331.p1	case	N	0	1	0	0	1	0	0	1	0	0	0	0	0	0	0	0	0	1	1	1	1	1	1	GLI1	ENSG00000111087	ENST00000228682	protein_coding	P08151	0	0	0	0	0
Variant_1677|Variant_1678	chr12	60215269	G	T	0.360658706	0.869118387	0.072829604	14110	14110.p1	case	N	0	0	1	0	1	0	1	0	0	0	0	0	0	0	0	1	0	0	0	0	0	0	0	AC087883.1	ENSG00000258184	ENST00000551882	processed_pseudogene	.	0	0	0	0	0
Variant_1679|Variant_1680	chr12	63006751	C	T	0.544845935	0.933746316	0.043088511	13358	13358.s1	control	N	0	1	0	0	1	1	0	1	0	0	0	0	0	0	0	0	0	0	0	1	0	1	0	AC078814.2	ENSG00000257235	ENST00000552996	lincRNA	.	0	0	0	0	0
Variant_1681|Variant_1682	chr12	6310163	T	C	0.175709424	0.751965789	-0.106815945	12817	12817.s1	control	Y	0	1	0	0	1	0	0	1	0	0	0	0	0	0	0	0	0	0	0	1	1	1	0	PLEKHG6	ENSG00000008323	ENST00000396988	protein_coding	Q3KR16	0	0	0	0	0
Variant_1683|Variant_1684	chr12	63152231	T	C	0.718090353	0.968264591	-0.032427116	13466	13466.p1	case	N	0	1	0	0	1	0	0	1	0	0	0	0	0	0	0	0	0	0	0	1	1	1	0	AVPR1A	ENSG00000166148	ENST00000299178	protein_coding	P37288	0	0	0	0	0
Variant_1685|Variant_1686	chr12	6382953	G	A	0.389551261	0.873171101	-0.072427582	14367	14367.p1	case	N	0	1	0	0	1	0	0	1	0	0	0	0	0	0	0	0	0	0	0	0	1	1	0	LTBR	ENSG00000111321	ENST00000228918	protein_coding	P36941	0	0	0	0	0
Variant_1687|Variant_1688	chr12	6470683	T	A	0.951643427	0.991535947	0.00507659	11208	11208.s1	control	Y	0	1	0	0	1	0	0	1	0	0	0	0	0	0	0	0	0	1	0	1	1	1	1	VAMP1	ENSG00000139190	ENST00000396308	protein_coding	P23763	0	0	0	0	0
Variant_1689|Variant_1690	chr12	64760916	G	T	0.870442573	0.988954669	0.020467246	14100	14100.p1	case	N	0	0	0	0	1	0	0	0	0	0	0	1	0	0	0	0	0	0	0	0	0	0	0	GNS	ENSG00000135677	ENST00000258145	protein_coding	P15586	0	0	0	1	0
Variant_169|Variant_170	chr1	159209079	C	T	0.17573452	0.751965789	0.106791691	11276	11276.p1	case	N	0	1	0	0	1	0	0	1	0	0	0	0	0	0	0	0	0	0	0	0	1	0	1	CADM3-AS1	ENSG00000225670	ENST00000609696	antisense_RNA	.	0	0	0	0	0
Variant_1691|Variant_1692	chr12	66132577	A	G	0.019783655	0.285310632	0.135547048	12792	12792.p1	case	N	0	1	0	0	1	0	0	1	0	0	0	0	0	0	0	0	0	1	0	1	0	1	0	LLPH	ENSG00000139233	ENST00000266604	protein_coding	Q9BRT6	0	0	0	0	0
Variant_1693|Variant_1694	chr12	66258352	C	T	0.651438376	0.965213266	-0.042275484	13007	13007.p1	case	N	0	1	1	0	1	0	1	1	0	0	0	0	0	0	0	1	0	0	0	0	1	0	0	AC078889.1	ENSG00000256072	ENST00000536412	antisense_RNA	.	0	0	0	0	0
Variant_1695|Variant_1696	chr12	67519712	T	A	0.903669125	0.988954669	0.014919671	14308	14308.s1	control	N	0	1	1	0	1	1	1	1	0	0	0	0	0	0	0	1	0	0	0	0	1	0	1	LINC02408	ENSG00000203585	ENST00000400306	lincRNA	.	0	0	0	0	0
Variant_1697|Variant_1698	chr12	67988456	T	C	0.262239226	0.828767493	0.095407524	13517	13517.p1	case	N	0	1	0	0	1	0	0	1	0	0	0	0	0	0	0	0	0	0	0	0	1	0	0	IFNG-AS1	ENSG00000255733	ENST00000538665	antisense_RNA	.	0	0	0	0	0
Variant_1699|Variant_1700	chr12	68160408	A	G	0.15733373	0.731210398	-0.266963998	12161	12161.s1	control	Y	0	0	1	0	1	0	0	0	1	0	0	0	0	1	0	0	1	0	0	0	0	0	0	IFNG	ENSG00000111537	ENST00000229135	protein_coding	P01579	0	0	0	0	0
Variant_1701|Variant_1702	chr12	6874054	G	A	0.673780694	0.965213266	-0.043654385	14566	14566.p1	case	N	0	1	0	0	1	0	0	1	0	0	0	0	0	0	0	0	0	1	1	0	1	1	1	SPSB2	ENSG00000111671	ENST00000524270	protein_coding	Q99619	0	0	0	0	0
Variant_1707|Variant_1708	chr12	69332548	G	C	0.54734718	0.934703722	0.047033983	11488	11488.s1	control	N	0	1	1	0	1	0	1	0	0	0	0	0	0	0	0	1	0	0	0	0	0	1	0	AC020656.2	ENSG00000274979	ENST00000613291	lincRNA	.	0	0	0	0	0
Variant_1709|Variant_1710	chr12	69359253	T	A	0.486435539	0.9119842	-0.066511731	12931	12931.s1	control	N	0	1	0	0	1	0	0	1	0	0	0	0	0	0	0	0	0	1	1	0	0	0	1	YEATS4	ENSG00000127337	ENST00000247843	protein_coding	O95619	0	0	0	0	0
Variant_171|Variant_172	chr1	159315585	G	A	0.148936402	0.724831859	-0.152996081	14172	14172.p1	case	N	0	1	0	0	1	0	0	1	0	0	0	0	0	0	0	0	0	0	0	1	0	1	0	OR10J3	ENSG00000196266	ENST00000332217	protein_coding	Q5JRS4	0	0	0	0	0
Variant_1711|Variant_1712	chr12	6943876	C	T	0.956228569	0.991535947	0.004850172	11931	11931.p1	case	N	0	1	0	0	1	0	0	1	0	0	0	0	0	0	0	0	0	1	1	1	1	1	1	C12orf57	ENSG00000111678	ENST00000229281	protein_coding	Q99622	0	0	0	0	0
Variant_1715|Variant_1716	chr12	69583201	T	C	0.9980376	1	-0.000297923	13855	13855.p1	case	N	0	1	0	0	1	0	0	1	0	0	0	0	0	0	0	0	0	0	0	1	0	0	0	MIR3913-2	ENSG00000283677	ENST00000637916	miRNA	.	0	0	0	0	0
Variant_1717|Variant_1718	chr12	75330467	A	G	0.829415352	0.988146008	0.01492612	12923	12923.p1	case	N	0	1	0	0	1	0	0	1	0	0	0	0	0	0	0	0	0	1	1	1	1	1	0	CAPS2	ENSG00000180881	ENST00000409445	protein_coding	Q9BXY5	0	0	0	0	0
Variant_1719|Variant_1720	chr12	76139433	G	A	0.992034149	1	0.000540523	14594	14594.p1	case	N	0	0	1	0	1	0	1	0	0	0	0	0	0	0	0	1	0	0	0	0	0	0	0	RNU6-1271P	ENSG00000252858	ENST00000517049	snRNA	.	0	0	0	0	0
Variant_1721|Variant_1722	chr12	76349031	A	G	0.29685095	0.851473344	0.104618586	13630	13630.p1	case	Y	0	1	0	0	1	0	0	1	0	0	0	1	0	0	0	0	0	1	1	1	0	0	1	BBS10	ENSG00000179941	ENST00000393262	protein_coding	Q8TAM1	0	0	0	1	0
Variant_1723|Variant_1724	chr12	7666772	G	A	0.648508408	0.965213266	0.035418012	13042	13042.p1	case	N	0	1	0	0	1	0	0	1	0	0	0	0	0	0	0	0	0	0	0	1	0	1	0	APOBEC1	ENSG00000111701	ENST00000229304	protein_coding	P41238	0	0	0	0	0
Variant_1725|Variant_1726	chr12	79935355	G	T	0.267940997	0.832677009	-0.057999405	13043	13043.p1	case	N	0	1	1	0	1	0	1	1	1	0	0	0	0	1	0	1	1	1	0	1	1	1	1	PPP1R12A	ENSG00000058272	ENST00000450142	protein_coding	O14974	0	0	1	0	0
Variant_1727|Variant_1728	chr12	85278468	C	A	0.825758017	0.986810512	-0.015010507	13039	13039.p1	case	N	0	1	0	0	1	0	0	1	0	0	0	0	0	0	0	0	0	0	0	0	1	1	0	ALX1	ENSG00000180318	ENST00000316824	protein_coding	Q15699	0	0	0	0	0
Variant_1729|Variant_1730	chr12	8664651	A	G	0.394521904	0.876181876	-0.064800822	13144	13144.p1	case	N	0	1	1	0	1	0	1	1	0	0	0	0	0	0	0	1	0	0	0	0	0	1	0	MFAP5	ENSG00000197614	ENST00000359478	protein_coding	Q13361	0	0	0	0	0
Variant_173|Variant_174	chr1	159799789	G	T	0.494015951	0.914373237	-0.063499969	12664	12664.p1	case	N	0	1	0	0	1	0	0	1	0	0	0	0	0	0	0	0	0	0	0	0	0	1	0	FCRL6	ENSG00000181036	ENST00000321935	protein_coding	Q6DN72	0	1	0	0	0
Variant_1731|Variant_1732	chr12	8676813	C	T	0.637443366	0.965213266	-0.042751022	11979	11979.p1	case	N	0	1	1	0	1	0	1	1	0	0	0	0	0	0	0	1	0	0	0	1	0	1	0	AC092490.3	ENSG00000256004	ENST00000545370	processed_pseudogene	.	0	0	0	0	0
Variant_1733|Variant_1734	chr12	88035026	G	A	0.448212307	0.902551256	-0.085450138	13195	13195.p1	case	N	0	1	0	0	1	0	0	1	0	0	0	0	0	0	0	0	0	1	1	0	0	0	0	C12orf29	ENSG00000133641	ENST00000356891	protein_coding	Q8N999	0	0	0	0	0
Variant_1735|Variant_1736	chr12	93571452	C	T	0.109773715	0.659462603	-0.097328099	12733	12733.p1	case	N	0	1	0	0	1	0	0	1	0	0	0	0	0	0	0	0	0	1	1	1	1	1	1	SOCS2	ENSG00000120833	ENST00000622746	protein_coding	O14508	0	0	0	0	0
Variant_1737|Variant_1738	chr12	9449491	G	A	0.245064761	0.822166964	-0.085197014	14364	14364.s1	control	N	0	1	0	0	1	0	0	1	0	0	0	0	0	0	0	0	0	1	1	1	0	1	0	DDX12P	ENSG00000214826	ENST00000432996	unprocessed_pseudogene	.	0	0	0	0	0
Variant_1739|Variant_1740	chr12	9449544	C	T	0.731432022	0.975717213	0.025628562	14370	14370.s1	control	N	0	1	0	0	1	0	0	1	0	0	0	0	0	0	0	0	0	1	1	1	0	0	0	DDX12P	ENSG00000214826	ENST00000432996	unprocessed_pseudogene	.	0	0	0	0	0
Variant_1741|Variant_1742	chr12	95472616	A	T	0.27916829	0.839707872	-0.08631992	12001	12001.s1	control	N	0	1	0	0	1	0	0	1	0	0	0	0	0	0	0	0	0	0	0	0	0	1	0	METAP2	ENSG00000111142	ENST00000323666	protein_coding	P50579	0	0	1	0	0
Variant_1745|Variant_1746	chr12	96036712	A	T	0.791346891	0.982281764	0.020482914	13880	13880.p1	case	N	0	1	0	0	1	0	0	1	0	0	0	0	0	0	0	0	0	1	0	0	0	1	1	LTA4H	ENSG00000111144	ENST00000228740	protein_coding	P09960	0	0	0	0	0
Variant_1747|Variant_1748	chr12	9657406	T	C	0.586613995	0.948981979	0.047738947	14633	14633.s1	control	N	0	0	1	0	1	0	1	0	0	0	0	0	0	0	0	1	0	0	0	0	0	0	0	AC010186.3	ENSG00000257027	ENST00000537616	sense_intronic	.	0	0	0	0	0
Variant_1749|Variant_1750	chr12	97429425	C	T	0.491204138	0.912310291	0.072792071	13617	13617.p1	case	N	0	0	1	1	1	0	1	0	0	1	0	0	0	0	0	1	0	0	0	0	0	0	0	RMST	ENSG00000255794	ENST00000640149	lincRNA	.	0	0	0	0	0
Variant_175|Variant_176	chr1	160070825	T	C	0.600610722	0.9540521	-0.035901676	14579	14579.p1	case	N	0	1	0	0	1	0	0	1	0	0	0	1	0	0	0	0	0	1	1	0	1	0	0	KCNJ10	ENSG00000177807	ENST00000368089	protein_coding	P78508	0	0	0	1	0
Variant_1751|Variant_1752	chr12	98418962	G	T	0.407013177	0.879140922	0.063239138	13050	13050.p1	case	N	0	1	0	0	1	0	0	1	0	0	0	0	0	0	0	0	0	0	1	1	1	1	0	RNU4-41P	ENSG00000201296	ENST00000364426	snRNA	.	0	0	0	0	0
Variant_1753|Variant_1754	chr12	98592967	T	C	0.959582569	0.991543616	0.002848447	13613	13613.p1	case	N	0	1	0	0	1	0	0	1	0	0	0	0	0	0	0	0	0	1	1	1	1	1	1	SLC25A3	ENSG00000075415	ENST00000228318	protein_coding	Q00325	0	0	0	0	0
Variant_1757|Variant_1758	chr13	100585324	C	T	0.749949991	0.981274316	-0.028355653	11172	11172.s1	control	N	0	1	0	0	1	0	0	1	0	0	0	0	0	0	0	0	0	0	0	0	1	0	0	GGACT	ENSG00000134864	ENST00000376250	protein_coding	Q9BVM4	0	0	0	0	0
Variant_1759|Variant_1760	chr13	102595460	A	G	0.375244605	0.869118387	0.074317371	11740	11740.s1	control	N	0	1	0	0	1	0	0	1	0	0	0	0	0	0	0	0	0	1	1	0	0	1	0	TPP2	ENSG00000134900	ENST00000376052	protein_coding	.	0	0	1	0	0
Variant_1761|Variant_1762	chr13	108249417	G	T	0.460153146	0.910002158	-0.070927562	13941	13941.s1	control	N	0	1	0	0	1	0	0	1	0	0	0	0	0	0	0	0	0	0	0	1	0	0	0	TNFSF13B	ENSG00000102524	ENST00000486502	processed_transcript	.	0	0	1	0	0
Variant_1763|Variant_1764	chr13	110307841	C	T	0.468999166	0.9119842	-0.036761405	14685	14685.p1	case	N	0	1	1	0	1	0	1	1	0	0	0	0	0	0	0	1	0	1	1	1	1	1	1	COL4A1	ENSG00000187498	ENST00000375820	protein_coding	P02462	0	0	1	0	0
Variant_1765|Variant_1766	chr13	110615236	G	A	0.943185305	0.988954669	0.005458423	14071	14071.p1	case	N	0	1	0	0	1	0	0	1	0	0	0	0	0	0	0	0	0	1	1	1	1	1	1	NAXD	ENSG00000213995	ENST00000309957	protein_coding	Q8IW45	0	1	0	0	0
Variant_1767|Variant_1768	chr13	110871706	A	G	0.765616617	0.981274316	0.026069586	14379	14379.p1	case	N	0	1	0	0	1	1	0	1	0	0	0	0	0	0	0	0	0	0	0	0	1	1	0	LINC00346	ENSG00000255874	ENST00000538077	lincRNA	.	0	0	0	0	0
Variant_177|Variant_178	chr1	160079808	A	T	0.552618514	0.938253895	0.057046126	22105	22105.p1	case	N	0	1	0	0	1	0	0	1	0	0	0	0	0	0	0	0	0	0	0	0	0	0	1	KCNJ9	ENSG00000162728	ENST00000368088	protein_coding	Q92806	0	0	0	0	0
Variant_1771|Variant_1772	chr13	112066256	C	T	0.368982451	0.869118387	-0.060462494	12302	12302.p1	case	N	0	1	0	0	1	0	0	1	0	0	0	0	0	0	0	0	0	1	1	1	1	1	1	SOX1	ENSG00000182968	ENST00000330949	protein_coding	O00570	0	0	0	0	0
Variant_1773|Variant_1774	chr13	113208270	A	G	0.131480204	0.706887358	-0.064324453	13619	13619.p1	case	N	0	1	0	0	1	0	0	1	0	0	1	0	0	0	1	0	0	1	1	1	1	1	1	CUL4A	ENSG00000139842	ENST00000375440	protein_coding	Q13619	0	0	1	0	0
Variant_1775|Variant_1776	chr13	113209204	G	T	0.935678735	0.988954669	-0.00364369	11156	11156.p1	case	N	0	1	0	0	1	0	0	1	0	0	1	0	0	0	1	0	0	1	0	1	1	1	1	CUL4A	ENSG00000139842	ENST00000375440	protein_coding	Q13619	0	0	1	0	0
Variant_1777|Variant_1778	chr13	113365612	C	A	0.3711027	0.869118387	0.058286333	14216	14216.p1	case	N	0	1	0	0	1	0	0	1	0	0	0	0	0	0	0	0	0	0	0	0	0	1	1	GRTP1	ENSG00000139835	ENST00000375430	protein_coding	Q5TC63	0	0	0	0	0
Variant_1779|Variant_1780	chr13	113865374	C	T	0.567930869	0.945904102	-0.049670319	12115	12115.p1	case	N	0	1	0	0	1	0	0	1	0	0	0	0	0	0	0	0	0	0	0	0	0	1	0	GAS6	ENSG00000183087	ENST00000327773	protein_coding	Q14393	0	0	0	0	0
Variant_1781|Variant_1782	chr13	24398894	G	C	0.133169875	0.706887358	0.143366613	13061	13061.p1	case	N	0	0	1	0	1	0	1	0	0	0	0	0	0	0	0	1	0	0	0	0	0	0	0	CYCSP33	ENSG00000233545	ENST00000414485	processed_pseudogene	.	0	0	0	0	0
Variant_1783|Variant_1784	chr13	24679877	C	A	0.521181899	0.928514841	0.044398562	12619	12619.p1	case	N	0	1	0	0	1	0	0	1	0	0	0	0	0	0	0	0	0	0	0	0	0	1	0	ATP12A	ENSG00000075673	ENST00000218548	protein_coding	P54707	0	0	0	0	0
Variant_1785|Variant_1786	chr13	27018773	T	C	0.843882633	0.988954669	-0.014944156	12803	12803.p1	case	Y	0	1	0	0	1	0	0	1	0	0	0	0	0	0	0	0	0	0	0	1	0	1	0	RPS20P32	ENSG00000218198	ENST00000456044	processed_pseudogene	.	0	0	0	0	0
Variant_1787|Variant_1788	chr13	27171911	C	G	0.077430199	0.571209412	0.10084995	12645	12645.p1	case	Y	0	1	1	0	1	0	1	1	0	0	1	0	0	0	1	1	0	1	0	1	1	1	1	USP12	ENSG00000152484	ENST00000282344	protein_coding	O75317	0	0	0	0	0
Variant_179|Variant_180	chr1	16020561	C	T	0.557977141	0.941617234	0.038804036	13349	13349.p1	case	Y	0	1	0	0	1	0	0	1	0	0	0	0	0	0	0	0	0	0	0	0	0	1	0	HSPB7	ENSG00000173641	ENST00000311890	protein_coding	Q9UBY9	0	0	0	0	0
Variant_1791|Variant_1792	chr13	27209213	A	G	0.573170856	0.94663356	-0.051604008	14498	14498.p1	case	N	0	0	1	1	1	0	1	0	0	0	0	0	0	0	0	1	0	0	0	0	0	0	0	LINC02340	ENSG00000275294	ENST00000610335	lincRNA	.	0	0	0	0	0
Variant_1793|Variant_1794	chr13	27345072	C	T	0.726235965	0.973938697	0.041014493	14265	14265.p1	case	N	0	0	1	0	1	0	1	0	0	0	0	0	0	0	0	1	0	0	0	0	0	0	0	RNU6-70P	ENSG00000252247	ENST00000516438	snRNA	.	0	0	0	0	0
Variant_1795|Variant_1796	chr13	27403434	G	C	0.654279281	0.965213266	0.037676845	13617	13617.p1	case	N	0	1	0	0	1	0	0	1	0	0	0	0	0	0	0	0	0	0	0	0	1	1	0	RNY1P1	ENSG00000201242	ENST00000364372	misc_RNA	.	0	0	0	0	0
Variant_1797|Variant_1798	chr13	27452176	T	A	0.531083366	0.932529909	-0.05307987	13683	13683.p1	case	N	0	1	0	0	1	0	0	1	0	0	1	0	0	0	1	0	0	0	0	0	0	0	1	MTIF3	ENSG00000122033	ENST00000381116	protein_coding	Q9H2K0	0	0	0	0	0
Variant_1803|Variant_1804	chr13	30109060	C	T	0.430435099	0.890237424	0.048035855	13962	13962.p1	case	Y	0	1	0	0	1	1	0	1	0	0	0	0	0	0	0	0	0	0	0	1	0	1	0	LINC00365	ENSG00000224511	ENST00000413591	lincRNA	.	0	0	0	0	0
Variant_1805|Variant_1806	chr13	30308646	A	G	0.769264959	0.981274316	-0.027818708	12021	12021.p1	case	N	0	1	0	0	1	0	0	1	0	0	0	0	0	0	0	0	0	1	0	1	0	1	0	KATNAL1	ENSG00000102781	ENST00000380615	protein_coding	Q9BW62	0	0	1	0	0
Variant_1807|Variant_1808	chr13	30996774	G	A	0.726691665	0.973938697	-0.026858373	13204	13204.p1	case	N	0	1	0	0	1	1	0	1	0	0	0	0	0	0	0	0	0	0	0	0	0	0	1	LINC01066	ENSG00000230403	ENST00000415283	lincRNA	.	0	0	0	0	0
Variant_1809|Variant_1810	chr13	31985056	G	A	0.196126777	0.773147779	-0.104722927	11378	11378.p1	case	N	0	0	1	0	1	0	1	0	0	0	0	0	0	0	0	1	0	0	0	0	0	0	0	LINC01073	ENSG00000235822	ENST00000441659	lincRNA	.	0	0	0	0	0
Variant_181|Variant_182	chr1	16042397	C	A	0.986135372	0.998484435	-0.001573898	11055	11055.s1	control	N	0	1	0	0	1	0	0	1	0	0	0	0	0	0	0	0	0	0	0	1	0	1	0	CLCNKB	ENSG00000184908	ENST00000375679	protein_coding	P51801	0	0	0	0	0
Variant_1811|Variant_1812	chr13	32585686	G	T	0.515438022	0.924140909	0.05094148	13252	13252.s1	control	N	0	1	0	0	1	0	0	1	0	0	1	0	0	0	1	0	0	1	1	0	1	1	1	PDS5B	ENSG00000083642	ENST00000315596	protein_coding	Q9NTI5	0	0	1	0	0
Variant_1815|Variant_1816	chr13	36999377	G	A	0.187592756	0.766996308	-0.05998807	11954	11954.s1	control	N	0	1	0	0	1	0	0	1	0	0	0	0	0	0	0	0	0	1	0	1	1	1	1	ALG5	ENSG00000120697	ENST00000239891	protein_coding	Q9Y673	0	0	0	0	0
Variant_1817|Variant_1818	chr13	38546198	T	G	0.779008049	0.981274316	0.019675296	12907	12907.p1	case	Y	0	1	0	0	1	1	0	1	0	0	0	0	0	0	0	0	0	0	0	0	0	0	1	LINC00437	ENSG00000236354	ENST00000414161	lincRNA	.	0	0	0	0	0
Variant_1819|Variant_1820	chr13	39037770	A	G	0.031745417	0.37168592	0.086688689	12202	12202.p1	case	N	0	1	0	0	1	0	0	1	0	0	1	0	0	0	1	0	0	1	0	1	1	1	1	NHLRC3	ENSG00000188811	ENST00000379600	protein_coding	Q5JS37	0	0	0	0	0
Variant_1821|Variant_1822	chr13	40408796	C	T	0.013221984	0.229873936	0.196827481	12483	12483.p1	case	N	0	1	0	0	1	0	0	1	0	0	0	0	0	0	0	0	0	0	0	1	0	1	0	RN7SKP2	ENSG00000252812	ENST00000517003	misc_RNA	.	0	0	0	0	0
Variant_1823|Variant_1824	chr13	40787545	G	A	0.661247435	0.965213266	-0.036267013	12779	12779.s1	control	N	0	0	1	1	1	0	1	0	0	0	0	1	0	0	0	1	0	0	0	0	0	0	0	SLC25A15	ENSG00000102743	ENST00000338625	protein_coding	Q9Y619	0	0	0	1	0
Variant_1825|Variant_1826	chr13	40788758	C	T	0.282307603	0.839707872	0.083876563	14569	14569.p1	case	N	0	1	0	0	1	0	0	1	0	0	0	1	0	0	0	0	0	1	0	1	0	0	0	SLC25A15	ENSG00000102743	ENST00000338625	protein_coding	Q9Y619	0	0	0	1	0
Variant_1829|Variant_1830	chr13	41060270	G	C	0.058216405	0.486342995	-0.124589512	13945	13945.p1	case	N	0	1	0	0	1	0	0	1	0	0	1	0	0	0	1	0	0	1	0	1	1	1	1	WBP4	ENSG00000120688	ENST00000379487	protein_coding	O75554	0	0	0	0	0
Variant_183|Variant_184	chr1	16075037	G	A	0.177223183	0.751965789	-0.134935092	14489	14489.p1	case	N	0	0	1	0	1	0	1	0	0	0	0	0	0	0	0	1	0	0	0	0	0	0	0	FAM131C	ENSG00000185519	ENST00000375662	protein_coding	Q96AQ9	0	0	0	0	0
Variant_1831|Variant_1832	chr13	42780839	C	T	0.11663155	0.672589777	-0.126491945	14257	14257.s1	control	N	0	1	0	0	1	0	0	1	0	0	0	0	0	0	0	0	0	0	0	0	0	1	0	FAM216B	ENSG00000179813	ENST00000537894	protein_coding	Q8N7L0	0	0	0	0	0
Variant_1833|Variant_1834	chr13	44108549	C	T	0.364630279	0.869118387	-0.07625686	11154	11154.p1	case	Y	0	1	0	0	1	0	0	1	0	0	0	0	0	0	0	0	0	0	0	1	0	1	0	SMIM2-AS1	ENSG00000227258	ENST00000618753	antisense_RNA	.	0	0	0	0	0
Variant_1835|Variant_1836	chr13	45462992	C	T	0.264614534	0.832677009	0.095990476	13927	13927.p1	case	N	0	1	0	0	1	0	0	1	0	0	0	0	0	0	0	0	0	0	0	0	0	1	0	COG3	ENSG00000136152	ENST00000349995	protein_coding	Q96JB2	0	0	1	0	0
Variant_1837|Variant_1838	chr13	45670665	C	G	0.697746869	0.965213266	-0.098371419	13310	13310.p1	case	N	0	1	0	0	1	0	0	1	0	0	0	0	0	0	0	0	0	0	0	0	1	0	1	COX4I1P2	ENSG00000228869	ENST00000447446	processed_pseudogene	.	0	0	0	0	0
Variant_1839|Variant_1840	chr13	45701963	G	A	0.81618094	0.984808185	0.023157678	14293	14293.p1	case	N	0	0	1	0	1	0	1	0	0	0	0	0	0	0	0	1	0	0	0	0	0	0	0	SPERT	ENSG00000174015	ENST00000310521	protein_coding	Q8NA61	0	0	0	0	0
Variant_1843|Variant_1844	chr13	48769259	C	T	0.089314158	0.611985667	-0.107811855	11296	11296.s1	control	N	0	1	0	0	1	0	0	1	0	0	0	0	0	0	0	0	0	0	0	1	1	1	0	PSME2P2	ENSG00000225131	ENST00000453033	processed_pseudogene	.	0	0	0	0	0
Variant_1847|Variant_1848	chr13	49692754	A	G	0.377420737	0.869118387	0.082102046	13174	13174.p1	case	N	0	1	0	0	1	0	0	1	0	0	1	0	0	0	1	0	0	0	0	0	0	1	0	EBPL	ENSG00000123179	ENST00000242827	protein_coding	Q9BY08	0	0	0	0	0
Variant_1849|Variant_1850	chr13	49794084	A	C	0.886345641	0.988954669	0.015470388	12440	12440.s1	control	N	0	1	0	0	1	0	0	1	0	0	1	0	0	0	1	0	0	0	0	1	0	0	1	KPNA3	ENSG00000102753	ENST00000261667	protein_coding	O00505	0	0	0	0	0
Variant_185|Variant_186	chr1	160863620	T	A	0.22268417	0.801781784	-0.228477533	13750	13750.s1	control	N	0	1	0	0	1	0	0	1	0	0	0	0	0	0	0	0	0	0	0	0	0	1	0	CD244	ENSG00000122223	ENST00000368033	protein_coding	Q9BZW8	0	0	0	0	0
Variant_1851|Variant_1852	chr13	51220810	A	G	0.222916626	0.801781784	0.148971151	13512	13512.s1	control	N	0	1	0	0	1	0	0	1	0	0	0	0	0	0	0	0	0	0	0	1	0	1	0	FAM124A	ENSG00000150510	ENST00000280057	protein_coding	Q86V42	0	0	0	0	0
Variant_1853|Variant_1854	chr13	51804759	A	T	0.023752084	0.307186998	-0.270581661	14489	14489.s1	control	N	0	1	0	0	1	0	0	1	0	0	0	0	0	0	0	0	0	1	1	1	1	1	1	DHRS12	ENSG00000102796	ENST00000444610	protein_coding	A0PJE2	0	0	0	0	0
Variant_1855|Variant_1856	chr13	52598741	C	T	0.352705407	0.869118387	0.079812956	14619	14619.p1	case	N	0	1	0	1	1	0	0	0	0	1	0	0	0	0	0	0	0	0	0	0	0	1	0	AL137058.2	ENSG00000273784	ENST00000398039	processed_transcript	.	0	0	0	0	0
Variant_1857|Variant_1858	chr13	52808724	G	A	0.752351931	0.981274316	0.033086964	13129	13129.p1	case	N	0	1	0	0	1	0	0	1	0	0	0	0	0	0	0	0	0	0	0	0	1	1	0	MIR759	ENSG00000211579	ENST00000390224	miRNA	.	0	0	0	0	0
Variant_1859|Variant_1860	chr13	53026837	A	G	0.696921434	0.965213266	0.030089462	14028	14028.s1	control	N	0	0	1	0	1	0	1	0	0	0	0	0	0	0	0	1	0	0	0	0	0	0	0	OLFM4	ENSG00000102837	ENST00000219022	protein_coding	Q6UX06	0	0	0	0	0
Variant_1861|Variant_1862	chr13	60612668	G	T	0.936870493	0.988954669	-0.007188371	14009	14009.s1	control	N	0	1	1	0	1	0	1	0	0	0	0	0	0	0	0	1	0	0	0	0	0	1	0	RNA5SP31	ENSG00000223076	ENST00000411144	rRNA	.	0	0	0	0	0
Variant_1863|Variant_1864	chr13	67231160	C	G	0.224330569	0.801781784	-0.064448838	14210	14210.p1	case	N	0	1	0	0	1	0	0	1	0	0	0	0	0	0	0	0	0	1	0	1	1	1	1	PCDH9	ENSG00000184226	ENST00000377865	protein_coding	Q9HC56	0	0	1	0	0
Variant_1865|Variant_1866	chr13	72455105	C	A	0.644138802	0.965213266	0.041990553	13239	13239.s1	control	N	0	0	1	0	1	0	1	0	0	0	0	0	0	0	0	1	0	0	0	0	0	0	0	SNORD37	ENSG00000212377	ENST00000391075	snoRNA	.	0	0	0	0	0
Variant_1867|Variant_1868	chr13	72566232	C	A	0.528815691	0.932529909	-0.092259047	11329	11329.s1	control	Y	0	1	0	0	1	0	0	1	0	0	0	0	0	0	0	0	0	0	0	1	0	0	0	uc_338	ENSG00000278113	ENST00000612038	misc_RNA	.	0	0	0	0	0
Variant_1869|Variant_1870	chr13	73058321	G	C	0.541472132	0.932579541	0.057704205	12111	12111.s1	control	N	0	1	0	0	1	0	0	1	0	0	0	0	0	0	0	0	0	1	1	0	1	1	0	KLF5	ENSG00000102554	ENST00000377687	protein_coding	Q13887	0	0	0	0	0
Variant_187|Variant_188	chr1	161047972	G	A	0.777507496	0.981274316	-0.02105428	11466	11466.p1	case	N	0	1	1	0	1	0	1	0	0	0	1	0	0	0	1	1	0	0	0	0	0	0	0	USF1	ENSG00000158773	ENST00000368021	protein_coding	P22415	0	0	0	0	0
Variant_1871|Variant_1872	chr13	73995409	A	G	0.369605999	0.869118387	0.086456429	22252	22252.s1	control	N	0	1	0	0	1	0	0	0	0	0	1	0	0	0	1	0	0	0	0	0	0	0	0	KLF12	ENSG00000118922	ENST00000377669	protein_coding	Q9Y4X4	0	0	1	0	0
Variant_1875|Variant_1876	chr13	76888003	A	C	0.850087308	0.988954669	-0.015211121	13300	13300.p1	case	N	0	1	1	1	1	0	1	1	0	0	0	0	0	0	0	1	0	0	0	0	0	0	1	KCTD12	ENSG00000178695	ENST00000377474	protein_coding	Q96CX2	0	0	0	0	0
Variant_1877|Variant_1878	chr13	79405756	T	C	0.148924815	0.724831859	0.063711472	11073	11073.s1	control	N	0	1	1	0	1	0	1	1	1	0	0	0	0	1	0	1	1	1	0	1	1	1	1	RBM26-AS1	ENSG00000227354	ENST00000606049	antisense_RNA	.	0	0	0	0	0
Variant_1881|Variant_1882	chr13	98436481	C	G	0.783212011	0.981274316	-0.024820798	11046	11046.p1	case	N	0	1	0	0	1	0	0	1	0	0	0	0	0	0	0	0	0	0	0	1	0	1	1	FARP1-AS1	ENSG00000231194	ENST00000432229	antisense_RNA	.	0	0	0	0	0
Variant_1887|Variant_1888	chr13	98577076	G	A	0.309303257	0.854435151	0.070162622	13311	13311.s1	control	N	0	1	1	0	1	0	1	1	0	0	0	0	0	0	0	1	0	1	0	1	1	1	1	STK24-AS1	ENSG00000224418	ENST00000434547	antisense_RNA	.	0	0	0	0	0
Variant_1889|Variant_1890	chr13	99199898	C	T	0.378270667	0.869118387	-0.06868054	12540	12540.p1	case	N	0	1	0	0	1	0	0	1	0	0	0	0	0	0	0	0	0	1	1	0	1	1	1	UBAC2	ENSG00000134882	ENST00000403766	protein_coding	Q8NBM4	0	0	0	0	0
Variant_1891|Variant_1892	chr14	100160938	G	A	0.263399079	0.830782196	-0.089475065	12378	12378.s1	control	N	0	1	0	0	1	0	0	1	0	0	0	0	0	0	0	0	0	0	0	0	0	1	0	DEGS2	ENSG00000168350	ENST00000305631	protein_coding	Q6QHC5	0	0	0	0	0
Variant_1893|Variant_1894	chr14	100655882	G	A	0.119379321	0.682072977	-0.110832311	12857	12857.p1	case	N	0	1	0	0	1	1	0	0	0	0	0	0	0	0	0	0	0	0	0	0	0	1	0	LINC00523	ENSG00000196273	ENST00000556697	lincRNA	.	0	0	0	0	0
Variant_1897|Variant_1898	chr14	101029482	C	T	0.321186541	0.85705011	-0.083369811	12829	12829.s1	control	N	0	1	0	0	1	0	0	1	0	0	0	0	0	0	0	0	0	0	0	0	1	1	0	MIR494	ENSG00000194717	ENST00000349529	miRNA	.	0	0	0	0	0
Variant_1899|Variant_1900	chr14	101948006	G	T	0.219169304	0.799996982	-0.07250804	13540	13540.s1	control	N	0	1	0	0	1	1	0	1	0	0	0	0	0	0	0	0	0	1	0	1	1	0	1	AL118558.3	ENSG00000271780	ENST00000607414	lincRNA	.	0	0	0	0	0
Variant_19|Variant_20	chr1	11609232	A	G	0.485828073	0.9119842	-0.045748221	13694	13694.p1	case	Y	GermlineSomatic	1	1	0	1	1	1	1	0	0	0	0	0	0	0	1	0	0	0	1	0	0	0	LINC01647	ENSG00000235643	ENST00000453135	lincRNA	.	0	0	0	0	0
Variant_1901|Variant_1902	chr14	101963245	A	G	0.279341239	0.839707872	-0.413669622	14141	14141.s1	control	N	0	1	1	1	1	0	1	1	0	0	1	0	0	0	1	1	0	0	0	0	1	1	1	DYNC1H1	ENSG00000197102	ENST00000360184	protein_coding	Q14204	0	0	1	0	0
Variant_1905|Variant_1906	chr14	103562436	G	A	0.678507075	0.965213266	-0.021131261	14114	14114.s1	control	Y	0	1	0	0	1	0	0	1	0	0	0	1	0	0	0	0	0	1	0	1	1	1	1	APOPT1	ENSG00000256053	ENST00000409074	protein_coding	Q96IL0	0	0	0	1	0
Variant_1909|Variant_1910	chr14	104401372	T	C	0.257824868	0.824537677	0.097716999	14601	14601.s1	control	N	0	0	1	0	1	0	1	0	0	0	0	0	0	0	0	1	0	0	0	0	0	0	0	RNU6-684P	ENSG00000222761	ENST00000410829	snRNA	.	0	0	0	0	0
Variant_191|Variant_192	chr1	161505269	G	A	0.318098248	0.856923539	-0.096763298	12997	12997.s1	control	N	0	1	0	0	1	0	0	1	0	0	0	0	0	0	0	0	0	0	0	1	0	1	0	FCGR2A	ENSG00000143226	ENST00000271450	protein_coding	P12318	0	0	0	0	0
Variant_1911|Variant_1912	chr14	104667215	G	T	0.138407279	0.70784753	-0.150672546	12366	12366.p1	case	N	0	1	0	0	1	1	0	1	0	0	0	0	0	0	0	0	0	0	0	1	0	1	0	LINC02280	ENSG00000260792	ENST00000564585	lincRNA	.	0	0	0	0	0
Variant_1913|Variant_1914	chr14	104688952	G	T	0.293979971	0.850393573	-0.069254181	13235	13235.p1	case	N	0	1	0	0	1	0	0	1	0	0	0	0	0	0	0	0	0	1	1	1	1	1	1	INF2	ENSG00000203485	ENST00000392634	protein_coding	Q27J81	0	0	1	0	0
Variant_1915|Variant_1916	chr14	104728141	T	C	0.504596418	0.919341684	-0.045153941	11615	11615.p1	case	N	0	1	0	0	1	0	0	1	0	0	0	0	0	0	0	0	0	0	0	0	0	1	0	ADSSL1	ENSG00000185100	ENST00000332972	protein_coding	Q8N142	0	0	0	0	0
Variant_1917|Variant_1918	chr14	104795132	G	A	0.0938981	0.614913192	0.093682066	14308	14308.p1	case	N	0	1	1	0	1	0	1	1	0	0	0	0	0	0	0	1	0	1	1	0	1	1	1	AKT1	ENSG00000142208	ENST00000554581	protein_coding	P31749	0	0	1	0	0
Variant_1921|Variant_1922	chr14	105301590	C	A	0.716386457	0.968264591	0.008647566	13831	13831.p1	case	N	0	1	0	0	1	0	0	1	0	0	0	0	0	0	0	0	0	1	0	1	1	0	1	BRF1	ENSG00000185024	ENST00000547530	protein_coding	Q92994	0	0	0	0	0
Variant_1927|Variant_1928	chr14	105940809	G	T	0.34634019	0.869118387	0.068815873	12655	12655.s1	control	N	0	1	0	0	1	0	0	1	0	0	0	0	0	0	0	0	0	0	0	1	0	0	0	IGHV6-1	ENSG00000211933	ENST00000390593	IG_V_gene	A0A0B4J1U7	0	0	0	0	0
Variant_193|Variant_194	chr1	161748293	T	C	0.396768008	0.876633247	-0.085174583	12347	12347.s1	control	N	0	1	0	0	1	0	0	0	0	0	1	0	0	0	1	0	0	0	0	0	0	0	0	DUSP12	ENSG00000081721	ENST00000367943	protein_coding	Q9UNI6	0	0	0	0	0
Variant_1931|Variant_1932	chr14	106412464	A	G	0.987383764	0.998484435	0.000627841	12021	12021.p1	case	N	0	0	1	0	1	0	1	0	0	0	0	0	0	0	0	1	0	0	0	0	0	0	0	IGHV3-38	ENSG00000211958	ENST00000390618	IG_V_gene	.	0	0	0	0	0
Variant_1933|Variant_1934	chr14	106579738	C	T	0.309896906	0.854435151	0.089324218	13534	13534.p1	case	N	0	1	0	0	1	0	0	1	0	0	0	0	0	0	0	0	0	0	0	1	0	0	0	IGHV5-51	ENSG00000211966	ENST00000390626	IG_V_gene	A0A0C4DH38	0	0	0	0	0
Variant_1935|Variant_1936	chr14	106851593	T	C	0.019135247	0.2804295	0.165778266	11274	11274.s1	control	N	0	1	0	0	1	0	0	1	0	0	0	0	0	0	0	0	0	0	0	1	0	1	0	IGHV5-78	ENSG00000211978	ENST00000450948	IG_V_pseudogene	.	0	0	0	0	0
Variant_1937|Variant_1938	chr14	20138044	C	T	0.23904419	0.822166964	0.112165843	12623	12623.s1	control	N	0	0	1	0	1	0	1	0	0	0	0	0	0	0	0	1	0	0	0	0	0	0	0	OR4N5	ENSG00000184394	ENST00000641086	protein_coding	.	0	0	0	0	0
Variant_1941|Variant_1942	chr14	21030188	A	G	0.36618317	0.869118387	-0.074537909	14215	14215.p1	case	N	0	0	1	0	1	0	1	0	0	0	0	0	0	0	0	1	0	0	0	0	0	0	0	TPPP2	ENSG00000179636	ENST00000321760	protein_coding	P59282	0	0	0	0	0
Variant_1943|Variant_1944	chr14	21106241	T	C	0.920334224	0.988954669	0.011170423	11564	11564.s1	control	N	0	1	0	0	1	1	0	1	0	0	0	0	0	0	0	0	0	0	0	1	0	0	0	AL161668.1	ENSG00000178107	ENST00000320322	lincRNA	.	0	0	0	0	0
Variant_1945|Variant_1946	chr14	21107078	C	T	0.542176543	0.932579541	-0.039211412	13882	13882.s1	control	N	0	1	0	0	1	1	0	1	0	0	0	0	0	0	0	0	0	1	0	1	1	1	0	AL161668.1	ENSG00000178107	ENST00000320322	lincRNA	.	0	0	0	0	0
Variant_1947|Variant_1948	chr14	21160702	T	A	0.765791355	0.981274316	0.033412064	11012	11012.s1	control	N	0	0	1	0	1	0	1	0	0	0	0	0	0	0	0	1	0	0	0	0	0	0	0	SMARCE1P3	ENSG00000259102	ENST00000553649	processed_pseudogene	.	0	0	0	0	0
Variant_1949|Variant_1950	chr14	22448801	G	A	0.436767894	0.895646572	0.067805462	12517	12517.s1	control	N	0	1	0	0	1	0	0	1	0	0	0	0	0	0	0	0	0	0	0	0	1	1	0	TRDJ1	ENSG00000211825	ENST00000390473	TR_J_gene	.	0	0	0	0	0
Variant_195|Variant_196	chr1	162363947	G	A	0.022255489	0.302233111	0.177488354	11905	11905.p1	case	N	0	0	1	0	1	0	1	0	0	0	0	0	0	0	0	1	0	0	0	0	0	0	0	AL512785.2	ENSG00000254706	ENST00000431696	protein_coding	.	0	0	0	0	0
Variant_1951|Variant_1952	chr14	22485970	A	G	0.39367172	0.876181876	-0.07822991	13047	13047.p1	case	N	0	1	1	0	1	0	1	1	0	0	0	0	0	0	0	1	0	0	0	1	0	0	0	TRAJ52	ENSG00000211838	ENST00000390486	TR_J_gene	.	0	0	0	0	0
Variant_1953|Variant_1954	chr14	22498105	T	C	0.798187986	0.983845495	0.020290301	12078	12078.s1	control	N	0	1	0	0	1	0	0	1	0	0	0	0	0	0	0	0	0	0	0	1	0	0	0	TRAJ40	ENSG00000211849	ENST00000390497	TR_J_gene	.	0	0	0	0	0
Variant_1955|Variant_1956	chr14	22520206	G	A	0.459866528	0.910002158	-0.077781316	14047	14047.s1	control	N	0	1	1	0	1	0	1	1	0	0	0	0	0	0	0	1	0	0	0	1	0	0	0	TRAJ23	ENSG00000211866	ENST00000390514	TR_J_gene	.	0	0	0	0	0
Variant_1961|Variant_1962	chr14	22589302	C	T	0.5741024	0.946931973	-0.031861698	14479	14479.p1	case	N	0	1	0	1	1	0	0	1	0	0	0	0	0	0	0	0	0	1	0	1	1	1	1	DAD1	ENSG00000129562	ENST00000250498	protein_coding	P61803	0	0	0	0	0
Variant_1963|Variant_1964	chr14	22645230	T	C	0.015981873	0.254639011	0.236789153	12070	12070.s1	control	N	0	1	0	0	1	0	0	1	0	0	0	0	0	0	0	0	0	0	0	0	0	1	0	OR6J1	ENSG00000255804	ENST00000540461	polymorphic_pseudogene	Q8NGC5	0	0	0	0	0
Variant_1965|Variant_1966	chr14	22696396	T	C	0.331968655	0.862726051	-0.081498158	12676	12676.p1	case	N	0	1	0	0	1	0	0	1	0	0	0	0	0	0	0	0	0	0	0	1	0	0	0	AL160314.1	ENSG00000242061	ENST00000490836	processed_pseudogene	.	0	0	0	0	0
Variant_1967|Variant_1968	chr14	22819926	C	T	0.185971824	0.764831613	0.064716197	11947	11947.p1	case	N	0	1	0	0	1	0	0	1	0	0	0	0	0	0	0	0	0	1	1	1	0	1	0	SLC7A7	ENSG00000155465	ENST00000397529	protein_coding	Q9UM01	0	0	0	0	0
Variant_1969|Variant_1970	chr14	22836115	A	G	0.219865119	0.799996982	0.1107592	14022	14022.p1	case	N	0	1	0	0	1	0	0	1	0	0	0	0	0	0	0	0	0	1	1	0	1	1	0	MMP14	ENSG00000157227	ENST00000311852	protein_coding	P50281	0	0	1	0	0
Variant_197|Variant_198	chr1	162378028	T	C	0.401255982	0.877765208	0.071218499	11187	11187.s1	control	N	0	1	0	0	1	0	0	1	0	0	0	0	0	0	0	0	0	0	0	0	0	1	0	SPATA46	ENSG00000171722	ENST00000367935	protein_coding	Q5T0L3	0	0	0	0	0
Variant_1973|Variant_1974	chr14	23011892	A	T	0.211088103	0.792097584	-0.100296375	13498	13498.p1	case	N	0	1	0	0	1	0	0	1	0	0	0	0	0	0	0	0	0	0	0	0	0	0	1	C14orf93	ENSG00000100802	ENST00000299088	protein_coding	Q9H972	0	0	0	0	0
Variant_1975|Variant_1976	chr14	23106445	T	G	0.453199215	0.906691762	0.064494455	14436	14436.p1	case	N	0	1	0	0	1	0	0	1	0	0	0	0	0	0	0	0	0	0	0	1	0	1	0	AL117258.1	ENSG00000283654	ENST00000637218	protein_coding	.	0	0	0	0	0
Variant_1977|Variant_1978	chr14	23353094	C	A	0.291260856	0.845923511	0.115358162	14110	14110.s1	control	N	0	1	0	0	1	0	0	1	0	0	0	0	0	0	0	0	0	1	1	0	1	0	1	SLC22A17	ENSG00000092096	ENST00000397267	protein_coding	Q8WUG5	0	0	0	0	0
Variant_1979|Variant_1980	chr14	23552777	T	G	0.506243358	0.919387908	0.049578869	13415	13415.p1	case	N	0	1	1	0	1	0	1	1	0	0	0	0	0	0	0	1	0	0	0	0	0	0	1	ZFHX2	ENSG00000136367	ENST00000419474	protein_coding	Q9C0A1	0	0	0	0	0
Variant_1983|Variant_1984	chr14	23729999	C	T	0.318701964	0.856923539	-0.063137653	12795	12795.p1	case	N	0	1	0	1	1	0	0	1	0	1	0	0	0	0	0	0	0	0	0	1	0	1	0	AL160237.1	ENSG00000258464	ENST00000554526	lincRNA	.	0	0	0	0	0
Variant_1985|Variant_1986	chr14	23766335	G	A	0.706057473	0.966957753	0.034284828	14354	14354.p1	case	N	0	0	1	0	1	0	1	0	0	0	0	0	0	0	0	1	0	0	0	0	0	0	0	AL160237.3	ENSG00000270618	ENST00000604114	unprocessed_pseudogene	.	0	0	0	0	0
Variant_199|Variant_200	chr1	162790137	G	A	0.62054512	0.958478726	0.041196165	12633	12633.p1	case	N	0	1	0	0	1	0	0	1	0	0	0	0	0	0	0	0	0	1	1	0	1	0	1	HSD17B7	ENSG00000132196	ENST00000254521	protein_coding	P56937	0	0	0	0	0
Variant_1991|Variant_1992	chr14	24135610	A	T	0.114018358	0.664963668	0.128082208	14472.s2	14472.s2	control	N	0	1	0	0	1	0	0	1	0	0	0	0	0	0	0	0	0	1	1	0	1	1	1	PSME1	ENSG00000092010	ENST00000382708	protein_coding	Q06323	0	0	0	0	0
Variant_1995|Variant_1996	chr14	29381443	T	C	0.33817696	0.869118387	0.082291954	22252	22252.s1	control	N	0	1	1	1	1	0	1	1	0	1	0	0	0	0	0	1	0	1	0	0	1	0	1	AL133166.1	ENSG00000257522	ENST00000551110	lincRNA	.	0	0	0	0	0
Variant_1997|Variant_1998	chr14	29389275	G	A	0.952435975	0.991535947	0.005550956	11090	11090.p1	case	N	0	1	0	0	1	1	0	1	0	0	0	0	0	0	0	0	0	0	1	0	1	0	1	AL158058.1	ENSG00000258107	ENST00000549515	lincRNA	.	0	0	0	0	0
Variant_1999|Variant_2000	chr14	30620388	A	T	0.98596076	0.998484435	0.003778272	14660	14660.p1	case	N	0	1	0	0	1	0	0	1	0	0	0	0	0	0	0	0	0	0	0	1	0	1	0	SCFD1	ENSG00000092108	ENST00000458591	protein_coding	Q8WVM8	0	0	1	0	0
Variant_2001|Variant_2002	chr14	30874464	C	G	0.059557068	0.490340602	0.082790381	11654	11654.s1	control	Y	0	1	0	0	1	0	0	1	0	0	0	0	0	0	0	0	0	1	1	1	1	1	1	COCH	ENSG00000100473	ENST00000396618	protein_coding	O43405	0	0	0	0	0
Variant_2003|Variant_2004	chr14	30874493	C	T	0.424917274	0.886893242	0.035738823	12588	12588.s1	control	N	0	1	0	0	1	0	0	1	0	0	0	0	0	0	0	0	0	1	1	1	1	1	1	COCH	ENSG00000100473	ENST00000396618	protein_coding	O43405	0	0	0	0	0
Variant_2005|Variant_2006	chr14	32272628	G	C	0.645151308	0.965213266	0.034052916	14051	14051.p1	case	N	0	0	1	0	1	0	1	0	0	0	0	0	0	0	0	1	0	0	0	0	0	0	0	AL136298.3	ENSG00000259086	ENST00000556746	processed_pseudogene	.	0	0	0	0	0
Variant_2007|Variant_2008	chr14	34540029	C	T	0.691860839	0.965213266	-0.032493364	13083	13083.p1	case	N	0	1	0	0	1	0	0	1	0	0	0	0	0	0	0	0	0	1	0	1	0	0	1	EAPP	ENSG00000129518	ENST00000250454	protein_coding	Q56P03	0	0	0	0	0
Variant_2009|Variant_2010	chr14	35045719	A	G	0.535289372	0.932529909	-0.069118192	22231	22231.s1	control	N	0	1	0	0	1	0	0	1	0	0	0	0	0	0	0	0	0	1	1	1	1	1	1	FAM177A1	ENSG00000151327	ENST00000280987	protein_coding	Q8N128	0	0	0	0	0
Variant_201|Variant_202	chr1	163202920	A	G	0.753853143	0.981274316	0.023153318	13580	13580.p1	case	Y	0	1	0	0	1	0	0	1	0	0	0	0	0	0	0	0	0	1	1	1	1	1	0	RGS5	ENSG00000143248	ENST00000530507	protein_coding	O15539	0	0	0	0	0
Variant_2011|Variant_2012	chr14	36661770	C	T	0.01144319	0.206847378	0.163362459	13587	13587.p1	case	N	0	1	0	0	1	0	0	1	0	0	0	0	0	0	0	0	0	0	0	1	1	1	0	PAX9	ENSG00000198807	ENST00000361487	protein_coding	P55771	0	0	0	0	0
Variant_2013|Variant_2014	chr14	39433026	G	A	0.307751041	0.853912448	0.05465467	13466	13466.s1	control	N	0	1	0	0	1	0	0	1	0	0	0	0	0	0	0	0	0	1	1	1	1	1	1	FBXO33	ENSG00000165355	ENST00000298097	protein_coding	Q7Z6M2	0	0	1	0	0
Variant_2015|Variant_2016	chr14	40384523	G	A	0.491425634	0.912310291	-0.063814743	13905	13905.p1	case	N	0	0	1	0	1	0	1	0	0	0	0	0	0	0	0	1	0	0	0	0	0	0	0	AL352977.1	ENSG00000258418	ENST00000553464	lincRNA	.	0	0	0	0	0
Variant_2017|Variant_2018	chr14	44783198	C	T	0.256809391	0.824537677	0.112768501	12779	12779.p1	case	N	0	1	0	0	1	1	0	1	0	0	0	0	0	0	0	0	0	0	0	1	0	1	0	LINC02302	ENSG00000258998	ENST00000556405	lincRNA	.	0	0	0	0	0
Variant_2021|Variant_2022	chr14	44913741	G	T	0.563655387	0.944899085	0.043672914	12605	12605.p1	case	N	0	1	0	0	1	0	0	1	0	0	0	0	0	0	0	0	0	0	0	1	1	1	0	AL049870.3	ENSG00000258949	ENST00000555157	antisense_RNA	.	0	0	0	0	0
Variant_2023|Variant_2024	chr14	45503516	G	C	0.45749623	0.908727345	0.061033637	13980	13980.s1	control	N	0	0	1	0	1	0	1	0	0	0	0	0	0	0	0	1	0	0	0	0	0	0	0	AL162632.2	ENSG00000258746	ENST00000553933	processed_pseudogene	.	0	0	0	0	0
Variant_2025|Variant_2026	chr14	49079333	A	G	0.176547524	0.751965789	-0.191872829	11677	11677.s1	control	N	0	0	1	0	1	0	1	0	0	0	0	0	0	0	0	1	0	0	0	0	0	0	0	AL110505.1	ENSG00000258868	ENST00000557062	lincRNA	.	0	0	0	0	0
Variant_2027|Variant_2028	chr14	49373134	A	C	0.344951604	0.869118387	-0.094523097	11474	11474.p1	case	N	0	0	1	0	1	0	1	0	0	0	0	0	0	0	0	1	0	0	0	0	0	0	0	AL512361.1	ENSG00000258401	ENST00000554200	processed_pseudogene	.	0	0	0	0	0
Variant_2029|Variant_2030	chr14	49636412	C	T	0.233639037	0.816040297	-0.139747453	12418	12418.p1	case	Y	0	1	0	0	1	0	0	1	0	0	0	0	0	0	0	0	0	0	0	0	0	1	0	DNAAF2	ENSG00000165506	ENST00000298292	protein_coding	Q9NVR5	0	0	0	0	0
Variant_203|Variant_204	chr1	16520304	A	T	0.759909192	0.981274316	0.026280136	11542	11542.s1	control	N	0	1	0	0	1	1	0	1	0	0	0	0	0	0	0	0	0	0	0	0	0	0	1	AL137802.1	ENSG00000224174	ENST00000452795	lincRNA	.	0	0	0	0	0
Variant_2031|Variant_2032	chr14	49688629	C	G	0.961991553	0.991543616	-0.003718154	11942	11942.s1	control	N	0	1	0	0	1	0	0	1	0	0	0	0	0	0	0	0	0	1	1	1	1	1	1	POLE2	ENSG00000100479	ENST00000216367	protein_coding	P56282	0	0	0	0	0
Variant_2033|Variant_2034	chr14	50116575	C	G	0.387273787	0.869958776	0.03240371	13562	13562.s1	control	N	0	1	0	0	1	0	0	1	0	0	0	0	0	0	0	0	0	1	0	1	1	1	1	VCPKMT	ENSG00000100483	ENST00000395860	protein_coding	Q9H867	0	0	0	0	0
Variant_2035|Variant_2036	chr14	51096711	T	C	0.140986962	0.71276735	-0.124621631	11256	11256.s1	control	Y	0	1	1	0	1	0	0	1	1	0	0	0	0	1	0	0	1	1	1	0	0	1	1	TRIM9	ENSG00000100505	ENST00000298355	protein_coding	Q9C026	0	0	1	0	0
Variant_2037|Variant_2038	chr14	51522207	C	T	0.893459622	0.988954669	0.016712332	14319	14319.p1	case	N	0	1	1	1	1	0	1	1	0	0	0	0	0	0	0	1	0	0	0	1	0	0	0	RNU6-1291P	ENSG00000252400	ENST00000516591	snRNA	.	0	0	0	0	0
Variant_2039|Variant_2040	chr14	52069312	G	A	0.110710468	0.66319003	0.073645763	12467	12467.s1	control	N	0	1	0	0	1	0	0	1	0	0	0	0	0	0	0	0	0	1	1	1	1	1	0	NID2	ENSG00000087303	ENST00000216286	protein_coding	Q14112	0	0	0	0	0
Variant_2043|Variant_2044	chr14	52729902	C	T	0.674771893	0.965213266	-0.021637027	11002	11002.s1	control	N	0	1	0	0	1	0	0	1	0	0	0	0	0	0	0	0	0	1	0	1	1	1	1	STYX	ENSG00000198252	ENST00000354586	protein_coding	Q8WUJ0	0	0	1	0	0
Variant_2047|Variant_2048	chr14	52792513	A	G	0.874351869	0.988954669	-0.015515867	11726	11726.p1	case	N	0	1	0	0	1	0	0	1	0	0	0	0	0	0	0	0	0	1	0	0	0	0	1	GNPNAT1	ENSG00000100522	ENST00000216410	protein_coding	Q96EK6	0	0	0	0	0
Variant_2049|Variant_2050	chr14	54509318	G	A	0.143964791	0.717734143	-0.145367998	12368	12368.p1	case	N	0	1	0	0	1	0	0	1	0	0	0	0	0	0	0	0	0	1	1	0	1	0	1	CGRRF1	ENSG00000100532	ENST00000216420	protein_coding	Q99675	0	0	0	0	0
Variant_205|Variant_206	chr1	165629856	T	G	0.23959153	0.822166964	-0.100905731	12523	12523.p1	case	N	0	1	0	0	1	0	0	1	0	0	0	0	0	0	0	0	0	1	0	0	0	0	0	MGST3	ENSG00000143198	ENST00000367889	protein_coding	O14880	0	0	0	0	0
Variant_2051|Variant_2052	chr14	54509677	C	T	0.628279538	0.964243694	0.023828738	13882	13882.s1	control	N	0	1	0	0	1	0	0	1	0	0	0	0	0	0	0	0	0	1	1	1	1	1	1	CGRRF1	ENSG00000100532	ENST00000216420	protein_coding	Q99675	0	0	0	0	0
Variant_2053|Variant_2054	chr14	55241739	A	G	0.703846879	0.965213266	0.039609729	12857	12857.s1	control	N	0	1	0	0	1	0	0	1	0	0	0	0	0	0	0	0	0	0	0	1	0	1	0	AL158801.4	ENSG00000271180	ENST00000605294	processed_pseudogene	.	0	0	0	0	0
Variant_2057|Variant_2058	chr14	57355387	A	C	0.341699983	0.869118387	0.098937247	14514	14514.p1	case	N	0	1	0	0	1	1	0	1	0	0	0	0	0	0	0	0	0	0	0	1	0	0	0	AL355834.1	ENSG00000259008	ENST00000556602	lincRNA	.	0	0	0	0	0
Variant_2061|Variant_2062	chr14	58428350	A	G	0.776039389	0.981274316	0.024519684	11348	11348.p1	case	N	0	1	0	0	1	0	0	1	0	0	1	0	0	0	1	0	0	1	1	1	1	1	1	TIMM9	ENSG00000100575	ENST00000395159	protein_coding	Q9Y5J7	0	0	0	0	0
Variant_2065|Variant_2066	chr14	59871145	C	T	0.65523639	0.965213266	0.039801395	13565	13565.s1	control	N	0	1	0	0	1	0	0	1	0	0	0	0	0	0	0	0	0	1	1	0	1	1	1	RTN1	ENSG00000139970	ENST00000267484	protein_coding	Q16799	0	0	1	0	0
Variant_2069|Variant_2070	chr14	60653875	G	A	0.138705064	0.70784753	-0.091018748	14311	14311.s1	control	Y	0	1	0	0	1	0	0	1	0	0	0	0	0	0	0	0	0	0	0	1	1	1	0	SIX1	ENSG00000126778	ENST00000555955	retained_intron	.	0	0	1	0	0
Variant_207|Variant_208	chr1	166745738	C	T	0.255940246	0.824537677	0.156601392	13214	13214.s1	control	N	0	0	1	0	1	0	1	0	0	0	0	0	0	0	0	1	0	0	0	0	0	0	0	RPL4P2	ENSG00000232341	ENST00000447259	processed_pseudogene	.	0	0	0	0	0
Variant_2071|Variant_2072	chr14	61320921	C	T	0.209131185	0.79024999	-0.100998762	12592	12592.s1	control	N	0	1	0	0	1	0	0	1	0	0	0	0	0	0	0	0	0	0	0	1	0	1	0	PRKCH	ENSG00000027075	ENST00000332981	protein_coding	P24723	0	0	1	0	0
Variant_2075|Variant_2076	chr14	61993928	C	A	0.864370098	0.988954669	-0.017521004	13254	13254.p1	case	N	0	1	0	0	1	0	0	1	0	0	0	0	0	0	0	0	0	0	0	0	0	0	1	SYT16	ENSG00000139973	ENST00000568344	protein_coding	Q17RD7	0	0	0	0	0
Variant_2077|Variant_2078	chr14	63545004	G	T	0.863124562	0.988954669	0.014978512	11726	11726.p1	case	N	0	1	0	0	1	0	0	1	0	0	1	0	0	0	1	0	0	1	1	1	1	1	1	PPP2R5E	ENSG00000154001	ENST00000337537	protein_coding	Q16537	0	0	1	0	0
Variant_2081|Variant_2082	chr14	65409825	G	C	0.249015184	0.824537677	0.09749578	12221	12221.p1	case	N	0	1	1	1	1	0	1	0	1	0	1	0	1	1	1	1	1	0	0	0	0	0	0	FUT8	ENSG00000033170	ENST00000360689	protein_coding	Q9BYC5	0	0	1	0	0
Variant_2087|Variant_2088	chr14	69258179	G	T	0.322271556	0.85705011	0.072738297	11678	11678.p1	case	N	0	1	0	0	1	0	0	1	0	0	0	0	0	0	0	0	0	0	0	0	0	1	0	GALNT16	ENSG00000100626	ENST00000337827	protein_coding	Q8N428	0	0	0	0	0
Variant_2089|Variant_2090	chr14	69879188	G	A	0.601090024	0.954272863	-0.034133025	22193	22193.s1	control	N	0	1	0	0	1	0	0	1	0	0	0	1	0	0	0	0	0	1	1	1	1	1	1	SMOC1	ENSG00000198732	ENST00000361956	protein_coding	Q9H4F8	0	0	0	1	0
Variant_209|Variant_210	chr1	166837566	A	T	0.282444032	0.839707872	0.107051544	13565	13565.p1	case	N	0	1	0	0	1	0	0	1	0	0	1	0	0	0	1	0	0	0	0	0	0	1	0	POGK	ENSG00000143157	ENST00000367876	protein_coding	Q9P215	0	0	1	0	0
Variant_2091|Variant_2092	chr14	70417147	A	G	0.740733596	0.981274316	0.033845701	11000	11000.p1	case	N	0	1	0	0	1	0	0	1	0	0	0	0	0	0	0	0	0	1	1	1	1	1	1	SYNJ2BP	ENSG00000213463	ENST00000256366	protein_coding	P57105	0	0	0	0	0
Variant_2093|Variant_2094	chr14	71180619	A	G	0.641189918	0.965213266	0.030713487	11842	11842.s1	control	Y	0	1	0	0	1	1	0	1	0	0	0	0	0	0	0	0	0	0	0	0	1	1	0	AC004817.2	ENSG00000259907	ENST00000561794	lincRNA	.	0	0	0	0	0
Variant_2095|Variant_2096	chr14	72893537	C	T	0.240504846	0.822166964	-0.081767417	12588	12588.s1	control	N	0	1	1	0	1	0	1	1	0	0	0	0	0	0	0	1	0	1	0	0	1	1	1	DPF3	ENSG00000205683	ENST00000610283	protein_coding	.	0	0	0	0	0
Variant_2101|Variant_2102	chr14	74612839	T	G	0.297316612	0.851473344	0.031136474	14149	14149.s1	control	N	0	1	0	0	1	0	0	1	0	0	0	0	0	0	0	0	0	1	0	1	1	1	0	LTBP2	ENSG00000119681	ENST00000261978	protein_coding	Q14767	0	0	0	0	0
Variant_2103|Variant_2104	chr14	74922968	C	T	0.508753366	0.921239985	0.031869352	14400	14400.s1	control	N	0	1	0	0	1	0	0	1	0	0	0	0	0	0	0	0	0	1	1	1	1	1	1	RPS6KL1	ENSG00000198208	ENST00000354625	protein_coding	Q9Y6S9	0	0	0	0	0
Variant_2105|Variant_2106	chr14	74956064	C	T	0.490364846	0.9119842	0.043726405	14051	14051.p1	case	N	0	1	0	0	1	0	0	1	0	0	0	0	0	0	0	0	0	1	0	0	1	0	0	PGF	ENSG00000119630	ENST00000555567	protein_coding	P49763	0	0	0	0	0
Variant_2109|Variant_2110	chr14	76150889	T	C	0.455213117	0.908727345	-0.062775903	12738	12738.s1	control	N	0	0	1	0	1	0	1	0	0	0	0	0	0	0	0	1	0	0	0	0	0	0	0	GPATCH2L	ENSG00000089916	ENST00000261530	protein_coding	Q9NWQ4	0	0	0	0	0
Variant_2111|Variant_2112	chr14	76958670	G	T	0.801208679	0.984372806	0.016366794	11977	11977.s1	control	N	0	1	0	0	1	1	0	1	0	0	0	0	0	0	0	0	0	0	0	0	0	1	1	LINC01629	ENSG00000258602	ENST00000553613	lincRNA	.	0	0	0	0	0
Variant_2117|Variant_2118	chr14	77181791	C	T	0.579460023	0.948732782	0.033416941	13116	13116.p1	case	N	0	1	1	0	1	0	1	1	0	0	0	0	0	0	0	1	0	1	1	1	1	1	1	TMEM63C	ENSG00000165548	ENST00000298351	protein_coding	Q9P1W3	0	0	1	0	0
Variant_2119|Variant_2120	chr14	77655051	A	G	0.378309102	0.869118387	-0.084586379	14610	14610.p1	case	N	0	1	1	0	1	0	1	1	0	0	0	0	0	0	0	1	0	0	0	1	1	1	1	COX6CP11	ENSG00000258668	ENST00000555293	processed_pseudogene	.	0	0	0	0	0
Variant_2123|Variant_2124	chr14	81170531	G	T	0.059010146	0.490340602	0.130582285	13798	13798.s1	control	N	0	1	0	0	1	0	0	1	0	0	0	0	0	0	0	0	0	1	0	1	1	1	1	AL136040.1	ENSG00000258999	ENST00000557775	antisense_RNA	.	0	0	0	0	0
Variant_2125|Variant_2126	chr14	86905208	G	A	0.8683719	0.988954669	-0.015572116	14678	14678.s1	control	N	0	0	1	1	1	0	1	0	0	0	0	0	0	0	0	1	0	0	0	0	0	0	0	LINC01148	ENSG00000258804	ENST00000557527	lincRNA	.	0	0	0	0	0
Variant_2129|Variant_2130	chr14	88792914	T	A	0.700445934	0.965213266	-0.018544557	12833	12833.s1	control	N	0	1	1	0	1	0	1	1	0	0	0	0	0	0	0	1	0	1	0	1	1	1	1	EML5	ENSG00000165521	ENST00000554922	protein_coding	Q05BV3	0	0	0	0	0
Variant_2131|Variant_2132	chr14	91060630	C	A	0.055227627	0.475511407	-0.091234933	11366	11366.s1	control	N	0	1	1	0	1	0	1	1	0	0	0	0	0	0	0	1	0	1	0	1	1	1	1	RPS6KA5	ENSG00000100784	ENST00000614987	protein_coding	O75582	0	0	1	0	0
Variant_2133|Variant_2134	chr14	91061129	G	A	0.357435199	0.869118387	0.051385498	13612	13612.p1	case	N	0	1	0	0	1	0	0	1	0	0	0	0	0	0	0	0	0	1	0	1	1	1	1	RPS6KA5	ENSG00000100784	ENST00000614987	protein_coding	O75582	0	0	1	0	0
Variant_2137|Variant_2138	chr14	92320949	C	G	0.691537252	0.965213266	0.036915148	14536	14536.p1	case	N	0	1	1	0	1	0	1	1	0	0	0	0	0	0	0	1	0	0	0	0	0	1	0	SLC24A4	ENSG00000140090	ENST00000393265	protein_coding	Q8NFF2	0	0	0	0	0
Variant_2139|Variant_2140	chr14	92322449	T	A	0.361593119	0.869118387	-0.083002695	14309	14309.p1	case	N	0	1	0	0	1	0	0	1	0	0	0	0	0	0	0	0	0	0	0	0	0	1	0	SLC24A4	ENSG00000140090	ENST00000532405	protein_coding	Q8NFF2	0	0	0	0	0
Variant_2141|Variant_2142	chr14	93116442	C	T	0.806866578	0.984808185	0.000711994	14160	14160.p1	case	N	0	1	0	0	1	0	0	1	0	0	1	0	0	0	1	0	0	1	1	1	1	1	1	ITPK1	ENSG00000100605	ENST00000267615	protein_coding	Q13572	0	0	1	0	0
Variant_2143|Variant_2144	chr14	93978581	A	G	0.222740893	0.801781784	-0.113494958	13694	13694.p1	case	Y	0	1	0	0	1	0	0	1	0	0	0	0	0	0	0	0	0	0	0	1	0	1	0	ASB2	ENSG00000100628	ENST00000555019	protein_coding	Q96Q27	0	0	0	0	0
Variant_2145|Variant_2146	chr14	93995973	A	C	0.327402161	0.857675109	-0.059401259	12467	12467.p1	case	N	0	1	0	0	1	0	0	1	0	0	0	0	0	0	0	0	0	1	1	0	0	1	0	CCDC197	ENSG00000175699	ENST00000636493	protein_coding	.	0	0	0	0	0
Variant_2147|Variant_2148	chr14	94771427	C	T	0.303981222	0.851473344	0.047392748	13012	13012.p1	case	Y	0	1	0	0	1	0	0	1	0	0	0	0	0	0	0	0	0	1	0	1	1	1	0	GSC	ENSG00000133937	ENST00000238558	protein_coding	P56915	0	0	0	0	0
Variant_2151|Variant_2152	chr14	96739610	C	T	0.208347716	0.78825311	0.095900563	11459	11459.s1	control	N	0	1	0	0	1	1	0	1	0	0	0	0	0	0	0	0	0	0	1	1	1	1	1	LINC02299	ENSG00000258979	ENST00000556669	lincRNA	.	0	0	0	0	0
Variant_2153|Variant_2154	chr14	97457357	G	A	0.899809765	0.988954669	-0.011569055	13204	13204.s1	control	N	0	1	0	0	1	1	0	1	0	0	0	0	0	0	0	0	0	0	0	1	0	0	1	LINC02325	ENSG00000246084	ENST00000499910	lincRNA	.	0	0	0	0	0
Variant_2155|Variant_2156	chr14	99272165	G	C	0.708951943	0.968264591	-0.015360813	12231	12231.p1	case	N	0	1	1	1	1	0	1	1	1	0	0	0	0	0	0	1	1	1	0	1	1	1	1	BCL11B	ENSG00000127152	ENST00000357195	protein_coding	Q9C0K0	0	0	1	0	0
Variant_2157|Variant_2158	chr14	99481749	A	G	0.532914904	0.932529909	-0.057692752	13600	13600.s1	control	N	0	1	0	0	1	0	0	1	0	0	0	0	0	0	0	0	0	1	0	0	1	1	1	SETD3	ENSG00000183576	ENST00000331768	protein_coding	Q86TU7	0	0	0	0	0
Variant_2159|Variant_2160	chr14	99737030	G	A	0.535245971	0.932529909	0.039196183	11545	11545.s1	control	N	0	1	0	0	1	0	0	1	0	0	0	0	0	0	0	0	0	0	0	1	0	1	1	EML1	ENSG00000066629	ENST00000554479	protein_coding	.	0	0	1	0	0
Variant_2163|Variant_2164	chr15	100877376	C	G	0.156264469	0.731210398	0.121099998	11042	11042.p1	case	N	0	1	0	0	1	0	0	1	0	0	0	1	0	0	0	0	0	0	0	0	0	1	0	ALDH1A3	ENSG00000184254	ENST00000329841	protein_coding	P47895	0	0	1	1	0
Variant_2165|Variant_2166	chr15	100878751	G	A	0.816456541	0.984808185	-0.014547166	14694	14694.s1	control	N	0	1	0	0	1	0	0	1	0	0	0	1	0	0	0	0	0	0	0	0	1	1	0	ALDH1A3	ENSG00000184254	ENST00000329841	protein_coding	P47895	0	0	1	1	0
Variant_2167|Variant_2168	chr15	101252643	G	A	0.157414423	0.731210398	0.124003372	14119	14119.s1	control	N	0	1	0	0	1	0	0	1	0	0	1	0	0	0	1	0	0	1	1	0	0	1	1	CHSY1	ENSG00000131873	ENST00000254190	protein_coding	Q86X52	0	0	1	0	0
Variant_2169|Variant_2170	chr15	101277486	A	G	0.236244388	0.818097645	-0.053319649	12111	12111.s1	control	N	0	1	0	0	1	0	0	1	0	0	0	0	0	0	0	0	0	1	0	1	1	1	1	SELENOS	ENSG00000131871	ENST00000398226	protein_coding	Q9BQE4	0	0	0	0	0
Variant_217|Variant_218	chr1	168138791	A	T	0.358428255	0.869118387	-0.092183891	13418	13418.s1	control	N	0	1	0	0	1	0	0	1	0	0	0	0	0	0	0	0	0	0	0	0	0	0	1	GPR161	ENSG00000143147	ENST00000537209	protein_coding	Q8N6U8	0	0	0	0	0
Variant_2171|Variant_2172	chr15	101277915	G	A	0.236038458	0.818097645	-0.120166169	14358	14358.p1	case	Y	0	1	0	0	1	0	0	1	0	0	0	0	0	0	0	0	0	1	1	1	1	1	1	SELENOS	ENSG00000131871	ENST00000398226	protein_coding	Q9BQE4	0	0	0	0	0
Variant_2173|Variant_2174	chr15	101810607	C	T	0.426619104	0.886893242	0.067072025	11274	11274.p1	case	N	0	1	0	0	1	0	0	1	0	0	0	0	0	0	0	0	0	0	0	0	0	1	0	OR4F15	ENSG00000182854	ENST00000332238	protein_coding	Q8NGB8	0	0	0	0	0
Variant_2175|Variant_2176	chr15	25246156	C	T	0.943162032	0.988954669	-0.005167308	14225	14225.p1	case	N	0	1	1	0	1	0	1	0	0	0	0	0	0	0	0	1	0	0	0	0	0	1	0	SNORD115-42	ENSG00000201143	ENST00000364273	snoRNA	.	0	0	0	0	0
Variant_2177|Variant_2178	chr15	25580539	A	C	0.952074586	0.991535947	0.004976221	12518	12518.s1	control	N	0	0	1	0	1	0	1	0	0	0	0	0	0	0	0	1	0	0	0	0	0	0	0	LINC02250	ENSG00000235731	ENST00000422117	lincRNA	.	0	0	0	0	0
Variant_2181|Variant_2182	chr15	29612106	A	G	0.61572239	0.956630848	-0.038455429	11901	11901.s1	control	N	0	0	1	0	1	0	1	0	0	0	0	0	0	0	0	1	0	0	0	0	0	0	0	AC102941.1	ENSG00000259814	ENST00000567616	lincRNA	.	0	0	0	0	0
Variant_2183|Variant_2184	chr15	29969331	A	T	0.108845719	0.657923173	0.161086065	12243	12243.p1	case	N	0	1	0	0	1	0	0	1	0	0	0	0	0	0	0	0	0	1	1	0	1	1	1	TJP1	ENSG00000104067	ENST00000558447	protein_coding	.	0	0	1	0	0
Variant_2185|Variant_2186	chr15	29969683	G	A	0.782371495	0.981274316	-0.029504775	14141	14141.p1	case	N	0	1	0	0	1	0	0	1	0	0	0	0	0	0	0	0	0	1	1	0	0	0	0	TJP1	ENSG00000104067	ENST00000558447	protein_coding	.	0	0	1	0	0
Variant_2187|Variant_2188	chr15	31326551	G	A	0.584724973	0.948981979	0.021001165	14025	14025.p1	case	N	0	1	1	0	1	0	1	1	0	0	1	0	0	0	1	1	0	1	0	1	1	1	1	KLF13	ENSG00000169926	ENST00000307145	protein_coding	Q9Y2Y9	0	0	0	0	0
Variant_2189|Variant_2190	chr15	31870955	C	T	1	1	-0.00205386	13394	13394.s1	control	N	0	1	0	0	1	0	0	1	0	0	0	0	0	0	0	0	0	1	0	1	1	1	1	OTUD7A	ENSG00000169918	ENST00000558371	retained_intron	.	0	0	1	0	0
Variant_219|Variant_220	chr1	168209470	G	A	0.512518383	0.923728468	-0.085160334	14364	14364.p1	case	N	0	1	1	0	1	0	1	0	0	0	0	0	0	0	0	1	0	0	0	0	0	1	0	RPL34P1	ENSG00000237049	ENST00000450455	processed_pseudogene	.	0	0	0	0	0
Variant_2191|Variant_2192	chr15	33194853	G	T	0.909523362	0.988954669	-0.005401714	13133	13133.s1	control	N	0	1	0	0	1	0	0	1	0	0	0	0	0	0	0	0	0	1	1	1	1	1	1	FMN1	ENSG00000248905	ENST00000616417	protein_coding	Q68DA7	0	0	0	0	0
Variant_2193|Variant_2194	chr15	34224998	T	C	0.895117108	0.988954669	0.009938252	13222	13222.s1	control	N	0	1	0	0	1	0	0	1	0	0	0	0	0	0	0	0	0	1	0	1	1	1	1	EMC4	ENSG00000128463	ENST00000267750	protein_coding	Q5J8M3	0	0	1	0	0
Variant_2195|Variant_2196	chr15	34368497	C	T	0.955232875	0.991535947	0.005541228	11946	11946.p1	case	N	0	1	0	0	1	0	0	1	0	0	0	0	0	0	0	0	0	0	1	0	0	1	1	LPCAT4	ENSG00000176454	ENST00000314891	protein_coding	Q643R3	0	0	1	0	0
Variant_2199|Variant_2200	chr15	39782903	G	C	0.853246044	0.988954669	0.007373457	13409	13409.s1	control	N	0	1	0	0	1	0	0	1	0	0	0	0	0	0	0	0	0	1	0	1	1	1	1	FSIP1	ENSG00000150667	ENST00000350221	protein_coding	Q8NA03	0	0	0	0	0
Variant_2201|Variant_2202	chr15	40469385	A	G	0.836507582	0.988954669	-0.02591658	11554	11554.s1	control	N	0	1	0	0	1	0	0	1	0	0	0	0	0	0	0	0	0	0	0	1	0	1	0	CHST14	ENSG00000169105	ENST00000306243	protein_coding	Q8NCH0	0	0	0	0	0
Variant_2203|Variant_2204	chr15	40843595	C	A	0.348047468	0.869118387	0.085587658	13895	13895.p1	case	N	0	1	0	0	1	0	0	1	0	0	0	0	0	0	0	0	0	0	0	0	1	1	0	SPINT1	ENSG00000166145	ENST00000344051	protein_coding	O43278	0	0	0	0	0
Variant_2205|Variant_2206	chr15	41407976	A	G	0.593741988	0.949099459	-0.040387526	22349	22349.p1	case	N	0	1	0	0	1	0	0	1	0	0	0	0	0	0	0	0	0	0	0	0	0	1	0	RTF1	ENSG00000137815	ENST00000558298	processed_transcript	.	0	0	1	0	0
Variant_2207|Variant_2208	chr15	43131607	A	C	0.249721577	0.824537677	-0.630642382	14569	14569.p1	case	N	0	0	1	0	1	0	1	0	1	0	0	0	0	1	0	1	1	0	0	0	0	0	0	TMEM62	ENSG00000137842	ENST00000260403	protein_coding	Q0P6H9	0	0	0	0	0
Variant_2209|Variant_2210	chr15	43371544	G	A	0.418422034	0.886893242	-0.053065657	11216	11216.p1	case	N	0	1	0	0	1	0	0	1	0	0	0	0	0	0	0	0	0	1	1	1	1	1	1	ZSCAN29	ENSG00000140265	ENST00000396976	protein_coding	Q8IWY8	0	0	0	0	0
Variant_2213|Variant_2214	chr15	44196629	C	A	0.251864997	0.824537677	-0.273312407	12671	12671.p1	case	N	0	1	0	0	1	0	0	1	0	0	0	0	0	0	0	0	0	0	0	0	0	1	0	FRMD5	ENSG00000171877	ENST00000417257	protein_coding	Q7Z6J6	0	0	1	0	0
Variant_2215|Variant_2216	chr15	44727350	T	C	0.343484939	0.869118387	-0.092742246	13565	13565.p1	case	N	0	1	0	0	1	0	0	1	0	0	0	0	0	0	0	0	0	0	0	1	0	0	0	TRIM69	ENSG00000185880	ENST00000559390	protein_coding	Q86WT6	0	0	0	0	0
Variant_2217|Variant_2218	chr15	45004302	A	G	0.275482273	0.837144134	0.095422074	13948	13948.p1	case	N	0	1	1	1	1	0	1	1	0	0	0	0	0	0	0	1	0	0	0	1	0	1	0	RNU1-78P	ENSG00000212550	ENST00000391248	snRNA	.	0	0	0	0	0
Variant_2221|Variant_2222	chr15	45523087	T	G	0.753774618	0.981274316	0.020216729	14559	14559.s1	control	Y	0	1	0	0	1	0	0	1	0	0	0	0	0	0	0	0	0	1	1	1	1	1	1	SLC30A4	ENSG00000104154	ENST00000261867	protein_coding	O14863	0	0	1	0	0
Variant_2223|Variant_2224	chr15	48646861	A	T	0.943777696	0.988954669	0.006926177	14511	14511.s1	control	N	0	1	0	0	1	0	0	1	0	0	0	0	0	0	0	0	0	0	1	0	1	1	1	FBN1	ENSG00000166147	ENST00000316623	protein_coding	P35555	0	0	1	0	0
Variant_2225|Variant_2226	chr15	50424308	A	G	0.220717699	0.800155772	-0.063051989	11252	11252.s1	control	N	0	1	0	0	1	0	0	1	0	0	1	0	0	0	1	0	0	1	0	1	1	1	1	USP8	ENSG00000138592	ENST00000396444	protein_coding	P40818	0	0	1	0	0
Variant_2227|Variant_2228	chr15	52018764	C	A	0.81617497	0.984808185	-0.016679166	11827	11827.p1	case	N	0	1	0	0	1	0	0	1	0	0	0	0	0	0	0	0	0	1	1	1	1	1	1	MAPK6	ENSG00000069956	ENST00000261845	protein_coding	Q16659	0	0	0	0	0
Variant_2229|Variant_2230	chr15	52790735	G	T	0.408076743	0.87919228	-0.047210568	11325	11325.p1	case	N	0	1	0	0	1	0	0	1	0	0	0	0	0	0	0	0	0	1	0	1	1	1	0	ONECUT1	ENSG00000169856	ENST00000305901	protein_coding	Q9UBC0	0	0	0	0	0
Variant_223|Variant_224	chr1	169088866	A	C	0.898017468	0.988954669	-0.013880188	13812	13812.s1	control	N	0	1	0	0	1	0	0	1	0	0	0	0	0	0	0	0	0	0	0	0	0	0	1	LINC00970	ENSG00000203601	ENST00000366408	antisense_RNA	.	0	0	0	0	0
Variant_2231|Variant_2232	chr15	54011588	T	C	0.104694431	0.647220972	-0.170740264	12130	12130.p1	case	Y	0	0	1	0	1	0	1	0	0	0	0	0	0	0	0	1	0	0	0	0	0	0	0	UNC13C	ENSG00000137766	ENST00000260323	protein_coding	Q8NB66	0	0	0	0	0
Variant_2233|Variant_2234	chr15	56734461	T	G	0.372578422	0.869118387	-0.067474885	13606	13606.s1	control	Y	0	1	0	0	1	0	0	1	0	0	0	0	0	0	0	0	0	0	0	1	1	1	0	ZNF280D	ENSG00000137871	ENST00000267807	protein_coding	Q6N043	0	0	0	0	0
Variant_2235|Variant_2236	chr15	58987544	G	A	0.315634099	0.855020284	0.08277736	11651	11651.p1	case	N	0	1	0	0	1	0	0	1	0	0	0	0	0	0	0	0	0	1	0	1	1	1	1	RNF111	ENSG00000157450	ENST00000348370	protein_coding	Q6ZNA4	0	0	1	0	0
Variant_2237|Variant_2238	chr15	58987627	T	C	0.111196716	0.664502872	0.127463448	14243	14243.s1	control	N	0	1	0	0	1	0	0	1	0	0	0	0	0	0	0	0	0	1	0	1	1	1	1	RNF111	ENSG00000157450	ENST00000348370	protein_coding	Q6ZNA4	0	0	1	0	0
Variant_2239|Variant_2240	chr15	59104367	A	G	0.590998422	0.949099459	0.041925537	12524	12524.p1	case	N	0	1	0	0	1	0	0	1	0	0	0	0	0	0	0	0	0	0	0	0	0	0	1	CCNB2	ENSG00000157456	ENST00000288207	protein_coding	O95067	0	0	0	0	0
Variant_2241|Variant_2242	chr15	60002875	G	A	0.515814325	0.924279466	-0.05927478	11250	11250.p1	case	N	0	1	0	0	1	0	0	1	0	0	0	0	0	0	0	0	0	1	1	1	1	1	0	FOXB1	ENSG00000171956	ENST00000396057	protein_coding	Q99853	0	0	0	0	0
Variant_2243|Variant_2244	chr15	62253541	G	A	0.589979538	0.949099459	-0.03784096	14620	14620.p1	case	N	0	1	0	0	1	0	0	1	0	0	0	0	0	0	0	0	0	0	0	1	0	1	0	AC126323.1	ENSG00000166104	ENST00000562306	transcribed_unprocessed_pseudogene	.	0	0	0	0	0
Variant_2245|Variant_2246	chr15	63503925	T	A	0.388322078	0.871047564	-0.063914075	13582	13582.s1	control	N	0	1	0	0	1	0	0	1	0	0	1	0	0	0	1	0	0	1	1	1	1	1	1	USP3	ENSG00000140455	ENST00000380324	protein_coding	Q9Y6I4	0	0	1	0	0
Variant_2247|Variant_2248	chr15	63834240	C	T	0.502437663	0.918467962	-0.035474819	11549	11549.p1	case	N	0	1	0	0	1	0	0	1	0	0	0	0	0	0	0	0	0	1	1	1	1	1	1	HERC1	ENSG00000103657	ENST00000443617	protein_coding	Q15751	0	0	1	0	0
Variant_2251|Variant_2252	chr15	64705244	G	C	0.948748391	0.990840183	0.005606333	14253	14253.s1	control	N	0	1	0	0	1	0	0	1	0	0	0	0	0	0	0	0	0	0	0	1	0	1	0	OAZ2	ENSG00000180304	ENST00000326005	protein_coding	O95190	0	0	0	0	0
Variant_2253|Variant_2254	chr15	65135805	G	A	0.166120225	0.735305901	0.123360561	11471	11471.s1	control	N	0	1	0	0	1	0	0	0	0	0	1	0	0	0	1	0	0	0	0	0	0	0	0	PDCD7	ENSG00000090470	ENST00000204549	protein_coding	Q8N8D1	0	0	0	0	0
Variant_2255|Variant_2256	chr15	65379318	G	T	0.795871366	0.983845495	0.024567927	14167	14167.s1	control	N	0	1	0	0	1	0	0	0	0	0	1	0	0	0	1	0	0	0	0	0	0	0	0	IGDCC3	ENSG00000174498	ENST00000327987	protein_coding	Q8IVU1	0	0	0	0	0
Variant_2257|Variant_2258	chr15	67064330	C	G	0.22499763	0.802832844	0.083896793	13539	13539.p1	case	N	0	1	1	0	1	0	1	1	1	0	0	0	0	1	0	1	1	1	1	1	1	1	0	SMAD3	ENSG00000166949	ENST00000327367	protein_coding	P84022	0	0	0	0	0
Variant_2261|Variant_2262	chr15	68928559	C	T	0.564976161	0.94491421	-0.040998187	11368	11368.p1	case	N	0	1	0	0	1	0	0	1	0	0	0	0	0	0	0	0	0	0	0	1	0	0	0	SPESP1	ENSG00000258484	ENST00000310673	protein_coding	Q6UW49	0	0	0	0	0
Variant_2265|Variant_2266	chr15	70199806	G	C	0.173213218	0.751965789	0.085582234	14204	14204.p1	case	Y	0	1	0	0	1	1	0	1	0	0	0	0	0	0	0	0	0	0	0	1	1	1	1	AC026583.1	ENSG00000259252	ENST00000561310	lincRNA	.	0	0	0	0	0
Variant_2267|Variant_2268	chr15	70321414	T	C	0.609477356	0.955320522	0.037121288	14378	14378.p1	case	N	0	1	1	0	1	1	1	1	0	0	0	0	0	0	0	1	0	0	0	1	0	1	0	AC048383.1	ENSG00000259503	ENST00000558226	lincRNA	.	0	0	0	0	0
Variant_2269|Variant_2270	chr15	70506853	A	G	0.862391617	0.988954669	-0.01327439	11459	11459.p1	case	N	0	1	0	0	1	1	0	1	0	0	0	0	0	0	0	0	0	0	0	1	0	1	1	LINC02205	ENSG00000259473	ENST00000559752	lincRNA	.	0	0	0	0	0
Variant_227|Variant_228	chr1	170661986	A	G	0.419303702	0.886893242	0.098778023	12690	12690.s1	control	N	0	1	1	0	1	0	1	1	0	0	0	0	0	0	0	1	0	1	1	0	1	1	1	PRRX1	ENSG00000116132	ENST00000239461	protein_coding	P54821	0	0	0	0	0
Variant_2271|Variant_2272	chr15	71790772	G	A	0.311141614	0.854567195	-0.070389585	12367	12367.s1	control	N	0	0	1	0	1	0	1	0	0	0	0	0	0	0	0	1	0	0	0	0	0	0	0	NR2E3	ENSG00000278570	ENST00000621736	protein_coding	.	0	0	0	0	0
Variant_2273|Variant_2274	chr15	72199072	G	C	0.399552859	0.877765208	0.079885795	13649	13649.s1	control	N	0	1	1	0	1	0	1	1	0	0	0	0	0	0	0	1	0	0	0	1	0	1	0	GRAMD2A	ENSG00000175318	ENST00000309731	protein_coding	Q8IUY3	0	0	0	0	0
Variant_2275|Variant_2276	chr15	72321213	C	T	0.619106117	0.958478726	-0.06081939	13776	13776.s1	control	N	0	1	0	0	1	0	0	1	0	0	0	0	0	0	0	0	0	0	0	0	0	1	1	AC009690.3	ENSG00000273025	ENST00000569547	nonsense_mediated_decay	.	0	0	0	0	0
Variant_2277|Variant_2278	chr15	73369958	G	T	0.01759209	0.267467579	0.166299753	11827	11827.s1	control	N	0	1	0	0	1	0	0	1	0	0	0	0	0	0	0	0	0	0	0	0	1	1	0	HCN4	ENSG00000138622	ENST00000261917	protein_coding	Q9Y3Q4	0	0	0	0	0
Variant_2281|Variant_2282	chr15	74209597	C	T	0.033315946	0.383406829	-0.151703644	13438	13438.p1	case	N	0	1	0	0	1	0	0	1	0	0	0	1	0	0	0	0	0	0	1	0	1	1	1	STRA6	ENSG00000137868	ENST00000323940	protein_coding	Q9BX79	0	0	0	1	0
Variant_2283|Variant_2284	chr15	74235404	G	A	0.302076676	0.851473344	-0.0714308	11625	11625.s1	control	N	0	1	1	0	1	0	1	1	0	0	0	0	0	0	0	1	0	0	0	0	0	1	0	CCDC33	ENSG00000140481	ENST00000398814	protein_coding	Q8N5R6	0	0	0	0	0
Variant_2287|Variant_2288	chr15	74541002	T	C	1	1	0.001031612	14139	14139.p1	case	N	0	1	1	0	1	0	1	1	0	0	0	0	0	0	0	1	0	1	0	1	1	1	1	ARID3B	ENSG00000179361	ENST00000622429	protein_coding	Q8IVW6	0	0	1	0	0
Variant_2291|Variant_2292	chr15	74888690	C	T	0.528243903	0.932529909	0.048836647	12536	12536.s1	control	N	0	1	0	0	1	0	0	1	0	0	0	1	0	0	0	0	0	0	0	0	0	1	1	MPI	ENSG00000178802	ENST00000352410	protein_coding	P34949	0	0	0	1	0
Variant_2293|Variant_2294	chr15	74907613	T	C	0.923752369	0.988954669	-0.008696703	13385	13385.p1	case	N	0	1	0	0	1	0	0	1	0	0	0	0	0	0	0	0	0	0	1	1	0	1	1	FAM219B	ENSG00000178761	ENST00000357635	protein_coding	Q5XKK7	0	0	0	0	0
Variant_2295|Variant_2296	chr15	74958626	A	G	0.158714694	0.733314079	-0.086362237	14044	14044.s1	control	N	0	1	0	0	1	0	0	1	0	0	0	0	0	0	0	0	0	1	0	1	1	1	1	RPP25	ENSG00000178718	ENST00000322177	protein_coding	Q9BUL9	0	0	0	0	0
Variant_2297|Variant_2298	chr15	75635955	T	C	0.023488373	0.305052777	0.185599579	14675	14675.s1	control	N	0	0	1	0	1	0	1	0	0	0	0	0	0	0	0	1	0	0	0	0	0	0	0	AC105020.2	ENSG00000260206	ENST00000564683	antisense_RNA	.	0	0	0	0	0
Variant_2299|Variant_2300	chr15	76905336	G	T	0.481476161	0.9119842	0.034396447	22044	22044.p1	case	N	0	1	1	0	1	0	1	1	1	0	0	0	0	0	0	1	1	1	0	1	1	1	1	SCAPER	ENSG00000140386	ENST00000563290	protein_coding	Q9BY12	0	0	0	0	0
Variant_23|Variant_24	chr1	116419441	G	A	0.702598086	0.965213266	0.031011951	11398	11398.s1	control	N	0	1	0	0	1	0	0	1	0	1	0	0	0	0	0	0	0	1	0	0	0	0	1	ATP1A1-AS1	ENSG00000203865	ENST00000608511	processed_transcript	.	0	0	0	0	0
Variant_2301|Variant_2302	chr15	76906611	T	C	0.579267797	0.948732782	0.064031287	13175	13175.p1	case	N	0	1	0	0	1	0	0	1	0	0	0	0	0	0	0	0	0	1	0	0	0	0	1	SCAPER	ENSG00000140386	ENST00000563290	protein_coding	Q9BY12	0	0	0	0	0
Variant_2305|Variant_2306	chr15	77658816	G	C	0.791609147	0.982281764	0.019008498	22026	22026.s1	control	N	0	1	0	0	1	0	0	1	0	0	0	0	0	0	0	0	0	0	0	0	0	1	1	LINGO1-AS2	ENSG00000259281	ENST00000557799	antisense_RNA	.	0	0	0	0	0
Variant_2307|Variant_2308	chr15	78507544	G	A	0.191942924	0.773036849	0.063720775	11530	11530.p1	case	N	0	1	0	0	1	0	0	1	0	0	0	0	0	0	0	0	0	1	0	1	1	1	0	HYKK	ENSG00000188266	ENST00000388988	protein_coding	A2RU49	0	0	0	0	0
Variant_2309|Variant_2310	chr15	78662276	T	C	0.237088682	0.818816891	-0.09583022	12727	12727.s1	control	N	0	1	0	0	1	0	0	1	0	0	0	0	0	0	0	0	0	0	0	1	0	1	0	AC067863.1	ENSG00000213307	ENST00000494933	processed_pseudogene	.	0	0	0	0	0
Variant_231|Variant_232	chr1	17121101	A	G	0.585952339	0.948981979	0.038476478	14258	14258.p1	case	N	0	1	0	0	1	0	0	1	0	0	0	0	0	0	0	0	0	0	0	1	0	0	0	PADI2	ENSG00000117115	ENST00000375486	protein_coding	Q9Y2J8	0	0	0	0	0
Variant_2311|Variant_2312	chr15	78662284	C	T	0.233906702	0.816040297	-0.105051747	11229	11229.p1	case	N	0	1	0	0	1	0	0	1	0	0	0	0	0	0	0	0	0	0	0	1	0	1	0	AC067863.1	ENSG00000213307	ENST00000494933	processed_pseudogene	.	0	0	0	0	0
Variant_2315|Variant_2316	chr15	81118529	C	T	0.159469805	0.733441485	-0.08713736	13722	13722.p1	case	N	0	1	0	0	1	0	0	1	0	0	0	0	0	0	0	0	0	0	0	1	0	1	0	ANP32BP3	ENSG00000259461	ENST00000559213	processed_pseudogene	.	0	0	0	0	0
Variant_2319|Variant_2320	chr15	81324986	C	T	0.355915463	0.869118387	-0.082750315	11336	11336.p1	case	N	0	1	0	0	1	0	0	1	0	0	0	0	0	0	0	0	0	1	1	1	1	1	1	STARD5	ENSG00000172345	ENST00000302824	protein_coding	Q9NSY2	0	0	0	0	0
Variant_2321|Variant_2322	chr15	81643106	T	C	0.713018513	0.968264591	0.02653398	11193	11193.p1	case	N	0	1	0	0	1	1	0	1	0	0	0	0	0	0	0	0	0	0	0	1	0	0	0	AC023034.2	ENSG00000259610	ENST00000559428	lincRNA	.	0	0	0	0	0
Variant_2323|Variant_2324	chr15	82650010	A	G	0.581457636	0.948732782	0.069605904	14506	14506.p1	case	N	0	1	0	0	1	0	0	1	0	0	0	0	0	0	0	0	0	0	0	1	0	1	0	CPEB1-AS1	ENSG00000259462	ENST00000618020	antisense_RNA	.	0	0	0	0	0
Variant_2325|Variant_2326	chr15	83208319	G	C	0.907769479	0.988954669	-0.005422642	12536	12536.s1	control	N	0	1	0	0	1	0	0	1	0	0	1	0	0	0	1	0	0	1	1	1	1	1	1	HDGFL3	ENSG00000166503	ENST00000299633	protein_coding	Q9Y3E1	0	0	1	0	0
Variant_2327|Variant_2328	chr15	83285420	G	A	0.32600437	0.857675109	-0.077701532	11396	11396.s1	control	N	0	1	0	0	1	0	0	1	0	0	0	0	0	0	0	0	0	0	1	0	1	1	0	BNC1	ENSG00000169594	ENST00000345382	protein_coding	Q01954	0	0	0	0	0
Variant_2329|Variant_2330	chr15	84716597	A	G	0.910424944	0.988954669	0.008409553	11496	11496.s1	control	N	0	1	0	0	1	0	0	1	0	0	0	0	0	0	0	0	0	1	0	1	1	1	1	SEC11A	ENSG00000140612	ENST00000558134	protein_coding	P67812	0	0	0	0	0
Variant_233|Variant_234	chr1	171743272	G	A	0.757850812	0.981274316	-0.024943718	13215	13215.p1	case	N	0	1	1	0	1	0	1	1	0	0	0	0	0	0	0	1	0	1	1	1	1	1	1	VAMP4	ENSG00000117533	ENST00000236192	protein_coding	O75379	0	0	1	0	0
Variant_2333|Variant_2334	chr15	85824166	A	G	0.060821067	0.494731367	-0.163888289	14257	14257.p1	case	N	0	1	0	0	1	0	0	1	0	0	0	0	0	0	0	0	0	0	0	0	0	0	1	MIR548AP	ENSG00000264406	ENST00000584739	miRNA	.	0	0	0	0	0
Variant_2335|Variant_2336	chr15	88613446	G	A	0.248460856	0.824537677	0.081465888	11694	11694.p1	case	N	0	1	0	0	1	0	0	1	0	0	0	0	0	0	0	0	0	0	0	1	0	1	0	MIR3529	ENSG00000283484	ENST00000637713	miRNA	.	0	0	0	0	0
Variant_2337|Variant_2338	chr15	88914013	A	T	0.487568384	0.9119842	-0.073552093	11508	11508.p1	case	N	0	1	0	0	1	0	0	1	0	0	0	0	0	0	0	0	0	1	1	1	1	0	0	MFGE8	ENSG00000140545	ENST00000268150	protein_coding	Q08431	0	0	0	0	0
Variant_2339|Variant_2340	chr15	88992010	T	A	1	1	7.61E-05	11845	11845.s1	control	N	0	0	1	0	1	0	1	0	0	0	0	0	0	0	0	1	0	0	0	0	0	0	0	AC107954.1	ENSG00000261549	ENST00000565906	processed_pseudogene	.	0	0	0	0	0
Variant_2341|Variant_2342	chr15	89498488	G	A	0.895200274	0.988954669	0.008761325	13089	13089.p1	case	N	0	1	0	0	1	0	0	1	0	0	0	0	0	0	0	0	0	0	0	1	0	1	0	RHCG	ENSG00000140519	ENST00000268122	protein_coding	Q9UBD6	0	0	0	0	0
Variant_2343|Variant_2344	chr15	89524616	T	C	0.934584991	0.988954669	-0.005624317	11622	11622.p1	case	N	0	1	1	0	1	0	1	0	0	0	0	0	0	0	0	1	0	0	0	0	0	1	0	LINC00928	ENSG00000259218	ENST00000561201	lincRNA	.	0	0	0	0	0
Variant_2345|Variant_2346	chr15	89655684	A	C	0.483701024	0.9119842	-0.055788478	13524	13524.s1	control	N	0	1	0	0	1	0	0	1	0	0	0	1	0	0	0	0	0	1	1	0	1	1	0	KIF7	ENSG00000166813	ENST00000394412	protein_coding	Q2M1P5	0	0	0	1	0
Variant_2347|Variant_2348	chr15	89815087	C	T	0.224374391	0.801781784	-0.081581463	11194	11194.s1	control	N	0	1	0	0	1	0	0	1	0	0	0	0	0	0	0	0	0	0	1	1	1	1	0	ANPEP	ENSG00000166825	ENST00000300060	protein_coding	P15144	0	0	0	0	0
Variant_2349|Variant_2350	chr15	89815601	C	T	0.88949071	0.988954669	0.009839926	12301	12301.p1	case	N	0	1	0	0	1	0	0	1	0	0	0	0	0	0	0	0	0	0	0	0	0	1	0	ANPEP	ENSG00000166825	ENST00000300060	protein_coding	P15144	0	0	0	0	0
Variant_235|Variant_236	chr1	173365114	G	C	0.715839736	0.968264591	0.05976653	12728	12728.p1	case	N	0	1	0	0	1	0	0	1	0	0	0	0	0	0	0	0	0	0	0	1	0	1	0	AL645568.2	ENSG00000231615	ENST00000432815	processed_pseudogene	.	0	0	0	0	0
Variant_2351|Variant_2352	chr15	90184410	A	G	0.200228988	0.775573686	0.081703049	22280	22280.s1	control	N	0	1	0	0	1	0	0	1	0	0	0	0	0	0	0	0	0	1	1	1	0	1	1	SEMA4B	ENSG00000185033	ENST00000332496	protein_coding	.	0	0	0	0	0
Variant_2355|Variant_2356	chr15	90902546	C	G	0.113636751	0.664747016	-0.110749892	12300	12300.s1	control	N	0	1	0	0	1	0	0	1	0	0	0	0	0	0	0	0	0	1	1	1	1	1	1	MAN2A2	ENSG00000196547	ENST00000559717	protein_coding	P49641	0	0	0	0	0
Variant_2357|Variant_2358	chr15	91852047	G	A	0.925336323	0.988954669	-0.009424456	12922	12922.p1	case	N	0	1	0	0	1	0	0	1	0	0	0	0	0	0	0	0	0	0	1	0	0	1	1	SLCO3A1	ENSG00000176463	ENST00000318445	protein_coding	Q9UIG8	0	0	0	0	0
Variant_2359|Variant_2360	chr15	92332828	C	T	0.408992071	0.87919228	-0.077401569	14008	14008.p1	case	N	0	1	1	0	1	0	1	1	0	0	0	0	0	0	0	1	0	0	0	1	0	0	0	AC116903.2	ENSG00000260661	ENST00000561674	antisense_RNA	.	0	0	0	0	0
Variant_2361|Variant_2362	chr15	92598385	G	A	0.400373764	0.877765208	-0.056383974	11601	11601.p1	case	N	0	1	0	1	1	0	0	0	0	1	0	0	0	0	0	0	0	0	0	0	0	1	0	AC091544.5	ENSG00000260337	ENST00000620192	antisense_RNA	.	0	0	0	0	0
Variant_2365|Variant_2366	chr15	92809673	G	C	0.762155116	0.981274316	0.020609195	22124	22124.s1	control	N	0	1	0	0	1	0	0	1	0	0	0	0	0	0	0	0	0	1	1	1	1	0	1	AC106028.2	ENSG00000258922	ENST00000555325	sense_intronic	.	0	0	0	0	0
Variant_2367|Variant_2368	chr15	94858683	T	C	0.974644729	0.994594539	-0.003158257	13946	13946.s1	control	N	0	1	0	0	1	1	0	1	0	0	0	0	0	0	0	0	0	0	0	1	0	1	0	AC107976.1	ENSG00000270017	ENST00000602330	lincRNA	.	0	0	0	0	0
Variant_2369|Variant_2370	chr15	95290354	G	T	0.645285824	0.965213266	0.041099553	12299	12299.p1	case	N	0	1	1	1	1	1	1	1	1	0	0	0	0	1	0	1	1	0	0	0	1	0	0	LINC01197	ENSG00000248441	ENST00000555332	lincRNA	.	0	0	0	0	0
Variant_237|Variant_238	chr1	173476645	T	C	0.660132229	0.965213266	-0.034067247	13349	13349.s1	control	Y	0	1	0	0	1	0	0	1	0	0	0	0	0	0	0	0	0	1	1	1	1	1	1	PRDX6	ENSG00000117592	ENST00000340385	protein_coding	P30041	0	0	0	0	0
Variant_2371|Variant_2372	chr15	95290950	T	C	0.362604324	0.869118387	0.069636316	14351	14351.s1	control	N	0	1	0	0	1	1	0	1	0	0	0	0	0	0	0	0	0	0	0	1	1	0	0	LINC01197	ENSG00000248441	ENST00000555332	lincRNA	.	0	0	0	0	0
Variant_2373|Variant_2374	chr15	97876355	C	T	0.153830227	0.731210398	0.102397923	12723	12723.s1	control	N	0	1	0	0	1	1	0	1	0	0	0	0	0	0	0	0	0	0	0	1	0	1	0	LINC00923	ENSG00000251209	ENST00000503768	lincRNA	.	0	0	0	0	0
Variant_2375|Variant_2376	chr15	98025587	G	A	0.152944243	0.73055832	0.116426604	13579	13579.p1	case	N	0	1	0	0	1	0	0	1	0	0	0	0	0	0	0	0	0	0	0	1	0	1	0	U6	ENSG00000283372	ENST00000637737	snRNA	.	0	0	0	0	0
Variant_2377|Variant_2378	chr15	99401519	A	G	0.929281594	0.988954669	-0.009921077	11935	11935.s1	control	N	0	1	0	0	1	0	0	1	0	0	0	0	0	0	0	0	0	0	0	0	0	0	1	AC015660.3	ENSG00000259760	ENST00000559569	antisense_RNA	.	0	0	0	0	0
Variant_2379|Variant_2380	chr15	99414844	C	T	0.055400182	0.475672121	0.120428282	13628	13628.s1	control	N	0	1	0	0	1	1	0	1	0	0	0	0	0	0	0	0	0	0	0	1	0	1	0	AC015660.4	ENSG00000274294	ENST00000621331	lincRNA	.	0	0	0	0	0
Variant_2381|Variant_2382	chr15	99414851	G	A	0.493449698	0.913872388	0.042065483	11280	11280.p1	case	N	0	1	0	0	1	1	0	1	0	0	0	0	0	0	0	0	0	0	0	1	0	1	0	AC015660.4	ENSG00000274294	ENST00000621331	lincRNA	.	0	0	0	0	0
Variant_2383|Variant_2384	chr15	99564281	T	G	0.630248969	0.964989491	-0.032909208	11749	11749.s1	control	N	0	1	0	0	1	0	0	1	0	0	1	0	0	0	1	0	0	0	0	0	1	1	1	MEF2A	ENSG00000068305	ENST00000557942	protein_coding	Q02078	0	0	0	0	0
Variant_2385|Variant_2386	chr16	10494890	G	A	0.136391829	0.70736098	0.112749249	14368	14368.s1	control	N	0	1	0	0	1	0	0	1	0	0	0	0	0	0	0	0	0	0	0	1	0	0	0	RNU6-633P	ENSG00000199482	ENST00000362612	snRNA	.	0	0	0	0	0
Variant_239|Variant_240	chr1	17441022	G	A	0.466263597	0.9119842	-0.071124958	12030	12030.p1	case	N	0	1	0	0	1	0	0	1	0	0	1	0	0	0	1	0	0	0	0	0	0	1	0	RCC2	ENSG00000179051	ENST00000375436	protein_coding	Q9P258	0	0	0	0	0
Variant_2395|Variant_2396	chr16	1107428	G	A	0.332401325	0.862726051	-0.055837217	14036	14036.p1	case	N	0	1	0	0	1	0	0	1	0	0	0	0	0	0	0	0	0	0	0	0	0	0	1	AL031713.1	ENSG00000260702	ENST00000564813	unprocessed_pseudogene	.	0	0	0	0	0
Variant_2397|Variant_2398	chr16	11274111	G	C	1	1	0.00024418	14598	14598.p1	case	N	0	1	0	0	1	0	0	1	0	0	0	0	0	0	0	0	0	0	0	1	1	1	0	PRM3	ENSG00000178257	ENST00000327157	protein_coding	Q9NNZ6	0	0	0	0	0
Variant_2399|Variant_2400	chr16	11313150	C	T	0.294102468	0.850393573	0.092337421	11324	11324.s1	control	N	0	1	0	0	1	0	0	1	0	0	0	0	0	0	0	0	0	0	1	1	0	0	0	Y_RNA	ENSG00000199668	ENST00000362798	misc_RNA	.	0	0	0	0	0
Variant_2401|Variant_2402	chr16	11524679	C	T	0.276783317	0.838761994	-0.082143851	13709	13709.p1	case	N	0	1	0	0	1	0	0	1	0	0	0	0	0	0	0	0	0	0	0	1	0	1	0	AC099489.1	ENSG00000188897	ENST00000598234	protein_coding	.	0	0	0	0	0
Variant_2405|Variant_2406	chr16	1152699	G	A	0.16555062	0.735305901	0.098278847	11981	11981.s1	control	N	0	1	0	0	1	0	0	1	0	0	0	0	0	0	0	0	0	1	0	1	1	1	0	CACNA1H	ENSG00000196557	ENST00000348261	protein_coding	O95180	0	0	0	0	0
Variant_2409|Variant_2410	chr16	11963191	C	G	0.904553265	0.988954669	0.010964973	12483	12483.p1	case	N	0	1	0	0	1	0	0	1	0	0	0	0	0	0	0	0	0	0	0	1	0	1	0	TNFRSF17	ENSG00000048462	ENST00000053243	protein_coding	Q02223	0	0	0	0	0
Variant_241|Variant_242	chr1	174995200	A	T	0.907483998	0.988954669	-0.009576981	11587	11587.p1	case	N	0	1	1	1	1	0	1	1	1	0	0	0	0	1	0	1	1	0	0	1	0	1	0	RNU6-307P	ENSG00000252552	ENST00000516743	snRNA	.	0	0	0	0	0
Variant_2413|Variant_2414	chr16	12900024	G	A	0.142848726	0.715155289	-0.116813607	14427	14427.s1	control	N	0	1	1	0	1	0	1	1	0	0	0	0	0	0	0	1	0	0	0	0	1	0	1	SHISA9	ENSG00000237515	ENST00000558583	protein_coding	B4DS77	0	0	0	0	0
Variant_2415|Variant_2416	chr16	13780283	T	C	0.596908414	0.95203504	0.050750207	11552	11552.s1	control	N	0	1	0	0	1	1	0	1	0	0	0	0	0	0	0	0	0	0	1	0	0	1	1	U95743.1	ENSG00000262267	ENST00000573369	lincRNA	.	0	0	0	0	0
Variant_2419|Variant_2420	chr16	14631341	T	C	0.959916172	0.991543616	-0.004873724	14526	14526.s1	control	N	0	1	0	0	1	0	0	1	0	0	0	1	0	0	0	0	0	0	0	0	0	1	0	PARN	ENSG00000140694	ENST00000437198	protein_coding	O95453	0	0	0	1	0
Variant_2421|Variant_2422	chr16	14631628	G	A	0.703248178	0.965213266	0.035554321	14558	14558.p1	case	N	0	0	0	0	1	0	0	0	0	0	0	1	0	0	0	0	0	0	0	0	0	0	0	PARN	ENSG00000140694	ENST00000437198	protein_coding	O95453	0	0	0	1	0
Variant_2423|Variant_2424	chr16	1476181	G	A	0.487732057	0.9119842	0.056862178	12221	12221.p1	case	N	0	1	0	0	1	0	0	1	0	0	0	0	0	0	0	0	0	1	0	0	0	0	0	CLCN7	ENSG00000103249	ENST00000382745	protein_coding	P51798	0	0	1	0	0
Variant_2425|Variant_2426	chr16	1531921	A	C	0.939749895	0.988954669	0.007659617	11766	11766.s1	control	N	0	1	0	0	1	0	0	1	0	0	0	0	0	0	0	0	0	0	0	0	0	1	0	TMEM204	ENSG00000131634	ENST00000566264	protein_coding	Q9BSN7	0	0	1	0	0
Variant_2427|Variant_2428	chr16	1532305	C	G	0.370751194	0.869118387	-0.064283595	12449	12449.s1	control	N	0	1	0	0	1	0	0	1	0	0	0	0	0	0	0	0	0	0	0	0	0	1	0	TMEM204	ENSG00000131634	ENST00000566264	protein_coding	Q9BSN7	0	0	1	0	0
Variant_2429|Variant_2430	chr16	1705710	G	A	0.327975406	0.857675109	0.178187888	14268	14268.s1	control	N	0	1	0	0	1	0	0	1	0	0	0	0	0	0	0	0	0	1	0	1	1	1	1	MAPK8IP3	ENSG00000138834	ENST00000610761	protein_coding	.	0	0	1	0	0
Variant_243|Variant_244	chr1	174999195	A	T	0.364333083	0.869118387	-0.084802631	13623	13623.s1	control	N	0	1	0	0	1	0	0	1	0	0	1	0	0	0	1	0	0	1	1	1	1	1	1	CACYBP	ENSG00000116161	ENST00000367679	protein_coding	Q9HB71	0	0	1	0	0
Variant_2431|Variant_2432	chr16	179463	G	A	0.513575775	0.923840224	-0.056933781	14095	14095.p1	case	N	0	1	0	0	1	0	0	1	0	0	0	0	0	0	0	0	0	0	0	1	0	1	0	HBQ1	ENSG00000086506	ENST00000199708	protein_coding	P09105	0	0	0	0	0
Variant_2433|Variant_2434	chr16	17960412	G	A	0.419808048	0.886893242	0.158056723	11508	11508.s1	control	N	0	1	0	0	1	0	0	1	0	0	0	0	0	0	0	0	0	0	0	1	0	1	0	AC010601.2	ENSG00000280283	ENST00000623060	TEC	.	0	0	0	0	0
Variant_2435|Variant_2436	chr16	1884438	G	A	0.929919586	0.988954669	-0.007994696	13619	13619.s1	control	N	0	1	1	0	1	1	1	1	0	0	0	0	0	0	0	1	0	0	0	1	0	0	0	LINC00254	ENSG00000281219	ENST00000563416	lincRNA	.	0	0	0	0	0
Variant_2437|Variant_2438	chr16	1885743	C	T	0.718926765	0.968280013	-0.028464616	12345	12345.s1	control	N	0	0	1	0	1	0	1	0	0	0	0	0	0	0	0	1	0	0	0	0	0	0	0	LINC00254	ENSG00000281219	ENST00000563416	lincRNA	.	0	0	0	0	0
Variant_2439|Variant_2440	chr16	19067435	A	G	0.161500743	0.735305901	-0.101063947	11429	11429.p1	case	N	0	1	0	0	1	0	0	1	0	0	0	0	0	0	0	0	0	1	1	1	1	1	1	COQ7	ENSG00000167186	ENST00000321998	protein_coding	Q99807	0	0	0	0	0
Variant_2441|Variant_2442	chr16	19112450	C	T	0.882803304	0.988954669	0.021835345	12955	12955.p1	case	Y	0	1	0	0	1	0	0	1	0	0	0	0	0	0	0	0	0	0	0	1	0	1	0	ITPRIPL2	ENSG00000205730	ENST00000381440	protein_coding	Q3MIP1	0	0	0	0	0
Variant_2443|Variant_2444	chr16	1966308	C	T	0.438077252	0.89565444	-0.08633416	12501	12501.s1	control	Y	0	1	1	0	1	0	1	1	0	0	0	0	0	0	0	1	0	1	0	0	0	0	0	RPS2	ENSG00000140988	ENST00000343262	protein_coding	P15880	0	0	0	0	0
Variant_2447|Variant_2448	chr16	1983328	T	C	0.91443574	0.988954669	0.006960377	14490	14490.s1	control	N	0	1	0	0	1	0	0	1	0	0	0	0	0	0	0	0	0	0	1	1	1	0	1	GFER	ENSG00000127554	ENST00000248114	protein_coding	P55789	0	0	0	0	0
Variant_2449|Variant_2450	chr16	20353727	G	A	0.809954332	0.984808185	0.019986174	14237	14237.p1	case	N	0	0	1	0	1	0	1	0	0	0	0	0	0	0	0	1	0	0	0	0	0	0	0	UMOD	ENSG00000169344	ENST00000396134	protein_coding	P07911	0	0	0	0	0
Variant_245|Variant_246	chr1	179728465	T	C	0.5168434	0.925586876	-0.05514247	13660	13660.p1	case	N	0	1	0	0	1	1	0	1	0	0	0	0	0	0	0	0	0	0	0	1	0	1	0	AL359853.3	ENSG00000243062	ENST00000423879	lincRNA	.	0	0	0	0	0
Variant_2451|Variant_2452	chr16	2048587	A	G	0.597258621	0.952102319	0.036017983	13230.s2	13230.s2	control	N	0	1	0	0	1	0	0	1	0	0	0	0	0	0	0	0	0	1	1	0	0	0	1	NTHL1	ENSG00000065057	ENST00000219066	protein_coding	P78549	0	0	0	0	0
Variant_2453|Variant_2454	chr16	2138975	A	G	0.014025447	0.240848088	0.202457534	13985	13985.p1	case	N	0	0	1	0	1	0	1	0	0	0	0	0	0	0	0	1	0	0	0	0	0	0	0	RAB26	ENSG00000167964	ENST00000565592	nonsense_mediated_decay	.	0	0	0	0	0
Variant_2455|Variant_2456	chr16	2148137	C	T	0.603318925	0.955320522	-0.025454536	13358	13358.p1	case	N	0	1	0	0	1	0	0	1	0	0	0	0	0	0	0	0	0	0	1	1	1	1	1	RAB26	ENSG00000167964	ENST00000210187	protein_coding	Q9ULW5	0	0	0	0	0
Variant_2457|Variant_2458	chr16	22297197	G	T	0.013237645	0.229873936	-0.175882026	22105	22105.s1	control	N	0	1	1	0	1	0	1	1	1	0	0	0	0	0	0	1	1	1	0	1	1	1	1	POLR3E	ENSG00000058600	ENST00000299853	protein_coding	Q9NVU0	0	0	0	0	0
Variant_2459|Variant_2460	chr16	22297290	C	A	0.57211917	0.94663356	-0.028135544	13831	13831.s1	control	N	0	1	1	0	1	0	1	1	1	0	0	0	0	0	0	1	1	1	0	1	1	1	1	POLR3E	ENSG00000058600	ENST00000299853	protein_coding	Q9NVU0	0	0	0	0	0
Variant_2461|Variant_2462	chr16	2429077	G	A	0.339729349	0.869118387	-0.053432567	12225	12225.p1	case	N	0	1	0	0	1	0	0	1	0	0	0	0	0	0	0	0	0	1	1	1	1	1	1	CCNF	ENSG00000162063	ENST00000397066	protein_coding	P41002	0	0	0	0	0
Variant_2463|Variant_2464	chr16	2513436	C	G	0.692999544	0.965213266	-0.026147164	14254	14254.p1	case	Y	0	1	0	0	1	0	0	1	0	0	1	0	0	0	1	0	0	1	1	1	1	1	1	ATP6V0C	ENSG00000185883	ENST00000330398	protein_coding	P27449	0	0	0	0	0
Variant_2465|Variant_2466	chr16	2536849	C	G	0.593630518	0.949099459	0.059007041	11169	11169.p1	case	N	0	1	0	0	1	0	0	1	0	0	0	0	0	0	0	0	0	0	0	1	0	0	0	PDPK1	ENSG00000140992	ENST00000342085	protein_coding	O15530	0	0	1	0	0
Variant_247|Variant_248	chr1	180229811	G	C	0.097795988	0.623272987	-0.073951327	12620	12620.s1	control	N	0	1	0	0	1	0	0	1	0	0	0	0	0	0	0	0	0	1	0	1	1	1	0	LHX4	ENSG00000121454	ENST00000263726	protein_coding	Q969G2	0	0	0	0	0
Variant_2471|Variant_2472	chr16	2675261	A	T	0.154225166	0.731210398	-0.098741699	11857	11857.p1	case	N	0	1	0	1	1	0	0	0	0	1	0	0	0	0	0	0	0	0	0	0	0	1	0	ERVK13-1	ENSG00000260565	ENST00000568395	lincRNA	.	0	0	0	0	0
Variant_2473|Variant_2474	chr16	28213210	C	G	0.827467976	0.987149175	-0.017122849	14437	14437.s1	control	N	0	1	0	0	1	0	0	1	0	0	1	0	0	0	1	0	0	1	0	0	0	0	1	XPO6	ENSG00000169180	ENST00000304658	protein_coding	Q96QU8	0	0	1	0	0
Variant_2475|Variant_2476	chr16	28213294	G	A	0.935971156	0.988954669	-0.007633148	14058	14058.p1	case	N	0	1	0	0	1	0	0	1	0	0	1	0	0	0	1	0	0	0	0	0	0	0	1	XPO6	ENSG00000169180	ENST00000304658	protein_coding	Q96QU8	0	0	1	0	0
Variant_2479|Variant_2480	chr16	28821492	C	G	0.91341631	0.988954669	0.005031738	11424	11424.s1	control	N	0	1	0	0	1	0	0	0	0	0	1	0	0	0	1	0	0	0	0	0	0	0	0	ATXN2L	ENSG00000168488	ENST00000395547	protein_coding	Q8WWM7	0	0	1	0	0
Variant_2483|Variant_2484	chr16	29811359	G	T	0.213501444	0.792175055	-0.084388368	14095	14095.s1	control	N	0	1	0	0	1	0	0	1	0	0	0	0	0	0	0	0	0	1	1	1	1	1	1	AC009133.6	ENSG00000280893	ENST00000609618	nonsense_mediated_decay	.	0	0	0	0	0
Variant_2485|Variant_2486	chr16	30031431	G	A	0.05302254	0.469606506	0.131875371	14219	14219.p1	case	N	0	1	0	0	1	0	0	1	0	0	0	0	0	0	0	0	0	1	1	0	1	0	1	FAM57B	ENSG00000149926	ENST00000380495	protein_coding	Q71RH2	0	0	0	0	0
Variant_2487|Variant_2488	chr16	30075901	A	C	0.777282715	0.981274316	0.012537346	13116	13116.s1	control	N	0	1	0	0	1	0	0	1	0	0	0	0	0	0	0	0	0	1	0	1	1	1	1	PPP4C	ENSG00000149923	ENST00000279387	protein_coding	P60510	0	0	0	0	0
Variant_2489|Variant_2490	chr16	30097310	G	A	0.708054579	0.968264591	0.029600744	11842	11842.p1	case	Y	0	1	0	0	1	0	0	1	0	0	0	0	0	0	0	0	0	1	1	1	0	1	1	YPEL3	ENSG00000090238	ENST00000398841	protein_coding	P61236	0	0	0	0	0
Variant_249|Variant_250	chr1	18064375	C	G	0.145901074	0.724386999	-0.136123959	14587	14587.p1	case	N	0	1	0	0	1	1	0	1	0	0	0	0	0	0	0	0	0	0	0	0	0	1	1	LINC01654	ENSG00000261781	ENST00000569711	lincRNA	.	0	0	0	0	0
Variant_2491|Variant_2492	chr16	30393629	C	T	0.212160466	0.792097584	-0.110769553	14509	14509.p1	case	N	0	1	1	0	1	0	1	1	0	0	0	0	0	0	0	1	0	0	0	0	0	0	1	ZNF48	ENSG00000180035	ENST00000613509	protein_coding	Q96MX3	0	0	0	0	0
Variant_2493|Variant_2494	chr16	30430920	G	A	0.213654362	0.792175055	-0.155517842	11470	11470.s1	control	N	0	1	0	0	1	0	0	1	0	0	0	0	0	0	0	0	0	1	0	0	0	0	1	DCTPP1	ENSG00000179958	ENST00000319285	protein_coding	Q9H773	0	0	0	0	0
Variant_2497|Variant_2498	chr16	30559832	C	G	0.925678255	0.988954669	0.00439949	14475	14475.s1	control	Y	0	1	0	0	1	0	0	1	0	0	0	0	0	0	0	0	0	0	0	0	0	1	1	AC002310.4	ENSG00000260869	ENST00000568114	protein_coding	.	0	0	0	0	0
Variant_2499|Variant_2500	chr16	30573662	A	T	0.922328073	0.988954669	-0.006549183	13135	13135.p1	case	Y	0	1	0	0	1	0	0	1	0	0	1	0	0	0	1	0	0	0	1	1	0	0	0	ZNF688	ENSG00000229809	ENST00000223459	protein_coding	P0C7X2	0	0	0	0	0
Variant_2501|Variant_2502	chr16	30586280	G	A	0.301378941	0.851473344	-0.073777651	14649	14649.p1	case	N	0	1	0	0	1	0	0	1	0	0	0	0	0	0	0	0	0	1	1	1	1	1	1	ZNF785	ENSG00000197162	ENST00000395216	protein_coding	A8K8V0	0	0	0	0	0
Variant_2503|Variant_2504	chr16	30738522	C	T	0.195454241	0.773147779	0.088926081	11556	11556.p1	case	N	0	1	1	1	1	0	1	1	1	0	0	0	0	1	0	1	1	0	0	0	0	1	0	TMEM265	ENSG00000281991	ENST00000615541	protein_coding	A0A087WTH1	0	0	0	0	0
Variant_2505|Variant_2506	chr16	30815030	G	A	0.224355244	0.801781784	-0.094220113	12686	12686.s1	control	N	0	1	1	0	1	0	1	1	0	0	0	0	0	0	0	1	0	1	1	0	0	0	0	Metazoa_SRP	ENSG00000274848	ENST00000612622	misc_RNA	.	0	0	0	0	0
Variant_2507|Variant_2508	chr16	30896299	C	T	0.561042143	0.942559174	0.036062427	14478	14478.p1	case	N	0	1	0	0	1	0	0	1	0	0	0	0	0	0	0	0	0	1	1	1	1	1	1	CTF1	ENSG00000150281	ENST00000279804	protein_coding	Q16619	0	0	0	0	0
Variant_2509|Variant_2510	chr16	30947929	A	G	0.109874876	0.659462603	0.068512615	14484	14484.p1	case	Y	0	1	0	0	1	0	0	1	0	0	0	0	0	0	0	0	0	1	1	0	1	1	1	ORAI3	ENSG00000175938	ENST00000318663	protein_coding	Q9BRQ5	0	0	0	0	0
Variant_251|Variant_252	chr1	181023403	T	A	0.458316952	0.908727345	0.07483974	12859	12859.p1	case	N	0	1	0	0	1	0	0	1	0	0	0	0	0	0	0	0	0	1	1	1	1	1	1	STX6	ENSG00000135823	ENST00000258301	protein_coding	O43752	0	0	0	0	0
Variant_2511|Variant_2512	chr16	3101200	G	T	0.682362525	0.965213266	-0.033366203	14595	14595.s1	control	Y	0	1	0	0	1	0	0	1	0	0	0	0	0	0	0	0	0	0	0	0	1	0	0	ZSCAN10	ENSG00000130182	ENST00000576985	protein_coding	.	0	0	0	0	0
Variant_2513|Variant_2514	chr16	31354528	T	C	0.025927795	0.326285475	0.141744196	12343	12343.s1	control	N	0	1	0	0	1	0	0	1	0	0	0	0	0	0	0	0	0	0	0	1	0	1	0	ITGAX	ENSG00000140678	ENST00000562522	protein_coding	.	0	0	0	0	0
Variant_2517|Variant_2518	chr16	32636999	C	A	0.324195961	0.857450465	-0.08967576	14590	14590.p1	case	N	0	0	1	0	1	0	1	0	0	0	0	0	0	0	0	1	0	0	0	0	0	0	0	AC133569.1	ENSG00000261111	ENST00000564327	processed_pseudogene	.	0	0	0	0	0
Variant_2519|Variant_2520	chr16	3363740	G	A	0.797744485	0.983845495	0.098476825	13923	13923.s1	control	N	0	1	0	0	1	0	0	1	0	0	0	0	0	0	0	0	0	0	0	1	0	0	0	AC025283.2	ENSG00000262621	ENST00000575785	nonsense_mediated_decay	.	0	0	0	0	0
Variant_2521|Variant_2522	chr16	3496279	C	T	0.619089188	0.958478726	0.038983639	12821	12821.s1	control	N	0	0	1	0	1	0	1	0	0	0	0	0	0	0	0	1	0	0	0	0	0	0	0	C16orf90	ENSG00000215131	ENST00000437192	protein_coding	A8MZG2	0	0	0	0	0
Variant_2523|Variant_2524	chr16	35732747	A	C	0.777327973	0.981274316	-0.022085024	12407	12407.p1	case	N	0	0	1	0	1	0	1	0	0	0	0	0	0	0	0	1	0	0	0	0	0	0	0	RNA5SP406	ENSG00000251915	ENST00000516106	rRNA	.	0	0	0	0	0
Variant_2525|Variant_2526	chr16	46763360	G	A	0.277200843	0.83920451	-0.071913719	14290	14290.s1	control	N	0	1	0	0	1	0	0	1	0	0	0	0	0	0	0	0	0	1	0	0	1	1	0	MYLK3	ENSG00000140795	ENST00000536476	protein_coding	Q32MK0	0	0	0	0	0
Variant_2527|Variant_2528	chr16	46789813	C	T	0.900993904	0.988954669	0.014614467	14228	14228.p1	case	N	0	1	0	0	1	0	0	1	0	0	0	0	0	0	0	0	0	1	0	1	1	1	0	AC007225.1	ENSG00000260782	ENST00000566331	processed_pseudogene	.	0	0	0	0	0
Variant_2529|Variant_2530	chr16	46831436	C	A	0.109314014	0.658654225	0.065726522	14378	14378.s1	control	N	0	1	0	0	1	0	0	1	0	0	0	0	0	0	0	0	0	1	0	1	1	1	1	C16orf87	ENSG00000155330	ENST00000285697	protein_coding	Q6PH81	0	0	0	0	0
Variant_253|Variant_254	chr1	181023670	G	C	0.782025582	0.981274316	0.022484696	12859	12859.p1	case	N	0	1	1	0	1	0	1	1	0	0	0	0	0	0	0	1	0	1	0	0	0	0	1	STX6	ENSG00000135823	ENST00000258301	protein_coding	O43752	0	0	0	0	0
Variant_2531|Variant_2532	chr16	47144248	T	C	0.069415626	0.545963615	0.085185492	14519	14519.s1	control	N	0	1	0	0	1	0	0	1	0	0	1	0	0	0	1	0	0	1	0	1	1	1	1	NETO2	ENSG00000171208	ENST00000562435	protein_coding	Q8NC67	0	0	0	0	0
Variant_2533|Variant_2534	chr16	4734659	G	A	0.273383413	0.835789174	0.061951392	12669	12669.p1	case	N	0	1	0	0	1	0	0	1	0	0	0	0	0	0	0	0	0	1	0	1	1	0	1	ANKS3	ENSG00000168096	ENST00000304283	protein_coding	Q6ZW76	0	0	0	0	0
Variant_2535|Variant_2536	chr16	48365965	G	C	0.142372728	0.715155289	-0.070178117	14534	14534.p1	case	N	0	1	0	0	1	0	0	1	0	0	1	0	0	0	1	0	0	1	1	1	1	1	0	SIAH1	ENSG00000196470	ENST00000356721	protein_coding	Q8IUQ4	0	0	1	0	0
Variant_2537|Variant_2538	chr16	48386421	G	A	0.362526768	0.869118387	-0.097989768	13924	13924.p1	case	N	0	1	0	0	1	0	0	1	0	0	1	0	0	0	1	0	0	1	0	0	0	0	0	SIAH1	ENSG00000196470	ENST00000394725	protein_coding	Q8IUQ4	0	0	1	0	0
Variant_2539|Variant_2540	chr16	4848126	C	T	0.753961174	0.981274316	0.015437086	14042	14042.p1	case	N	0	1	1	0	1	0	1	1	0	0	0	0	0	0	0	1	0	1	0	1	1	1	1	GLYR1	ENSG00000140632	ENST00000321919	protein_coding	Q49A26	0	0	1	0	0
Variant_2543|Variant_2544	chr16	49464767	C	G	0.492783746	0.913733989	-0.058388573	11390	11390.s1	control	N	0	1	0	0	1	1	0	1	0	0	0	0	0	0	0	0	0	0	0	0	1	1	0	LINC02179	ENSG00000261623	ENST00000561523	lincRNA	.	0	0	0	0	0
Variant_2545|Variant_2546	chr16	49857988	C	G	0.53408351	0.932529909	-0.036904019	11749	11749.p1	case	N	GermlineSomatic	1	0	0	1	0	0	1	0	0	0	0	0	0	0	0	0	1	1	1	1	1	1	ZNF423	ENSG00000102935	ENST00000562520	protein_coding	Q2M1K9	0	0	1	0	0
Variant_2547|Variant_2548	chr16	49969684	G	A	0.121526642	0.690512594	-0.100877077	14558	14558.p1	case	N	0	1	0	0	1	0	0	1	0	0	0	0	0	0	0	0	0	0	1	1	0	1	0	AC007603.3	ENSG00000283365	ENST00000636915	unitary_pseudogene	.	0	0	0	0	0
Variant_2549|Variant_2550	chr16	50023530	A	G	0.199726531	0.774598126	-0.101142988	11086	11086.p1	case	N	0	0	1	0	1	0	1	0	0	0	0	0	0	0	0	1	0	0	0	0	0	0	0	CNEP1R1	ENSG00000205423	ENST00000458059	protein_coding	Q8N9A8	0	0	0	0	0
Variant_2551|Variant_2552	chr16	51106418	T	A	0.580284579	0.948732782	-0.056606915	14620	14620.p1	case	N	0	0	1	0	1	0	1	0	0	0	0	0	0	0	0	1	0	0	0	0	0	0	0	SOD1P2	ENSG00000261282	ENST00000563903	processed_pseudogene	.	0	0	0	0	0
Variant_2553|Variant_2554	chr16	51358528	G	A	0.197795144	0.774598126	0.132193948	14048	14048.s1	control	N	0	1	0	0	1	1	0	1	0	0	0	0	0	0	0	0	0	0	0	0	1	0	0	AC087564.1	ENSG00000260850	ENST00000569751	lincRNA	.	0	0	0	0	0
Variant_2555|Variant_2556	chr16	52074023	G	A	0.488757262	0.9119842	0.075565455	12185	12185.s1	control	N	0	0	0	0	1	0	0	0	0	1	0	0	0	0	0	0	0	0	0	0	0	0	0	C16orf97	ENSG00000261190	ENST00000622950	lincRNA	.	0	0	0	0	0
Variant_2557|Variant_2558	chr16	52941064	A	C	0.77645593	0.981274316	-0.042755967	11800	11800.p1	case	N	0	0	1	0	1	0	1	0	1	0	0	0	0	1	0	1	1	0	0	0	0	0	0	AC007346.1	ENSG00000260258	ENST00000569208	transcribed_processed_pseudogene	.	0	0	0	0	0
Variant_2559|Variant_2560	chr16	5365720	G	A	0.422298333	0.886893242	0.061811265	14132	14132.s1	control	N	0	1	0	0	1	0	0	1	0	0	0	0	0	0	0	0	0	0	0	0	0	0	1	AC074051.4	ENSG00000261007	ENST00000564888	processed_pseudogene	.	0	0	0	0	0
Variant_2561|Variant_2562	chr16	53703178	A	T	0.484473583	0.9119842	-0.073735067	13204	13204.p1	case	N	0	1	1	0	1	0	1	1	0	0	0	0	0	0	0	1	0	1	1	0	0	0	1	FTO	ENSG00000140718	ENST00000471389	protein_coding	Q9C0B1	0	0	0	0	0
Variant_2563|Variant_2564	chr16	54287525	C	T	0.219935555	0.799996982	-0.056050379	14602	14602.p1	case	N	0	1	0	0	1	0	0	1	0	0	0	0	0	0	0	0	0	1	1	0	1	1	0	IRX3	ENSG00000177508	ENST00000329734	protein_coding	P78415	0	0	0	0	0
Variant_2565|Variant_2566	chr16	55429317	G	A	0.962188705	0.991543616	0.001310124	11546	11546.s1	control	N	0	0	1	0	1	0	1	0	0	0	0	0	0	0	0	1	0	0	0	0	0	0	0	MMP2-AS1	ENSG00000260135	ENST00000620495	lincRNA	.	0	0	0	0	0
Variant_2567|Variant_2568	chr16	56520443	G	A	0.369961388	0.869118387	0.08445146	12681	12681.p1	case	Y	0	1	0	0	1	0	0	1	0	0	0	1	0	0	0	0	0	1	1	1	1	1	1	BBS2	ENSG00000125124	ENST00000245157	protein_coding	Q9BXC9	0	0	0	1	0
Variant_2569|Variant_2570	chr16	56564915	C	T	1	1	-0.000805207	13580	13580.p1	case	Y	0	1	1	0	1	0	1	1	1	0	0	0	0	1	0	1	1	0	0	0	0	1	0	MT4	ENSG00000102891	ENST00000219162	protein_coding	P47944	0	0	0	0	0
Variant_257|Variant_258	chr1	183185293	T	A	0.391459362	0.873646851	0.083865721	13424	13424.p1	case	N	0	1	0	0	1	0	0	1	0	0	0	0	0	0	0	0	0	0	0	0	0	1	0	LAMC2	ENSG00000058085	ENST00000264144	protein_coding	Q13753	0	0	0	0	0
Variant_2571|Variant_2572	chr16	56615541	C	T	0.376277399	0.869118387	-0.101561912	12688	12688.p1	case	N	0	1	0	0	1	0	0	1	0	0	0	0	0	0	0	0	0	0	0	1	0	1	0	MT1L	ENSG00000260549	ENST00000565768	processed_transcript	.	0	0	0	0	0
Variant_2573|Variant_2574	chr16	56643456	G	A	0.198641387	0.774598126	0.057745837	11256	11256.p1	case	Y	0	1	0	0	1	0	0	1	0	0	0	0	0	0	0	0	0	1	0	1	1	1	0	MT1DP	ENSG00000205361	ENST00000463480	processed_transcript	.	0	0	0	0	0
Variant_2575|Variant_2576	chr16	56961211	C	T	0.051915593	0.467717463	0.147972475	12780	12780.p1	case	N	0	1	0	0	1	0	0	1	0	0	0	0	0	0	0	0	0	0	0	1	0	1	0	CETP	ENSG00000087237	ENST00000200676	protein_coding	P11597	0	0	0	0	0
Variant_2579|Variant_2580	chr16	57372064	G	T	0.887349832	0.988954669	-0.009556766	11578	11578.p1	case	N	0	1	0	0	1	0	0	1	0	0	0	0	0	0	0	0	0	0	1	0	1	0	1	CX3CL1	ENSG00000006210	ENST00000006053	protein_coding	P78423	0	0	1	0	0
Variant_2583|Variant_2584	chr16	58000764	C	T	0.07700883	0.569518318	-0.079379871	12099	12099.p1	case	Y	0	1	1	1	1	0	1	1	1	0	1	0	1	1	1	1	1	1	0	1	1	1	1	ZNF319	ENSG00000166188	ENST00000299237	protein_coding	Q9P2F9	0	0	1	0	0
Variant_2585|Variant_2586	chr16	58249219	G	A	0.097141391	0.623094172	0.164168164	13174	13174.s1	control	N	0	1	0	0	1	0	0	1	0	0	0	0	0	0	0	0	0	0	1	0	0	0	0	CCDC113	ENSG00000103021	ENST00000219299	protein_coding	Q9H0I3	0	0	0	0	0
Variant_2587|Variant_2588	chr16	59855101	T	G	0.899658571	0.988954669	-0.013151553	12434	12434.s1	control	N	0	1	0	0	1	1	0	1	0	0	0	0	0	0	0	0	0	0	0	1	0	0	0	LINC02141	ENSG00000261807	ENST00000568279	lincRNA	.	0	0	0	0	0
Variant_2589|Variant_2590	chr16	6018464	A	G	0.552912427	0.938253895	0.046091344	12083	12083.p1	case	N	0	1	0	0	1	0	0	1	0	0	0	0	0	0	0	0	0	0	0	0	0	1	1	RBFOX1	ENSG00000078328	ENST00000422070	protein_coding	.	0	0	1	0	0
Variant_259|Variant_260	chr1	184385553	G	A	0.091280201	0.611985667	0.13870133	14485	14485.s1	control	N	0	1	0	0	1	0	0	1	0	0	0	0	0	0	0	0	0	0	1	0	0	0	1	C1orf21	ENSG00000116667	ENST00000235307	protein_coding	Q9H246	0	0	0	0	0
Variant_2591|Variant_2592	chr16	62341790	G	A	0.556847954	0.940555752	-0.052659355	13586	13586.s1	control	N	0	1	0	0	1	0	0	1	0	0	0	0	0	0	0	0	0	0	1	0	1	0	1	AC009161.2	ENSG00000280261	ENST00000624626	TEC	.	0	0	0	0	0
Variant_2593|Variant_2594	chr16	62342089	C	T	0.032859792	0.380410552	-0.196561292	14536	14536.p1	case	N	0	1	0	0	1	0	0	1	0	0	0	0	0	0	0	0	0	0	1	0	0	0	1	AC009161.2	ENSG00000280261	ENST00000624626	TEC	.	0	0	0	0	0
Variant_2595|Variant_2596	chr16	629189	C	T	0.673968322	0.965213266	-0.031544439	12347	12347.s1	control	N	0	1	0	0	1	0	0	1	0	0	0	0	0	0	0	0	0	0	1	0	0	1	0	WFIKKN1	ENSG00000127578	ENST00000319070	protein_coding	Q96NZ8	0	0	0	0	0
Variant_2597|Variant_2598	chr16	65122810	G	A	0.018211667	0.273263408	-0.092546289	11042	11042.s1	control	N	0	1	0	0	1	0	0	1	0	0	0	0	0	0	0	0	0	1	1	0	1	1	1	CDH11	ENSG00000140937	ENST00000268603	protein_coding	P55287	0	0	1	0	0
Variant_2599|Variant_2600	chr16	66408407	G	A	0.532109012	0.932529909	0.063465377	14265	14265.s1	control	N	0	1	0	0	1	1	0	1	0	0	0	0	0	0	0	0	0	1	1	1	0	1	0	LINC00920	ENSG00000246898	ENST00000499966	lincRNA	.	0	0	0	0	0
Variant_2601|Variant_2602	chr16	66842519	A	C	0.219775754	0.799996982	0.092245996	11257	11257.s1	control	N	0	1	0	0	1	0	0	1	0	0	0	0	0	0	0	0	0	0	0	0	0	1	0	CA7	ENSG00000168748	ENST00000338437	protein_coding	P43166	0	0	0	0	0
Variant_2603|Variant_2604	chr16	674943	G	A	0.80611602	0.984808185	0.015876243	14075	14075.p1	case	N	0	1	0	0	1	0	0	1	0	0	0	0	0	0	0	0	0	0	0	1	1	1	0	RHBDL1	ENSG00000103269	ENST00000352681	protein_coding	O75783	0	0	0	0	0
Variant_2605|Variant_2606	chr16	67845476	T	C	0.643776949	0.965213266	-0.033438796	13934	13934.s1	control	N	0	1	0	0	1	0	0	1	0	0	1	0	0	0	1	0	0	0	1	0	1	1	1	NUTF2	ENSG00000102898	ENST00000219169	protein_coding	P61970	0	0	0	0	0
Variant_2607|Variant_2608	chr16	67846235	T	C	0.921032291	0.988954669	0.008947643	12394	12394.p1	case	N	0	1	0	0	1	0	0	1	0	0	1	0	0	0	1	0	0	1	1	0	1	0	1	NUTF2	ENSG00000102898	ENST00000219169	protein_coding	P61970	0	0	0	0	0
Variant_261|Variant_262	chr1	18479211	T	C	0.15570312	0.731210398	0.123152875	22106	22106.p1	case	N	0	1	0	0	1	0	0	1	0	0	0	0	0	0	0	0	0	0	0	0	0	1	0	KLHDC7A	ENSG00000179023	ENST00000400664	protein_coding	Q5VTJ3	0	0	0	0	0
Variant_2611|Variant_2612	chr16	67945530	G	T	1	1	-0.000331794	14048	14048.s1	control	N	0	1	1	0	1	0	1	1	0	0	0	0	0	0	0	1	0	0	0	0	0	1	0	LCAT	ENSG00000213398	ENST00000264005	protein_coding	P04180	0	0	0	0	0
Variant_2613|Variant_2614	chr16	68016142	T	A	0.291165489	0.845923511	0.087915841	12066	12066.p1	case	N	0	1	0	0	1	0	0	1	0	0	0	0	0	0	0	0	0	0	0	0	0	1	0	AC040162.4	ENSG00000263201	ENST00000574912	protein_coding	.	0	0	0	0	0
Variant_2615|Variant_2616	chr16	68085094	A	G	0.680212357	0.965213266	0.029440668	14420	14420.s1	control	N	0	1	0	0	1	0	0	1	0	0	1	0	0	0	1	0	0	1	1	1	1	1	1	NFATC3	ENSG00000072736	ENST00000346183	protein_coding	Q12968	0	0	1	0	0
Variant_2617|Variant_2618	chr16	68529847	T	C	0.374419602	0.869118387	0.054356962	11377	11377.s1	control	N	0	1	0	0	1	0	0	1	0	0	0	0	0	0	0	0	0	1	1	1	1	1	1	ZFP90	ENSG00000184939	ENST00000576305	protein_coding	.	0	0	0	0	0
Variant_2619|Variant_2620	chr16	69105882	G	C	0.176524375	0.751965789	-0.104145346	11224	11224.s1	control	N	0	1	0	0	1	0	0	1	0	0	0	0	0	0	0	0	0	1	1	1	1	1	1	HAS3	ENSG00000103044	ENST00000306560	protein_coding	O00219	0	0	0	0	0
Variant_2621|Variant_2622	chr16	69423682	A	G	0.736506563	0.979579081	0.029145876	11194	11194.p1	case	N	0	1	0	0	1	0	0	1	0	0	0	0	0	0	0	0	0	1	1	0	0	0	0	CYB5B	ENSG00000103018	ENST00000307892	protein_coding	.	0	0	0	0	0
Variant_2623|Variant_2624	chr16	70290333	C	T	0.910658088	0.988954669	-0.00970414	14225	14225.p1	case	N	0	1	0	0	1	0	0	1	0	0	0	0	0	0	0	0	0	1	0	0	0	0	1	AARS	ENSG00000090861	ENST00000261772	protein_coding	P49588	0	0	0	0	0
Variant_2625|Variant_2626	chr16	70298384	C	T	0.164370818	0.735305901	0.118853119	13900	13900.p1	case	Y	0	1	0	0	1	0	0	1	0	0	0	0	0	0	0	0	0	0	0	0	0	0	1	DDX19B	ENSG00000157349	ENST00000288071	protein_coding	Q9UMR2	0	0	0	0	0
Variant_2627|Variant_2628	chr16	707778	T	G	0.49703363	0.916118635	0.081787454	14316	14316.s1	control	N	0	1	1	0	1	0	1	1	0	0	0	0	0	0	0	1	0	0	0	0	0	0	1	FBXL16	ENSG00000127585	ENST00000397621	protein_coding	Q8N461	0	0	1	0	0
Variant_2629|Variant_2630	chr16	712621	C	G	0.684333014	0.965213266	0.037344324	11033	11033.p1	case	N	0	1	0	0	1	1	0	1	0	0	0	0	0	0	0	0	0	0	0	0	0	0	1	Z97653.1	ENSG00000259840	ENST00000567096	lincRNA	.	0	0	0	0	0
Variant_2633|Variant_2634	chr16	71845559	G	A	0.681796064	0.965213266	-0.03858206	13221	13221.s1	control	N	0	1	0	0	1	0	0	1	0	0	0	0	0	0	0	0	0	1	1	1	1	0	1	ATXN1L	ENSG00000224470	ENST00000427980	protein_coding	P0C7T5	0	0	0	0	0
Variant_2637|Variant_2638	chr16	73230902	G	T	0.502111271	0.918467962	-0.047943294	14500	14500.p1	case	N	0	1	0	0	1	1	0	1	0	0	0	0	0	0	0	0	0	1	1	1	0	1	0	AC140912.1	ENSG00000261227	ENST00000577171	lincRNA	.	0	0	0	0	0
Variant_2639|Variant_2640	chr16	73231134	G	T	0.082257726	0.593932089	-0.157544019	14586	14586.p1	case	N	0	1	0	0	1	1	0	1	0	0	0	0	0	0	0	0	0	1	1	0	0	0	0	AC140912.1	ENSG00000261227	ENST00000577171	lincRNA	.	0	0	0	0	0
Variant_2641|Variant_2642	chr16	73542807	A	G	0.1238032	0.69127912	0.157318105	12007	12007.p1	case	N	0	0	1	1	1	0	0	0	1	0	0	0	0	1	0	0	1	0	0	0	0	0	0	AC092114.1	ENSG00000260848	ENST00000567227	lincRNA	.	0	0	0	0	0
Variant_2643|Variant_2644	chr16	74291799	T	G	0.28412417	0.839707872	0.08440347	13578	13578.s1	control	N	0	1	0	0	1	1	0	1	0	0	0	0	0	0	0	0	0	0	0	1	0	0	0	AC009120.6	ENSG00000275236	ENST00000616116	lincRNA	.	0	0	0	0	0
Variant_2645|Variant_2646	chr16	74296622	C	T	0.740771112	0.981274316	0.021323828	14533	14533.p1	case	Y	0	1	0	0	1	0	0	1	0	0	0	0	0	0	0	0	0	1	0	1	1	1	1	PSMD7	ENSG00000103035	ENST00000219313	protein_coding	P51665	0	0	0	0	0
Variant_2647|Variant_2648	chr16	74309298	G	A	0.256072449	0.824537677	-0.10554026	11494	11494.s1	control	N	0	0	0	0	1	0	0	0	0	1	0	0	0	0	0	0	0	0	0	0	0	0	0	AC009120.2	ENSG00000259972	ENST00000621548	lincRNA	.	0	0	0	0	0
Variant_2649|Variant_2650	chr16	74312710	A	T	0.089432287	0.611985667	0.163420866	11979	11979.s1	control	N	0	0	1	0	1	0	1	0	0	0	0	0	0	0	0	1	0	0	0	0	0	0	0	AC009120.4	ENSG00000260884	ENST00000564455	lincRNA	.	0	0	0	0	0
Variant_265|Variant_266	chr1	186521452	T	C	0.128795506	0.70016999	0.143853093	14598	14598.p1	case	N	0	1	1	0	1	0	1	0	0	0	0	0	0	0	0	1	0	0	0	0	0	1	0	AL096803.3	ENSG00000273198	ENST00000609032	lincRNA	.	0	0	0	0	0
Variant_2651|Variant_2652	chr16	75287790	A	C	0.378129807	0.869118387	0.071936992	14141	14141.p1	case	N	0	1	0	0	1	0	0	1	0	0	0	0	0	0	0	0	0	0	0	1	0	1	0	RNU6-758P	ENSG00000252101	ENST00000516292	snRNA	.	0	0	0	0	0
Variant_2653|Variant_2654	chr16	75465723	A	G	0.502468238	0.918467962	0.052971385	14533	14533.s1	control	Y	0	1	0	0	1	0	0	1	0	0	0	0	0	0	0	0	0	0	0	0	0	1	0	TMEM170A	ENSG00000166822	ENST00000561878	protein_coding	Q8WVE7	0	0	0	0	0
Variant_2655|Variant_2656	chr16	75556823	C	A	0.939690812	0.988954669	0.007789891	11436	11436.s1	control	N	0	1	0	0	1	0	0	1	0	0	0	0	0	0	0	0	0	1	1	0	0	0	1	TMEM231	ENSG00000205084	ENST00000258173	protein_coding	Q9H6L2	0	0	0	0	0
Variant_2659|Variant_2660	chr16	75701507	C	T	0.373883566	0.869118387	-0.097617842	12784	12784.s1	control	N	0	1	0	0	1	0	0	1	0	0	0	0	0	0	0	0	0	0	0	0	0	1	0	DUXB	ENSG00000282757	ENST00000633875	protein_coding	.	0	0	0	0	0
Variant_2661|Variant_2662	chr16	75702343	A	T	0.843792443	0.988954669	0.014488605	12303	12303.p1	case	N	0	1	0	0	1	0	0	1	0	0	0	0	0	0	0	0	0	0	0	1	0	1	0	DUXB	ENSG00000282757	ENST00000633875	protein_coding	.	0	0	0	0	0
Variant_2663|Variant_2664	chr16	75711534	C	T	0.146294706	0.72467458	-0.129796486	11083	11083.s1	control	N	0	0	1	0	1	0	1	0	0	0	0	0	0	0	0	1	0	0	0	0	0	0	0	ATP5F1P7	ENSG00000261424	ENST00000567330	processed_pseudogene	.	0	0	0	0	0
Variant_2665|Variant_2666	chr16	75726525	G	T	0.310838	0.854567195	0.097551124	11942	11942.p1	case	N	0	1	0	0	1	0	0	1	0	0	0	0	0	0	0	0	0	0	0	0	0	1	0	AC009122.1	ENSG00000283755	ENST00000640559	protein_coding	.	0	0	0	0	0
Variant_2667|Variant_2668	chr16	80540444	T	C	0.75585592	0.981274316	-0.027532171	13703	13703.p1	case	N	0	1	0	0	1	0	0	1	0	0	0	0	0	0	0	0	0	1	1	1	1	0	1	DYNLRB2	ENSG00000168589	ENST00000562982	protein_coding	.	0	0	0	0	0
Variant_2669|Variant_2670	chr16	81007257	G	A	0.029197241	0.348450476	-0.171926677	14468	14468.s1	control	N	0	1	0	0	1	0	0	1	0	0	0	0	0	0	0	0	0	1	0	1	1	1	1	CMC2	ENSG00000103121	ENST00000219400	protein_coding	Q9NRP2	0	0	0	0	0
Variant_267|Variant_268	chr1	186583054	C	T	0.835505054	0.988954669	0.019713515	12437	12437.s1	control	N	0	0	1	0	1	0	1	0	0	0	0	0	0	0	0	1	0	0	0	0	0	0	0	AL096803.2	ENSG00000233196	ENST00000450032	processed_pseudogene	.	0	0	0	0	0
Variant_2671|Variant_2672	chr16	81107917	C	A	0.510129983	0.922112151	-0.061018065	11347	11347.s1	control	N	0	0	1	0	1	0	1	0	0	0	0	0	0	0	0	1	0	0	0	0	0	0	0	RNU6-1191P	ENSG00000252608	ENST00000516799	snRNA	.	0	0	0	0	0
Variant_2673|Variant_2674	chr16	81444179	C	A	0.313420382	0.855020284	-0.058268332	11266	11266.p1	case	N	0	1	0	0	1	0	0	1	0	0	0	0	0	0	0	0	0	1	1	1	1	1	1	CMIP	ENSG00000153815	ENST00000537098	protein_coding	Q8IY22	0	0	1	0	0
Variant_2675|Variant_2676	chr16	8295951	T	C	0.820407802	0.98675235	-0.022734803	12430	12430.p1	case	N	0	1	1	1	1	1	1	1	1	0	0	0	0	1	0	1	1	0	0	0	1	0	0	AC018767.2	ENSG00000260003	ENST00000562361	lincRNA	.	0	0	0	0	0
Variant_2677|Variant_2678	chr16	83806111	C	T	0.585158584	0.948981979	-0.256557105	12595	12595.p1	case	N	0	1	0	0	1	0	0	1	0	0	0	0	0	0	0	0	0	0	0	0	0	1	0	HSBP1	ENSG00000230989	ENST00000433866	protein_coding	O75506	0	0	0	0	0
Variant_2679|Variant_2680	chr16	84044502	A	G	0.985124757	0.998484435	-0.001634205	14525	14525.p1	case	N	0	1	0	0	1	0	0	1	0	0	0	0	0	0	0	0	0	0	0	0	1	0	0	SLC38A8	ENSG00000166558	ENST00000568178	protein_coding	.	0	0	0	0	0
Variant_2683|Variant_2684	chr16	84555695	A	G	0.438601049	0.89565444	-0.070297494	12541	12541.s1	control	N	0	1	0	0	1	0	0	1	0	0	0	0	0	0	0	0	0	0	1	0	1	1	1	TLDC1	ENSG00000140950	ENST00000565079	protein_coding	.	0	0	0	0	0
Variant_2689|Variant_2690	chr16	85584195	C	G	0.867398137	0.988954669	-0.008896231	12843	12843.p1	case	N	0	1	0	0	1	1	0	1	0	0	0	0	0	0	0	0	0	0	1	0	1	0	1	AC092127.2	ENSG00000270124	ENST00000602862	lincRNA	.	0	0	0	0	0
Variant_2691|Variant_2692	chr16	85611516	C	A	0.038177089	0.4113616	-0.0965972	14271	14271.s1	control	N	0	1	0	0	1	0	0	1	0	0	0	0	0	0	0	0	0	1	1	1	1	1	1	GSE1	ENSG00000131149	ENST00000253458	protein_coding	Q14687	0	0	0	0	0
Variant_2693|Variant_2694	chr16	85799708	G	T	0.327050714	0.857675109	0.060026805	13409	13409.p1	case	N	0	1	0	0	1	0	0	1	0	0	0	0	0	0	0	0	0	1	0	1	1	1	1	EMC8	ENSG00000131148	ENST00000253457	protein_coding	O43402	0	0	0	0	0
Variant_2695|Variant_2696	chr16	85898553	C	G	0.737875653	0.980108905	0.022114927	12501	12501.p1	case	Y	0	1	0	0	1	0	0	1	0	0	0	0	0	0	0	0	0	1	0	1	1	1	0	IRF8	ENSG00000140968	ENST00000268638	protein_coding	Q02556	0	0	1	0	0
Variant_2699|Variant_2700	chr16	86644457	G	A	0.745475884	0.981274316	-0.035657462	13293	13293.s1	control	N	0	1	0	0	1	1	0	1	0	0	0	0	0	0	0	0	0	0	0	0	0	0	1	AC009154.1	ENSG00000261161	ENST00000565822	lincRNA	.	0	0	0	0	0
Variant_2703|Variant_2704	chr16	8712224	C	A	0.855647644	0.988954669	0.016969604	14015	14015.s1	control	N	0	1	0	0	1	0	0	1	0	0	0	0	0	0	0	0	0	0	0	0	0	0	1	ABAT	ENSG00000183044	ENST00000396600	protein_coding	P80404	0	0	0	0	0
Variant_2705|Variant_2706	chr16	87211591	G	A	0.268622045	0.832677009	-0.085959907	13169	13169.p1	case	N	0	1	0	0	1	1	0	1	0	0	0	0	0	0	0	0	0	0	0	1	0	1	0	AC136285.1	ENSG00000261095	ENST00000566092	lincRNA	.	0	0	0	0	0
Variant_2707|Variant_2708	chr16	87384023	G	A	0.182227294	0.760402476	-0.08208483	13509	13509.p1	case	N	0	1	1	0	1	0	1	1	0	0	0	0	0	0	0	1	0	1	0	1	1	1	1	FBXO31	ENSG00000103264	ENST00000311635	protein_coding	Q5XUX0	0	0	1	0	0
Variant_2709|Variant_2710	chr16	87384070	G	A	0.314692974	0.855020284	-0.047793046	11808	11808.s1	control	N	0	1	1	0	1	0	1	1	0	0	0	0	0	0	0	1	0	1	0	1	1	1	1	FBXO31	ENSG00000103264	ENST00000311635	protein_coding	Q5XUX0	0	0	1	0	0
Variant_271|Variant_272	chr1	192808328	C	T	0.149546512	0.724831859	-0.114329731	13931	13931.p1	case	N	0	1	0	0	1	0	0	1	0	0	0	0	0	0	0	0	0	1	1	1	1	1	1	RGS2	ENSG00000116741	ENST00000235382	protein_coding	P41220	0	0	0	0	0
Variant_2711|Variant_2712	chr16	87493210	G	C	0.456479687	0.908727345	0.03083826	14459	14459.p1	case	N	0	1	0	0	1	0	0	1	0	0	1	0	0	0	1	0	0	1	1	1	1	1	1	ZCCHC14	ENSG00000140948	ENST00000268616	protein_coding	Q8WYQ9	0	0	1	0	0
Variant_2713|Variant_2714	chr16	8788134	C	T	0.987193572	0.998484435	0.002442492	14452	14452.p1	case	N	0	0	0	0	1	0	0	0	0	0	0	1	0	0	0	0	0	0	0	0	0	0	0	PMM2	ENSG00000140650	ENST00000565837	processed_transcript	.	0	0	0	1	0
Variant_2715|Variant_2716	chr16	88451926	C	T	0.202620655	0.780329378	-0.070316456	12784	12784.s1	control	N	0	1	0	0	1	0	0	1	0	0	0	0	0	0	0	0	0	0	0	1	0	1	0	ZFPM1	ENSG00000179588	ENST00000319555	protein_coding	Q8IX07	0	0	0	0	0
Variant_2717|Variant_2718	chr16	88688462	C	T	0.427443979	0.886893242	-0.067222447	13947	13947.s1	control	N	0	1	0	0	1	0	0	1	0	0	0	0	0	0	0	0	0	0	0	1	0	1	1	SNAI3	ENSG00000185669	ENST00000332281	protein_coding	Q3KNW1	0	0	0	0	0
Variant_2719|Variant_2720	chr16	8869390	G	T	0.930700642	0.988954669	-0.009511273	11184	11184.p1	case	N	0	1	0	0	1	0	0	1	0	0	0	0	0	0	0	0	0	1	1	1	1	1	1	CARHSP1	ENSG00000153048	ENST00000396593	protein_coding	Q9Y2V2	0	0	0	0	0
Variant_2721|Variant_2722	chr16	88785542	C	T	0.041780611	0.427628709	-0.106112137	14551	14551.p1	case	N	0	1	0	0	1	0	0	1	0	0	0	0	0	0	0	0	0	1	0	1	1	1	0	PIEZO1	ENSG00000103335	ENST00000301015	protein_coding	Q92508	0	0	0	0	0
Variant_2725|Variant_2726	chr16	88978873	G	A	0.563333815	0.944899085	-0.02979214	11071	11071.s1	control	N	0	1	0	0	1	0	0	1	0	0	0	0	0	0	0	0	0	0	0	1	0	1	0	CBFA2T3	ENSG00000129993	ENST00000268679	protein_coding	O75081	0	0	0	0	0
Variant_2727|Variant_2728	chr16	88982805	C	A	0.589822487	0.949099459	-0.033384867	14007	14007.s1	control	N	0	1	0	0	1	1	0	1	0	0	0	0	0	0	0	0	0	0	0	1	0	1	0	AC135782.2	ENSG00000259989	ENST00000562040	lincRNA	.	0	0	0	0	0
Variant_2729|Variant_2730	chr16	88983776	G	A	0.301162644	0.851473344	0.068255868	14459	14459.s1	control	N	0	1	0	0	1	1	0	1	0	0	0	0	0	0	0	0	0	0	0	1	0	0	0	AC135782.2	ENSG00000259989	ENST00000562040	lincRNA	.	0	0	0	0	0
Variant_273|Variant_274	chr1	192994990	A	T	0.803802259	0.984372806	0.038203092	13133	13133.p1	case	N	0	0	1	0	1	0	1	0	1	0	0	0	0	1	0	1	1	0	0	0	0	0	0	ZNF101P2	ENSG00000234473	ENST00000439152	processed_pseudogene	.	0	0	0	0	0
Variant_2731|Variant_2732	chr16	89087036	G	A	0.953329031	0.991535947	-0.005308544	13050	13050.p1	case	N	0	1	0	0	1	0	0	0	0	0	1	0	0	0	1	0	0	0	0	0	0	0	0	ACSF3	ENSG00000176715	ENST00000537895	protein_coding	.	0	0	0	0	0
Variant_2733|Variant_2734	chr16	89092708	C	T	0.567970888	0.945904102	-0.068933341	22026	22026.p1	case	N	0	1	0	0	1	0	0	1	0	0	1	0	0	0	1	0	0	0	0	0	0	1	0	ACSF3	ENSG00000176715	ENST00000614302	protein_coding	Q4G176	0	0	0	0	0
Variant_2735|Variant_2736	chr16	89505456	C	T	0.677322522	0.965213266	0.03318059	14440	14440.s1	control	N	0	1	0	0	1	0	0	1	0	0	0	0	0	0	0	0	0	0	0	1	0	1	1	AC092123.1	ENSG00000261118	ENST00000565623	antisense_RNA	.	0	0	0	0	0
Variant_2741|Variant_2742	chr16	89702328	C	T	0.69373945	0.965213266	0.032698598	14214	14214.s1	control	N	0	1	0	0	1	0	0	1	0	0	0	0	0	0	0	0	0	1	1	1	1	1	1	SPATA2L	ENSG00000158792	ENST00000289805	protein_coding	Q8IUW3	0	0	0	0	0
Variant_2743|Variant_2744	chr16	89917707	C	T	0.610950462	0.955320522	0.039422444	14116	14116.p1	case	N	0	1	0	0	1	0	0	1	0	0	0	0	0	0	0	0	0	1	1	0	0	0	1	AC092143.1	ENSG00000198211	ENST00000556922	protein_coding	.	0	0	0	0	0
Variant_2745|Variant_2746	chr16	90076375	G	C	0.016585066	0.258911306	-0.206962643	11154	11154.s1	control	Y	0	1	0	0	1	0	0	1	0	0	0	0	0	0	0	0	0	0	0	0	0	1	0	PRDM7	ENSG00000126856	ENST00000449207	protein_coding	Q9NQW5	0	0	0	0	0
Variant_2749|Variant_2750	chr16	9540565	G	A	0.821259332	0.986810512	-0.022646509	14536	14536.s1	control	N	0	1	0	0	1	1	0	1	0	0	0	0	0	0	0	0	0	0	0	0	1	0	0	AC007221.2	ENSG00000283003	ENST00000634367	lincRNA	.	0	0	0	0	0
Variant_275|Variant_276	chr1	19595633	G	A	0.147562932	0.724831859	-0.101909675	13496	13496.p1	case	N	0	0	1	0	1	0	1	0	0	0	0	0	0	0	0	1	0	0	0	0	0	0	0	MINOS1	ENSG00000173436	ENST00000322753	protein_coding	Q5TGZ0	0	0	0	0	0
Variant_2751|Variant_2752	chr16	9678840	C	T	0.773409989	0.981274316	-0.021151859	11033	11033.p1	case	N	0	0	0	0	1	1	0	0	0	0	0	0	0	0	0	0	0	0	0	0	0	0	0	AC007218.1	ENSG00000260362	ENST00000561538	lincRNA	.	0	0	0	0	0
Variant_2753|Variant_2754	chr16	980417	G	A	0.353839861	0.869118387	0.05065238	14104	14104.p1	case	N	0	1	0	0	1	0	0	1	0	0	0	0	0	0	0	0	0	1	1	0	1	1	1	SOX8	ENSG00000005513	ENST00000293894	protein_coding	P57073	0	0	0	0	0
Variant_2755|Variant_2756	chr17	10199298	G	C	0.482229392	0.9119842	0.054821528	13487	13487.s1	control	N	0	1	0	0	1	0	0	1	0	0	0	0	0	0	0	0	0	1	1	0	1	1	1	GAS7	ENSG00000007237	ENST00000432992	protein_coding	O60861	0	0	0	0	0
Variant_2757|Variant_2758	chr17	1181181	G	A	0.59362706	0.949099459	-0.039164442	11573	11573.p1	case	N	0	1	0	0	1	0	0	1	0	0	0	0	0	0	0	0	0	1	1	1	0	1	1	ABR	ENSG00000159842	ENST00000302538	protein_coding	Q12979	0	0	1	0	0
Variant_2761|Variant_2762	chr17	13602372	C	G	0.311631424	0.854705175	0.061604035	11193	11193.s1	control	N	0	1	0	0	1	0	0	1	0	0	0	0	0	0	0	0	0	1	1	0	1	1	0	HS3ST3A1	ENSG00000153976	ENST00000284110	protein_coding	Q9Y663	0	0	0	0	0
Variant_2763|Variant_2764	chr17	1402251	G	A	0.420178085	0.886893242	0.060612203	14485	14485.p1	case	N	0	1	0	0	1	0	0	1	0	0	1	0	0	0	1	0	0	0	0	0	0	1	0	YWHAE	ENSG00000108953	ENST00000264335	protein_coding	P62258	0	0	1	0	0
Variant_2765|Variant_2766	chr17	1457593	G	T	0.710347194	0.968264591	-0.032235171	14011	14011.p1	case	N	0	1	0	0	1	0	0	1	0	0	0	0	0	0	0	0	0	0	0	0	0	1	0	CRK	ENSG00000167193	ENST00000300574	protein_coding	P46108	0	0	0	0	0
Variant_2769|Variant_2770	chr17	14780792	G	T	0.584732233	0.948981979	0.045787775	13111	13111.s1	control	N	0	1	0	0	1	1	0	1	0	0	0	0	0	0	0	0	0	0	1	0	1	0	0	AC005863.1	ENSG00000205325	ENST00000379640	lincRNA	.	0	0	0	0	0
Variant_277|Variant_278	chr1	197910142	A	T	0.038195011	0.4113616	0.156638043	13738	13738.s1	control	N	0	1	0	0	1	0	0	1	0	0	0	0	0	0	0	0	0	0	0	0	1	1	0	LHX9	ENSG00000143355	ENST00000606127	protein_coding	.	0	0	1	0	0
Variant_2773|Variant_2774	chr17	1711590	T	C	0.889005349	0.988954669	0.017030533	13146	13146.s1	control	N	0	1	0	0	1	0	0	1	0	0	0	0	0	0	0	0	0	0	0	0	0	1	0	TLCD2	ENSG00000185561	ENST00000330676	protein_coding	A6NGC4	0	0	0	0	0
Variant_2775|Variant_2776	chr17	1716362	C	T	0.162438016	0.735305901	0.058084483	14475	14475.s1	control	Y	0	1	1	0	1	1	1	1	0	0	0	0	0	0	0	1	0	1	0	1	1	1	1	MIR22HG	ENSG00000186594	ENST00000574306	lincRNA	.	0	0	0	0	0
Variant_2777|Variant_2778	chr17	17385169	T	C	0.206594284	0.78546486	-0.106275086	14541	14541.s1	control	N	0	1	0	0	1	0	0	1	0	0	0	0	0	0	0	0	0	0	0	0	0	1	1	AC073621.1	ENSG00000215030	ENST00000392730	processed_pseudogene	.	0	0	0	0	0
Variant_2779|Variant_2780	chr17	18087508	G	T	0.649459733	0.965213266	-0.039547203	11883	11883.p1	case	N	0	1	1	0	1	0	1	1	0	0	0	0	0	0	0	1	0	1	0	0	1	0	1	DRG2	ENSG00000108591	ENST00000225729	protein_coding	P55039	0	0	0	0	0
Variant_2781|Variant_2782	chr17	18224280	C	G	0.746616045	0.981274316	-0.022584673	13128	13128.s1	control	N	0	1	1	0	1	0	1	1	0	0	0	0	0	0	0	1	0	0	1	0	1	1	0	LLGL1	ENSG00000131899	ENST00000316843	protein_coding	Q15334	0	0	1	0	0
Variant_2783|Variant_2784	chr17	18375717	G	A	0.244008549	0.822166964	0.089900794	14155	14155.p1	case	N	0	1	1	0	1	0	1	1	0	0	0	0	0	0	0	1	0	0	0	0	0	1	0	EVPLL	ENSG00000214860	ENST00000399134	protein_coding	A8MZ36	0	0	0	0	0
Variant_2785|Variant_2786	chr17	19376884	G	A	0.054944808	0.475511407	0.511146376	14478	14478.p1	case	N	0	1	1	0	1	0	1	1	0	0	1	0	0	0	1	1	0	0	0	0	0	1	1	MAPK7	ENSG00000166484	ENST00000308406	protein_coding	Q13164	0	0	0	0	0
Variant_2787|Variant_2788	chr17	19494790	A	G	0.391051951	0.873368193	-0.099339519	11023	11023.s1	control	N	0	1	0	0	1	0	0	1	0	0	0	0	0	0	0	0	0	0	0	0	1	0	0	SLC47A1	ENSG00000142494	ENST00000584348	processed_transcript	.	0	0	0	0	0
Variant_2789|Variant_2790	chr17	19598463	T	A	0.365740394	0.869118387	0.074856666	14619	14619.p1	case	N	0	0	1	0	1	0	1	0	0	0	0	0	0	0	0	1	0	0	0	0	0	0	0	AC025627.1	ENSG00000262769	ENST00000574267	antisense_RNA	.	0	0	0	0	0
Variant_279|Variant_280	chr1	197911704	T	C	0.5439276	0.933525937	-0.044863938	13738	13738.s1	control	N	0	1	0	0	1	0	0	1	0	0	0	0	0	0	0	0	0	0	0	1	1	1	0	LHX9	ENSG00000143355	ENST00000367390	protein_coding	Q9NQ69	0	0	1	0	0
Variant_2791|Variant_2792	chr17	19605151	A	T	0.037972583	0.4113616	-0.257580262	12770	12770.p1	case	N	0	0	1	0	1	0	1	0	0	0	0	0	0	0	0	1	0	0	0	0	0	0	0	MTCO1P39	ENSG00000224254	ENST00000426148	unprocessed_pseudogene	.	0	0	0	0	0
Variant_2793|Variant_2794	chr17	19718991	C	T	0.938009159	0.988954669	0.006393169	13555	13555.s1	control	N	0	1	0	0	1	1	0	1	0	0	0	0	0	0	0	0	0	0	0	1	0	1	0	AC005722.2	ENSG00000262681	ENST00000577087	lincRNA	.	0	0	0	0	0
Variant_2795|Variant_2796	chr17	19753777	G	A	0.540207984	0.932579541	0.052035076	14333	14333.s1	control	N	0	1	0	0	1	0	0	1	0	0	0	0	0	0	0	0	0	0	1	1	0	1	0	AC005722.1	ENSG00000230607	ENST00000431878	processed_pseudogene	.	0	0	0	0	0
Variant_2797|Variant_2798	chr17	20009244	A	T	0.016267875	0.25675865	-0.143082802	11575	11575.p1	case	N	0	1	0	0	1	0	0	1	0	0	0	0	0	0	0	0	0	1	0	1	1	1	1	AC005730.2	ENSG00000261033	ENST00000564549	antisense_RNA	.	0	0	0	0	0
Variant_2803|Variant_2804	chr17	21125254	C	T	0.661744661	0.965213266	-0.0332055	12782	12782.s1	control	N	0	0	1	0	1	0	1	0	0	0	0	0	0	0	0	1	0	0	0	0	0	0	0	DHRS7B	ENSG00000109016	ENST00000395511	protein_coding	Q6IAN0	0	0	0	0	0
Variant_2805|Variant_2806	chr17	21283538	G	T	0.567676403	0.945904102	-0.036421662	13795	13795.p1	case	N	0	1	0	0	1	0	0	1	0	0	0	0	0	0	0	0	0	0	0	1	1	0	0	MAP2K3	ENSG00000034152	ENST00000342679	protein_coding	P46734	0	0	0	0	0
Variant_2807|Variant_2808	chr17	21375941	G	A	0.313014156	0.855020284	0.068590674	12246	12246.p1	case	N	0	1	0	0	1	0	0	1	0	0	0	0	0	0	0	0	0	1	1	0	1	1	0	KCNJ12	ENSG00000184185	ENST00000583088	protein_coding	Q14500	0	0	0	0	0
Variant_2809|Variant_2810	chr17	21612558	G	A	0.813699896	0.984808185	-0.020015169	14535	14535.p1	case	N	0	1	0	0	1	0	0	1	0	0	0	0	0	0	0	0	0	0	0	1	0	0	0	AC233702.2	ENSG00000260157	ENST00000618784	processed_transcript	.	0	0	0	0	0
Variant_281|Variant_282	chr1	19816109	C	G	0.426176211	0.886893242	0.05089159	14692	14692.s1	control	N	0	1	0	0	1	0	0	1	0	0	0	0	0	0	0	0	0	0	0	1	0	1	0	RNF186	ENSG00000178828	ENST00000375121	protein_coding	Q9NXI6	0	0	0	0	0
Variant_2811|Variant_2812	chr17	2512665	T	C	0.57105749	0.94663356	-0.102670089	12585	12585.p1	case	N	0	1	0	0	1	0	0	1	0	0	0	0	0	0	0	0	0	1	0	1	0	1	1	METTL16	ENSG00000127804	ENST00000263092	protein_coding	Q86W50	0	0	1	0	0
Variant_2813|Variant_2814	chr17	2592289	A	T	0.558185822	0.941617234	0.054541212	12738	12738.p1	case	N	0	1	0	0	1	0	0	1	0	0	1	1	0	0	1	0	0	0	0	1	0	1	1	PAFAH1B1	ENSG00000007168	ENST00000397195	protein_coding	P43034	0	0	1	1	0
Variant_2815|Variant_2816	chr17	27894472	T	C	0.865605274	0.988954669	-0.01953284	12785	12785.s1	control	N	0	1	1	0	1	0	1	1	0	0	0	0	0	0	0	1	0	0	1	0	0	1	0	AC005697.1	ENSG00000266202	ENST00000582441	protein_coding	.	0	0	0	0	0
Variant_2817|Variant_2818	chr17	28447496	C	T	0.455239384	0.908727345	0.156947674	11276	11276.p1	case	N	0	0	1	0	1	0	1	0	0	0	0	0	0	0	0	1	0	0	0	0	0	0	0	AC015917.1	ENSG00000263870	ENST00000579654	unprocessed_pseudogene	.	0	0	0	0	0
Variant_2819|Variant_2820	chr17	28447530	G	C	0.207765693	0.787772194	-0.268912007	11453	11453.s1	control	N	0	0	1	0	1	0	1	0	0	0	0	0	0	0	0	1	0	0	0	0	0	0	0	AC015917.1	ENSG00000263870	ENST00000579654	unprocessed_pseudogene	.	0	0	0	0	0
Variant_2821|Variant_2822	chr17	28523392	G	A	0.19879122	0.774598126	-0.097564488	12671	12671.s1	control	N	0	1	0	0	1	0	0	1	0	0	0	0	0	0	0	0	0	0	0	0	0	1	0	FOXN1	ENSG00000109101	ENST00000226247	protein_coding	O15353	0	0	1	0	0
Variant_2823|Variant_2824	chr17	28615459	A	G	0.458252831	0.908727345	-0.069846569	13614	13614.s1	control	Y	0	1	1	0	1	0	1	1	0	0	0	0	0	0	0	1	0	0	0	1	0	0	0	SGK494	ENSG00000167524	ENST00000301037	protein_coding	.	0	0	0	0	0
Variant_2825|Variant_2826	chr17	28645518	A	G	0.558390291	0.941617234	0.040620016	11168	11168.s1	control	N	0	1	0	0	1	0	0	1	0	0	0	0	0	0	0	0	0	1	1	1	1	1	1	KIAA0100	ENSG00000007202	ENST00000528896	protein_coding	Q14667	0	0	0	0	0
Variant_2829|Variant_2830	chr17	29590325	C	T	0.079200422	0.576020009	0.167154461	14077	14077.s1	control	N	0	1	0	0	1	0	0	1	0	0	0	0	0	0	0	0	0	0	1	0	1	1	1	GIT1	ENSG00000108262	ENST00000394869	protein_coding	Q9Y2X7	0	0	1	0	0
Variant_283|Variant_284	chr1	19981295	A	C	0.786864834	0.982281764	-0.024062449	12281	12281.p1	case	N	0	1	0	0	1	0	0	1	0	0	0	0	0	0	0	0	0	0	0	0	0	1	0	PLA2G2A	ENSG00000188257	ENST00000400520	protein_coding	P14555	0	0	0	0	0
Variant_2833|Variant_2834	chr17	30344654	G	A	0.912000093	0.988954669	0.007567205	11412	11412.p1	case	N	0	1	0	0	1	0	0	1	0	0	0	0	0	0	0	0	0	0	1	1	0	1	0	Y_RNA	ENSG00000207132	ENST00000384403	misc_RNA	.	0	0	0	0	0
Variant_2835|Variant_2836	chr17	30475693	C	T	0.904051585	0.988954669	0.017075538	11834	11834.p1	case	N	0	0	1	0	1	0	1	0	0	0	0	0	0	0	0	1	0	0	0	0	0	0	0	GOSR1	ENSG00000108587	ENST00000225724	protein_coding	O95249	0	0	0	0	0
Variant_2837|Variant_2838	chr17	31051203	C	T	0.343950176	0.869118387	0.074723588	13875	13875.p1	case	N	0	0	1	0	1	0	1	0	0	0	0	0	0	0	0	1	0	0	0	0	0	0	0	AC138207.6	ENSG00000265798	ENST00000579164	transcribed_unprocessed_pseudogene	.	0	0	0	0	0
Variant_2839|Variant_2840	chr17	31052410	G	T	0.02050047	0.288031601	0.178076014	11285	11285.p1	case	N	0	1	0	0	1	0	0	1	0	0	0	0	0	0	0	0	0	0	1	1	0	1	0	AC138207.6	ENSG00000265798	ENST00000579164	transcribed_unprocessed_pseudogene	.	0	0	0	0	0
Variant_2841|Variant_2842	chr17	31093617	C	T	0.351717818	0.869118387	-0.073495641	14037	14037.p1	case	N	0	0	0	0	1	0	0	0	0	0	0	1	0	0	0	0	0	0	0	0	0	0	0	NF1	ENSG00000196712	ENST00000358273	protein_coding	P21359	0	0	1	1	0
Variant_2843|Variant_2844	chr17	31314258	A	G	0.250519008	0.824537677	0.148652303	14517	14517.p1	case	N	0	1	0	0	1	0	0	1	0	0	0	0	0	0	0	0	0	0	0	1	0	0	0	EVI2B	ENSG00000185862	ENST00000330927	protein_coding	P34910	0	0	0	0	0
Variant_2845|Variant_2846	chr17	31319877	A	T	0.49010002	0.9119842	-0.08285584	12798	12798.p1	case	N	0	1	0	0	1	0	0	1	0	0	0	0	0	0	0	0	0	1	0	0	0	0	0	AC134669.2	ENSG00000265118	ENST00000578584	protein_coding	.	0	0	0	0	0
Variant_2847|Variant_2848	chr17	31391140	C	A	0.575559894	0.947818664	-0.036172436	13993	13993.p1	case	Y	0	1	0	0	1	0	0	1	0	0	0	0	0	0	0	0	0	1	1	0	1	1	1	RAB11FIP4	ENSG00000131242	ENST00000621161	protein_coding	Q86YS3	0	0	1	0	0
Variant_2849|Variant_2850	chr17	31713616	C	T	0.034262355	0.390150307	0.30088361	12091	12091.s1	control	N	0	0	1	0	1	0	1	0	0	0	0	0	0	0	0	1	0	0	0	0	0	0	0	RNU6-1134P	ENSG00000202026	ENST00000365156	snRNA	.	0	0	0	0	0
Variant_285|Variant_286	chr1	200670155	G	A	0.476300855	0.9119842	0.050845539	11502	11502.p1	case	N	0	1	0	0	1	0	0	1	0	0	1	0	0	0	1	0	0	1	0	1	1	1	1	DDX59	ENSG00000118197	ENST00000331314	protein_coding	Q5T1V6	0	0	0	0	0
Variant_2851|Variant_2852	chr17	31859839	A	G	0.262306749	0.828767493	-0.095466492	12661	12661.s1	control	N	0	1	0	0	1	0	0	1	0	0	0	0	0	0	0	0	0	0	1	0	1	1	0	COPRS	ENSG00000172301	ENST00000302362	protein_coding	Q9NQ92	0	0	0	0	0
Variant_2853|Variant_2854	chr17	31935845	A	T	0.092228033	0.611985667	0.178916419	11251	11251.p1	case	N	0	1	0	0	1	0	0	1	0	0	0	0	0	0	0	0	0	0	0	0	0	1	0	SUZ12	ENSG00000178691	ENST00000322652	protein_coding	Q15022	0	0	1	0	0
Variant_2855|Variant_2856	chr17	33534493	C	T	0.768459321	0.981274316	0.021162575	12228	12228.s1	control	N	0	1	0	0	1	0	0	1	0	0	0	0	0	0	0	0	0	0	0	0	1	0	0	AA06	ENSG00000265544	ENST00000579745	sense_intronic	.	0	0	0	0	0
Variant_2857|Variant_2858	chr17	33816964	C	T	0.856443491	0.988954669	-0.013470316	12118	12118.p1	case	N	0	1	0	0	1	1	0	1	0	0	0	0	0	0	0	0	0	0	0	0	1	0	1	AC024614.4	ENSG00000283417	ENST00000637454	lincRNA	.	0	0	0	0	0
Variant_2859|Variant_2860	chr17	34962404	G	A	0.087614165	0.607093535	-0.150105198	11775	11775.s1	control	N	0	1	1	1	1	0	1	1	1	0	1	0	1	1	1	1	1	1	1	1	0	1	1	CCT6B	ENSG00000132141	ENST00000314144	protein_coding	Q92526	0	1	0	0	0
Variant_2861|Variant_2862	chr17	35147700	G	T	0.141123785	0.71276735	0.105597708	12068	12068.s1	control	N	0	1	1	0	1	0	1	1	0	0	0	0	0	0	0	1	0	0	0	0	0	1	0	UNC45B	ENSG00000141161	ENST00000268876	protein_coding	Q8IWX7	0	0	0	0	0
Variant_2863|Variant_2864	chr17	35374340	G	C	0.137979156	0.70784753	0.101957657	12643	12643.s1	control	N	0	1	0	0	1	0	0	1	0	0	0	0	0	0	0	0	0	0	0	1	1	1	0	SLFN11	ENSG00000172716	ENST00000394566	protein_coding	Q7Z7L1	0	0	0	0	0
Variant_2869|Variant_2870	chr17	35579593	A	T	0.832746991	0.988649187	0.020912744	12170	12170.s1	control	N	0	1	1	1	1	0	1	1	0	0	0	1	0	0	0	1	0	1	0	0	0	0	1	PEX12	ENSG00000108733	ENST00000613219	protein_coding	O00623	0	0	0	1	0
Variant_287|Variant_288	chr1	201031125	T	C	0.553201892	0.938253895	0.049411552	14590	14590.s1	control	N	0	0	1	0	1	0	1	0	0	0	0	0	0	0	0	1	0	0	0	0	0	0	0	AL358473.2	ENSG00000234132	ENST00000610411	antisense_RNA	.	0	0	0	0	0
Variant_2871|Variant_2872	chr17	35912451	C	T	0.880827714	0.988954669	-0.011774978	12894	12894.p1	case	N	0	1	0	0	1	1	0	1	0	0	0	0	0	0	0	0	0	0	0	1	0	0	0	AC015849.5	ENSG00000270977	ENST00000604907	lincRNA	.	0	0	0	0	0
Variant_2873|Variant_2874	chr17	36633273	G	T	0.377931045	0.869118387	0.052139853	11552	11552.p1	case	N	0	1	1	0	1	1	1	1	0	0	0	0	0	0	0	1	0	0	0	0	1	1	0	AC243830.2	ENSG00000275720	ENST00000618067	lincRNA	.	0	0	0	0	0
Variant_2885|Variant_2886	chr17	38701295	C	G	0.754415983	0.981274316	0.027658503	14413	14413.p1	case	N	0	1	0	0	1	1	0	1	0	0	0	0	0	0	0	0	0	0	0	1	0	1	0	AC006449.6	ENSG00000277969	ENST00000612330	lincRNA	.	0	0	0	0	0
Variant_289|Variant_290	chr1	201155175	G	A	0.149393722	0.724831859	0.09473437	14560	14560.p1	case	N	0	1	0	0	1	0	0	1	0	0	0	0	0	0	0	0	0	1	1	0	0	0	1	TMEM9	ENSG00000116857	ENST00000367332	protein_coding	.	0	0	0	0	0
Variant_2893|Variant_2894	chr17	39154529	G	A	0.203223924	0.780329378	0.112295756	11512	11512.p1	case	N	0	1	1	0	1	0	1	1	0	0	0	0	0	0	0	1	0	1	0	1	1	1	1	PLXDC1	ENSG00000161381	ENST00000578517	retained_intron	.	0	0	0	0	0
Variant_2895|Variant_2896	chr17	39227765	G	A	0.486003987	0.9119842	-0.046688065	14275	14275.p1	case	N	0	1	0	0	1	0	0	1	0	0	0	0	0	0	0	0	0	0	0	0	0	1	0	STAC2	ENSG00000141750	ENST00000333461	protein_coding	Q6ZMT1	0	0	0	0	0
Variant_2897|Variant_2898	chr17	40140141	G	A	0.97312301	0.994354785	0.001247266	12720	12720.p1	case	N	0	1	1	0	1	0	1	1	0	0	1	0	0	0	1	1	0	1	1	1	1	1	1	CASC3	ENSG00000108349	ENST00000264645	protein_coding	O15234	0	0	1	0	0
Variant_2899|Variant_2900	chr17	40418364	T	C	0.483321459	0.9119842	-0.051372734	14413	14413.s1	control	N	0	1	0	0	1	0	0	1	0	0	0	0	0	0	0	0	0	1	1	1	1	1	1	TOP2A	ENSG00000131747	ENST00000423485	protein_coding	P11388	0	0	1	0	0
Variant_29|Variant_30	chr1	11734806	G	A	0.683042801	0.965213266	0.030919733	12324	12324.p1	case	N	0	1	0	0	1	0	0	1	0	0	0	0	0	0	0	0	0	0	0	0	0	1	0	AGTRAP	ENSG00000177674	ENST00000314340	protein_coding	Q6RW13	0	0	0	0	0
Variant_2901|Variant_2902	chr17	40782912	A	G	0.304320178	0.851473344	0.141233099	11685	11685.s1	control	N	0	1	0	0	1	0	0	1	0	0	0	0	0	0	0	0	0	0	0	0	0	1	0	KRT27	ENSG00000171446	ENST00000301656	protein_coding	Q7Z3Y8	0	0	0	0	0
Variant_2903|Variant_2904	chr17	409409	G	A	0.891691889	0.988954669	-0.011225146	13962	13962.s1	control	Y	0	1	0	0	1	0	0	1	0	0	0	0	0	0	0	0	0	0	0	0	0	0	1	C17orf97	ENSG00000187624	ENST00000360127	protein_coding	Q6ZQX7	0	0	0	0	0
Variant_2905|Variant_2906	chr17	41019706	G	A	0.162387001	0.735305901	0.133804713	14541	14541.s1	control	N	0	1	0	0	1	0	0	1	0	0	0	0	0	0	0	0	0	0	0	1	0	0	0	KRTAP3-1	ENSG00000212901	ENST00000581033	processed_transcript	.	0	0	0	0	0
Variant_2907|Variant_2908	chr17	41020565	C	G	0.730660221	0.975160079	0.02695052	13815	13815.p1	case	N	0	1	1	0	1	0	1	1	0	0	0	0	0	0	0	1	0	0	0	1	0	1	0	KRTAP3-1	ENSG00000212901	ENST00000581033	processed_transcript	.	0	0	0	0	0
Variant_2909|Variant_2910	chr17	41036791	C	T	0.788278071	0.982281764	0.022586491	12728	12728.s1	control	N	0	1	0	0	1	0	0	1	0	0	0	0	0	0	0	0	0	0	0	0	0	1	0	KRTAP1-3	ENSG00000221880	ENST00000344363	protein_coding	Q8IUG1	0	0	0	0	0
Variant_291|Variant_292	chr1	201470430	A	T	0.842141811	0.988954669	-0.016556946	12299	12299.p1	case	N	0	1	0	0	1	0	0	1	0	0	0	0	0	0	0	0	0	0	0	0	0	1	1	PHLDA3	ENSG00000174307	ENST00000367311	protein_coding	Q9Y5J5	0	0	0	0	0
Variant_2911|Variant_2912	chr17	41162420	A	G	0.490251907	0.9119842	-0.072031241	12708	12708.p1	case	N	0	1	0	0	1	0	0	1	0	0	0	0	0	0	0	0	0	0	0	0	0	1	0	KRTAP4-4	ENSG00000171396	ENST00000390661	protein_coding	Q9BYR3	0	0	0	0	0
Variant_2915|Variant_2916	chr17	41555944	A	T	0.320428258	0.85705011	-0.076526139	11280	11280.s1	control	N	0	1	0	0	1	1	0	1	0	0	0	0	0	0	0	0	0	0	0	1	0	1	0	LINC00974	ENSG00000226629	ENST00000456403	lincRNA	.	0	0	0	0	0
Variant_2917|Variant_2918	chr17	41734760	G	A	0.78866126	0.982281764	-0.013963018	12680	12680.p1	case	N	0	1	0	0	1	0	0	1	0	0	0	0	0	0	0	0	0	1	1	1	1	1	0	HAP1	ENSG00000173805	ENST00000347901	protein_coding	P54257	0	0	0	0	0
Variant_2919|Variant_2920	chr17	41811981	G	C	0.257056366	0.824537677	0.051323663	11094	11094.p1	case	N	0	1	0	0	1	0	0	1	0	0	0	0	0	0	0	0	0	1	1	1	1	1	1	FKBP10	ENSG00000141756	ENST00000321562	protein_coding	Q96AY3	0	0	0	0	0
Variant_2921|Variant_2922	chr17	41920776	G	A	0.215547634	0.797913456	0.105650086	12115	12115.p1	case	N	0	1	0	0	1	0	0	1	0	0	0	0	0	0	0	0	0	0	0	0	0	1	1	ACLY	ENSG00000131473	ENST00000352035	protein_coding	P53396	0	0	1	0	0
Variant_2923|Variant_2924	chr17	42390129	G	A	0.183176403	0.760402476	0.100838534	13498	13498.s1	control	N	0	1	0	0	1	0	0	1	0	0	0	0	0	0	0	0	0	0	0	1	0	1	0	STAT3	ENSG00000168610	ENST00000264657	protein_coding	P40763	0	0	1	0	0
Variant_2925|Variant_2926	chr17	42458707	T	C	0.084468829	0.59846692	0.080624536	12573	12573.p1	case	N	0	1	0	0	1	0	0	1	0	0	0	0	0	0	0	0	0	1	1	1	1	1	1	ATP6V0A1	ENSG00000033627	ENST00000264649	protein_coding	Q93050	0	0	1	0	0
Variant_2927|Variant_2928	chr17	42532368	G	T	0.466921048	0.9119842	0.06401663	22231	22231.s1	control	N	0	1	1	0	1	0	1	1	1	0	0	0	0	1	0	1	1	1	1	0	1	1	0	AC067852.4	ENSG00000267185	ENST00000590314	processed_pseudogene	.	0	0	0	0	0
Variant_2929|Variant_2930	chr17	43398896	G	T	0.283145399	0.839707872	0.051873497	12231	12231.p1	case	N	0	1	0	0	1	0	0	1	0	0	0	0	0	0	0	0	0	1	0	1	1	1	1	ARL4D	ENSG00000175906	ENST00000320033	protein_coding	P49703	0	0	0	0	0
Variant_293|Variant_294	chr1	201955258	C	A	0.130926338	0.706887358	-0.063562501	12368	12368.s1	control	N	0	1	0	0	1	0	0	1	0	0	0	0	0	0	0	0	0	1	0	1	1	1	1	TIMM17A	ENSG00000134375	ENST00000367287	protein_coding	Q99595	0	0	0	0	0
Variant_2933|Variant_2934	chr17	43663679	C	A	0.890074408	0.988954669	0.01386655	11888	11888.p1	case	N	0	1	1	0	1	0	0	1	1	0	0	0	0	1	0	0	1	0	0	0	0	1	1	MEOX1	ENSG00000005102	ENST00000318579	protein_coding	P50221	0	0	0	0	0
Variant_2935|Variant_2936	chr17	4368344	G	C	0.812383314	0.984808185	0.017952243	12833	12833.p1	case	N	0	1	0	0	1	0	0	1	0	0	1	0	0	0	1	0	0	0	0	0	0	1	0	UBE2G1	ENSG00000132388	ENST00000396981	protein_coding	P62253	0	0	0	0	0
Variant_2937|Variant_2938	chr17	43833773	G	A	0.92689665	0.988954669	-0.007713921	11345	11345.s1	control	N	0	1	0	0	1	0	0	1	0	0	0	0	0	0	0	0	0	1	1	0	1	1	1	MPP3	ENSG00000161647	ENST00000398393	protein_coding	.	0	0	0	0	0
Variant_2941|Variant_2942	chr17	44343878	T	C	0.014771717	0.2495048	-0.225158833	13738	13738.s1	control	N	0	1	0	0	1	0	0	1	0	0	0	0	0	0	0	0	0	1	0	0	1	0	1	GRN	ENSG00000030582	ENST00000053867	protein_coding	P28799	0	0	0	0	0
Variant_2943|Variant_2944	chr17	46819486	C	T	0.767317783	0.981274316	-0.020310017	13793	13793.p1	case	N	0	1	0	0	1	0	0	1	0	0	0	0	0	0	0	0	0	0	1	1	1	1	0	WNT3	ENSG00000108379	ENST00000225512	protein_coding	P56703	0	0	1	0	0
Variant_2947|Variant_2948	chr17	4705905	G	A	0.482125577	0.9119842	-0.066992319	12628	12628.s1	control	N	0	1	0	0	1	0	0	0	0	0	1	0	0	0	1	0	0	0	0	0	0	0	0	PELP1	ENSG00000141456	ENST00000572293	protein_coding	.	0	0	1	0	0
Variant_2949|Variant_2950	chr17	47100480	A	T	0.465685865	0.9119842	-0.050950138	13544	13544.p1	case	N	0	1	0	1	1	0	0	1	0	1	0	0	0	0	0	0	0	1	0	1	1	1	1	AC068152.1	ENSG00000262879	ENST00000573341	lincRNA	.	0	0	0	0	0
Variant_295|Variant_296	chr1	202342031	A	G	0.25732165	0.824537677	-0.077783128	11399	11399.s1	control	N	0	1	0	0	1	0	0	1	0	0	0	0	0	0	0	0	0	1	0	1	1	1	1	UBE2T	ENSG00000077152	ENST00000367274	protein_coding	Q9NPD8	0	0	0	0	0
Variant_2951|Variant_2952	chr17	47100499	G	C	0.976546051	0.995220522	-0.002094755	13544	13544.p1	case	N	0	1	0	1	1	0	0	1	0	1	0	0	0	0	0	0	0	1	0	1	1	1	1	AC068152.1	ENSG00000262879	ENST00000573341	lincRNA	.	0	0	0	0	0
Variant_2953|Variant_2954	chr17	4730955	G	A	0.61025932	0.955320522	0.052205274	12498	12498.p1	case	N	0	1	0	0	1	0	0	1	0	0	0	0	0	0	0	0	0	1	1	1	1	0	1	MED11	ENSG00000161920	ENST00000293777	protein_coding	Q9P086	0	0	0	0	0
Variant_2955|Variant_2956	chr17	47823104	G	A	0.959527827	0.991543616	-0.004072654	14639	14639.s1	control	N	0	1	1	0	1	0	1	1	0	0	0	0	0	0	0	1	0	0	0	0	0	1	0	OSBPL7	ENSG00000006025	ENST00000007414	protein_coding	Q9BZF2	0	0	0	0	0
Variant_2961|Variant_2962	chr17	48996396	A	G	0.055993951	0.477020733	-0.084485482	13764	13764.p1	case	N	0	1	1	0	1	0	1	1	0	0	1	0	0	0	1	1	0	1	0	1	1	1	1	IGF2BP1	ENSG00000159217	ENST00000290341	protein_coding	Q9NZI8	0	0	1	0	0
Variant_2967|Variant_2968	chr17	50270256	G	T	0.307521843	0.853912448	-0.082204069	12480	12480.p1	case	N	0	1	0	0	1	0	0	1	0	0	0	0	0	0	0	0	0	0	0	1	1	1	0	TMEM92	ENSG00000167105	ENST00000300433	protein_coding	Q6UXU6	0	0	0	0	0
Variant_2969|Variant_2970	chr17	5035658	G	A	0.475660835	0.9119842	-0.036206939	14038	14038.p1	case	N	0	1	0	0	1	0	0	1	0	0	0	0	0	0	0	0	0	1	1	0	0	1	0	SLC52A1	ENSG00000132517	ENST00000424747	protein_coding	Q9NWF4	0	0	0	0	0
Variant_2971|Variant_2972	chr17	50470297	A	G	0.719463748	0.968581205	0.025028015	13041	13041.p1	case	N	0	1	0	0	1	0	0	1	0	0	0	0	0	0	0	0	0	0	0	0	0	1	0	CHAD	ENSG00000136457	ENST00000508540	protein_coding	O15335	0	0	0	0	0
Variant_2973|Variant_2974	chr17	5053308	G	T	0.472630784	0.9119842	0.059584304	14236	14236.p1	case	N	0	1	0	0	1	0	0	1	0	0	0	0	0	0	0	0	0	0	0	0	0	1	0	SLC52A1	ENSG00000132517	ENST00000512825	protein_coding	.	0	0	0	0	0
Variant_2975|Variant_2976	chr17	50546804	C	A	0.444757072	0.902063063	-0.072722814	22017	22017.p1	case	N	0	1	0	0	1	0	0	1	0	0	0	0	0	0	0	0	0	1	0	1	0	1	1	SPATA20	ENSG00000006282	ENST00000006658	protein_coding	Q8TB22	0	0	0	0	0
Variant_2977|Variant_2978	chr17	5501991	C	T	0.874816993	0.988954669	-0.013691575	13151	13151.p1	case	N	0	1	0	0	1	0	0	1	0	0	0	0	0	0	0	0	0	0	0	0	0	1	1	NLRP1	ENSG00000091592	ENST00000568641	processed_transcript	.	0	0	0	0	0
Variant_2979|Variant_2980	chr17	55874348	T	G	0.473058592	0.9119842	-0.05381777	11931	11931.p1	case	N	0	0	1	0	1	0	1	0	0	0	0	0	0	0	0	1	0	0	0	0	0	0	0	AC090618.1	ENSG00000262052	ENST00000571972	lincRNA	.	0	0	0	0	0
Variant_2981|Variant_2982	chr17	56914387	C	T	0.869689106	0.988954669	0.013284795	11679	11679.s1	control	N	0	1	0	0	1	0	0	1	0	0	0	0	0	0	0	0	0	1	0	1	1	1	1	TRIM25	ENSG00000121060	ENST00000316881	protein_coding	Q14258	0	0	0	0	0
Variant_2983|Variant_2984	chr17	57256041	C	G	0.719982665	0.968857822	0.021015294	13948	13948.s1	control	N	0	1	1	0	1	0	1	1	0	0	1	0	0	0	1	1	0	1	0	1	1	1	1	MSI2	ENSG00000153944	ENST00000284073	protein_coding	Q96DH6	0	1	1	0	0
Variant_2985|Variant_2986	chr17	58007938	A	G	0.748484752	0.981274316	0.023839857	12720	12720.s1	control	N	0	1	0	0	1	0	0	1	0	0	0	0	0	0	0	0	0	1	1	1	1	1	1	SRSF1	ENSG00000136450	ENST00000258962	protein_coding	Q07955	0	0	1	0	0
Variant_2987|Variant_2988	chr17	59892286	A	G	0.911542016	0.988954669	0.008135348	14271	14271.p1	case	N	0	1	0	0	1	0	0	1	0	0	1	0	0	0	1	0	0	1	1	0	0	1	0	RPS6KB1	ENSG00000108443	ENST00000225577	protein_coding	P23443	0	0	1	0	0
Variant_2989|Variant_2990	chr17	62423381	A	C	0.891608459	0.988954669	0.012707311	11462	11462.s1	control	N	0	1	0	0	1	0	0	1	0	0	0	0	0	0	0	0	0	1	1	0	0	0	1	METTL2A	ENSG00000087995	ENST00000311506	protein_coding	Q96IZ6	0	0	0	0	0
Variant_299|Variant_300	chr1	202890000	A	C	0.361497233	0.869118387	-0.099735453	12512	12512.s1	control	N	0	1	0	0	1	0	0	1	0	0	0	0	0	0	0	0	0	0	0	0	0	1	0	RABIF	ENSG00000183155	ENST00000367262	protein_coding	P47224	0	0	0	0	0
Variant_2991|Variant_2992	chr17	62808809	C	T	0.078480892	0.57380043	-0.125045098	12449	12449.s1	control	N	0	1	0	0	1	0	0	1	0	0	0	0	0	0	0	0	0	1	1	1	1	1	0	10-Mar	ENSG00000173838	ENST00000583600	protein_coding	.	0	0	0	0	0
Variant_2995|Variant_2996	chr17	63549933	G	T	0.20058963	0.775998183	0.073079661	14570	14570.s1	control	N	0	1	0	0	1	0	0	1	0	0	0	0	0	0	0	0	0	1	1	1	1	1	1	DCAF7	ENSG00000136485	ENST00000614556	protein_coding	P61962	0	0	0	0	0
Variant_2997|Variant_2998	chr17	63919227	G	T	0.551862714	0.938253895	-0.040645192	14464	14464.p1	case	N	0	1	0	0	1	0	0	1	0	0	0	0	0	0	0	0	0	0	0	1	0	0	0	GH1	ENSG00000259384	ENST00000323322	protein_coding	P01241	0	0	0	0	0
Variant_3|Variant_4	chr1	109284553	T	C	0.833814714	0.988954669	0.017383839	14291	14291.p1	case	N	0	1	1	0	1	0	1	1	0	0	0	0	0	0	0	1	0	1	0	0	1	1	1	PSRC1	ENSG00000134222	ENST00000369909	protein_coding	Q6PGN9	0	0	0	0	0
Variant_3001|Variant_3002	chr17	66192198	T	A	0.167820711	0.737885944	0.058792889	12834	12834.p1	case	N	0	1	0	0	1	0	0	1	0	0	0	0	0	0	0	0	0	1	0	1	1	1	1	CEP112	ENSG00000154240	ENST00000392769	protein_coding	Q8N8E3	0	0	0	0	0
Variant_3003|Variant_3004	chr17	66230711	T	G	0.637812113	0.965213266	0.05675557	13037	13037.s1	control	N	0	1	0	0	1	0	0	1	0	0	0	0	0	0	0	0	0	0	0	1	0	1	0	APOH	ENSG00000091583	ENST00000205948	protein_coding	P02749	0	0	0	0	0
Variant_3007|Variant_3008	chr17	6775858	G	C	0.612253492	0.955320522	-0.040674348	22250	22250.p1	case	N	0	1	0	0	1	0	0	1	0	0	0	0	0	0	0	0	0	0	0	1	1	1	0	FBXO39	ENSG00000177294	ENST00000321535	protein_coding	Q8N4B4	0	0	0	0	0
Variant_3009|Variant_3010	chr17	67825172	A	G	0.879644749	0.988954669	-0.006941822	11524	11524.p1	case	Y	0	1	0	0	1	0	0	1	0	0	1	0	0	0	1	0	0	1	0	1	1	1	1	BPTF	ENSG00000171634	ENST00000306378	protein_coding	Q12830	0	0	1	0	0
Variant_301|Variant_302	chr1	202999389	G	A	0.596048342	0.951645364	0.045313269	13645	13645.p1	case	N	0	1	0	0	1	0	0	1	0	0	0	0	0	0	0	0	0	0	0	1	1	1	0	AC096632.1	ENSG00000231547	ENST00000427395	unprocessed_pseudogene	.	0	0	0	0	0
Variant_3015|Variant_3016	chr17	68509783	A	G	0.135440609	0.706887358	0.125798833	12289	12289.s1	control	N	0	1	0	0	1	0	0	1	0	0	1	0	0	0	1	0	0	0	0	1	1	1	1	PRKAR1A	ENSG00000108946	ENST00000589017	protein_coding	.	0	0	1	0	0
Variant_3017|Variant_3018	chr17	68509837	A	G	0.811759207	0.984808185	0.020952381	11413	11413.s1	control	N	0	1	1	0	1	0	1	1	0	0	1	0	0	0	1	1	0	0	0	1	1	1	1	PRKAR1A	ENSG00000108946	ENST00000589017	protein_coding	.	0	0	1	0	0
Variant_3019|Variant_3020	chr17	68510671	C	G	0.245317904	0.822166964	-0.09418939	13438	13438.s1	control	N	0	1	1	0	1	0	1	1	0	0	1	0	0	0	1	1	0	0	1	1	0	1	1	PRKAR1A	ENSG00000108946	ENST00000392711	protein_coding	P10644	0	0	1	0	0
Variant_3021|Variant_3022	chr17	68512318	G	A	0.903445207	0.988954669	0.006566924	14633	14633.p1	case	N	0	1	0	0	1	0	0	1	0	0	1	0	0	0	1	0	0	1	0	1	1	1	1	PRKAR1A	ENSG00000108946	ENST00000392711	protein_coding	P10644	0	0	1	0	0
Variant_3023|Variant_3024	chr17	69412895	G	A	0.56891304	0.946120549	0.071874282	11399	11399.s1	control	N	0	1	0	0	1	0	0	1	0	0	0	0	0	0	0	0	0	0	0	0	0	1	0	MAP2K6	ENSG00000108984	ENST00000590474	protein_coding	P52564	0	0	1	0	0
Variant_3025|Variant_3026	chr17	6995881	G	A	0.561083429	0.942559174	0.031174322	13814	13814.p1	case	N	0	1	0	0	1	0	0	1	0	0	0	0	0	0	0	0	0	1	0	1	1	1	0	ALOX12	ENSG00000108839	ENST00000251535	protein_coding	P18054	0	0	0	0	0
Variant_3027|Variant_3028	chr17	72071363	G	T	0.972605935	0.994354785	0.003435998	11350	11350.s1	control	N	0	1	0	0	1	1	0	1	0	0	0	0	0	0	0	0	0	0	0	1	0	0	0	LINC02097	ENSG00000226101	ENST00000419257	lincRNA	.	0	0	0	0	0
Variant_303|Variant_304	chr1	204152065	G	A	0.713364563	0.968264591	0.020393679	12197	12197.p1	case	N	0	1	0	0	1	0	0	1	0	0	0	0	0	0	0	0	0	1	0	1	1	1	1	ETNK2	ENSG00000143845	ENST00000367201	protein_coding	Q9NVF9	0	0	0	0	0
Variant_3031|Variant_3032	chr17	74155659	G	A	0.825693039	0.986810512	-0.020579436	11479	11479.p1	case	N	0	1	0	0	1	1	0	1	0	0	0	0	0	0	0	0	0	0	0	0	0	0	1	LINC02074	ENSG00000266357	ENST00000584003	lincRNA	.	0	0	0	0	0
Variant_3033|Variant_3034	chr17	74201866	G	A	0.661091146	0.965213266	0.049703871	12630	12630.p1	case	N	0	1	0	0	1	0	0	1	0	0	1	0	0	0	1	0	0	0	0	0	0	0	1	RPL38	ENSG00000172809	ENST00000311111	protein_coding	P63173	0	0	0	0	0
Variant_3035|Variant_3036	chr17	74202080	C	T	0.891167694	0.988954669	0.011385269	11490	11490.s1	control	N	0	1	0	0	1	0	0	0	0	0	1	0	0	0	1	0	0	0	0	0	0	0	0	RPL38	ENSG00000172809	ENST00000311111	protein_coding	P63173	0	0	0	0	0
Variant_3037|Variant_3038	chr17	74211872	G	A	0.293333001	0.850393573	0.157006756	12728	12728.p1	case	N	0	1	0	0	1	0	0	1	0	0	0	0	0	0	0	0	0	0	1	1	0	1	1	TTYH2	ENSG00000141540	ENST00000269346	protein_coding	Q9BSA4	0	0	0	0	0
Variant_3041|Variant_3042	chr17	74776310	T	C	0.585667106	0.948981979	-0.025725728	14282	14282.p1	case	N	0	1	0	0	1	0	0	1	0	0	0	0	0	0	0	0	0	1	0	1	1	1	1	TMEM104	ENSG00000109066	ENST00000335464	protein_coding	Q8NE00	0	0	0	0	0
Variant_3043|Variant_3044	chr17	7484774	G	T	0.003745768	0.094850497	-0.098833455	14203	14203.s1	control	N	0	1	1	1	1	0	1	1	1	0	1	0	1	0	1	1	1	1	1	1	1	1	1	ZBTB4	ENSG00000174282	ENST00000311403	protein_coding	Q9P1Z0	0	0	1	0	0
Variant_3045|Variant_3046	chr17	75183199	C	T	0.867090525	0.988954669	0.008329494	11356	11356.s1	control	N	0	1	1	0	1	0	1	1	0	0	1	0	0	0	1	1	0	1	1	1	1	1	1	SUMO2	ENSG00000188612	ENST00000420826	protein_coding	P61956	0	0	0	0	0
Variant_3047|Variant_3048	chr17	75784662	C	T	0.09921165	0.628408219	0.106455383	13385	13385.p1	case	N	0	1	1	1	1	0	1	1	1	0	1	0	1	1	1	1	1	1	1	1	1	1	1	UNK	ENSG00000132478	ENST00000589666	protein_coding	Q9C0B0	0	0	1	0	0
Variant_3049|Variant_3050	chr17	75879729	G	A	0.029929346	0.354450611	0.280625292	13599	13599.s1	control	N	0	1	0	0	1	0	0	1	0	0	0	0	0	0	0	0	0	0	0	0	0	0	1	TRIM47	ENSG00000132481	ENST00000254816	protein_coding	Q96LD4	0	0	0	0	0
Variant_305|Variant_306	chr1	204152591	C	T	0.399410647	0.877765208	0.064537493	14232	14232.p1	case	Y	0	1	0	0	1	0	0	1	0	0	0	0	0	0	0	0	0	1	1	1	1	1	1	ETNK2	ENSG00000143845	ENST00000367201	protein_coding	Q9NVF9	0	0	0	0	0
Variant_3057|Variant_3058	chr17	76970625	G	C	0.112231419	0.664747016	0.099006592	11055	11055.p1	case	N	0	0	0	0	1	0	0	0	0	1	0	0	0	0	0	0	0	0	0	0	0	0	0	AC016168.2	ENSG00000267568	ENST00000563583	antisense_RNA	.	0	0	0	0	0
Variant_3059|Variant_3060	chr17	77086873	A	G	0.644844261	0.965213266	-0.040083089	11800	11800.s1	control	N	0	1	0	0	1	0	0	1	0	0	0	0	0	0	0	0	0	0	1	1	1	1	0	SEC14L1	ENSG00000129657	ENST00000392476	protein_coding	Q92503	0	0	0	0	0
Variant_3061|Variant_3062	chr17	77957788	C	G	0.103583702	0.642926153	0.148100336	11054	11054.s1	control	N	0	1	0	0	1	0	0	1	0	0	0	0	0	0	0	0	0	1	1	1	1	1	1	TNRC6C	ENSG00000078687	ENST00000636222	protein_coding	.	0	0	1	0	0
Variant_3065|Variant_3066	chr17	78279519	A	G	0.851410127	0.988954669	0.015806038	14338	14338.p1	case	N	0	1	0	0	1	1	0	1	0	0	0	0	0	0	0	0	0	0	0	1	0	0	0	LINC01993	ENSG00000204277	ENST00000374945	lincRNA	.	0	0	0	0	0
Variant_3067|Variant_3068	chr17	7838956	T	C	0.485711163	0.9119842	0.047676193	12780	12780.s1	control	N	0	1	1	0	1	0	1	1	1	0	0	0	0	1	0	1	1	0	1	1	1	1	1	KDM6B	ENSG00000132510	ENST00000254846	protein_coding	O15054	1	1	1	0	0
Variant_3069|Variant_3070	chr17	7854216	C	A	0.589612334	0.949099459	-0.134574455	14555	14555.s1	control	N	0	1	1	0	1	0	1	1	0	0	0	0	0	0	0	1	0	0	0	0	1	1	0	TMEM88	ENSG00000167874	ENST00000301599	protein_coding	Q6PEY1	0	0	0	0	0
Variant_307|Variant_308	chr1	204360160	C	A	0.091937646	0.611985667	-0.110149932	11615	11615.p1	case	N	0	1	1	1	1	0	1	1	0	0	0	0	0	0	0	1	0	1	1	1	1	1	1	PLEKHA6	ENSG00000143850	ENST00000272203	protein_coding	Q9Y2H5	0	0	1	0	0
Variant_3071|Variant_3072	chr17	7856800	C	T	0.823878473	0.986810512	0.01618676	14260	14260.s1	control	N	0	1	1	1	1	0	1	1	1	0	1	0	1	1	1	1	1	1	1	0	1	1	1	CYB5D1	ENSG00000182224	ENST00000332439	protein_coding	Q6P9G0	0	0	0	0	0
Variant_3073|Variant_3074	chr17	79797280	T	C	0.820473096	0.98675235	-0.01452744	13083	13083.p1	case	N	0	1	1	0	1	0	1	1	0	0	0	0	0	0	0	1	0	1	0	1	1	1	1	CBX8	ENSG00000141570	ENST00000269385	protein_coding	Q9HC52	0	0	1	0	0
Variant_3075|Variant_3076	chr17	80036637	T	G	0.254673029	0.824537677	0.197359437	13050	13050.p1	case	N	0	1	1	0	1	0	1	1	0	0	1	0	0	0	1	1	0	1	0	1	1	1	1	TBC1D16	ENSG00000167291	ENST00000310924	protein_coding	Q8TBP0	0	0	0	0	0
Variant_3079|Variant_3080	chr17	80543876	A	G	0.484358324	0.9119842	-0.067754558	14678	14678.s1	control	N	0	1	0	0	1	0	0	1	0	0	1	0	0	0	1	0	0	0	0	0	0	1	0	RPTOR	ENSG00000141564	ENST00000306801	protein_coding	Q8N122	0	0	1	0	0
Variant_3081|Variant_3082	chr17	81295449	C	G	0.083953379	0.597960412	0.087337497	12361	12361.p1	case	N	0	1	0	0	1	0	0	1	0	0	0	0	0	0	0	0	0	1	1	1	1	0	1	SLC38A10	ENSG00000157637	ENST00000374759	protein_coding	Q9HBR0	0	0	0	0	0
Variant_3083|Variant_3084	chr17	81483100	T	A	0.862007942	0.988954669	0.012910008	22364	22364.p1	case	N	0	1	0	0	1	1	0	1	0	0	0	0	0	0	0	0	0	0	1	0	1	1	1	LINC01971	ENSG00000278200	ENST00000617888	lincRNA	.	0	0	0	0	0
Variant_3085|Variant_3086	chr17	81513765	T	G	0.834854298	0.988954669	-0.00716402	11954	11954.p1	case	N	0	1	0	0	1	0	0	1	0	0	1	0	0	0	1	0	0	1	1	1	1	1	1	ACTG1	ENSG00000184009	ENST00000575842	protein_coding	P63261	0	0	0	0	0
Variant_3087|Variant_3088	chr17	81637273	C	G	0.266728952	0.832677009	-0.102744099	13609	13609.s1	control	N	0	1	0	0	1	0	0	1	0	0	1	0	0	0	1	0	0	1	1	1	1	1	0	NPLOC4	ENSG00000182446	ENST00000331134	protein_coding	Q8TAT6	0	0	1	0	0
Variant_3089|Variant_3090	chr17	81929630	A	G	0.962841718	0.991543616	-0.003391053	11651	11651.p1	case	N	0	1	0	0	1	0	0	1	0	0	0	0	0	0	0	0	0	0	1	0	1	1	0	MAFG	ENSG00000197063	ENST00000357736	protein_coding	O15525	0	0	0	0	0
Variant_309|Variant_310	chr1	204370056	C	T	0.956544189	0.991535947	-0.005738026	14066	14066.s1	control	N	0	1	0	0	1	1	0	1	0	0	0	0	0	0	0	0	0	0	1	0	0	1	0	LINC00628	ENSG00000280924	ENST00000628516	lincRNA	.	0	0	0	0	0
Variant_3091|Variant_3092	chr17	82214429	C	T	0.512330527	0.923728468	-0.046759646	11066	11066.p1	case	N	0	1	0	0	1	0	0	1	0	0	0	0	0	0	0	0	0	0	0	1	0	0	1	CCDC57	ENSG00000176155	ENST00000392343	protein_coding	Q2TAC2	0	0	0	0	0
Variant_3093|Variant_3094	chr17	82735471	A	G	0.108586021	0.657923173	0.08589795	14310	14310.p1	case	N	0	1	0	0	1	0	0	1	0	0	0	0	0	0	0	0	0	1	0	1	1	1	1	FN3K	ENSG00000167363	ENST00000300784	protein_coding	Q9H479	0	0	0	0	0
Variant_3095|Variant_3096	chr17	83098360	C	T	0.22681424	0.805718612	-0.081800594	12335	12335.p1	case	N	0	0	1	0	1	1	1	0	0	0	0	0	0	0	0	1	0	0	0	0	0	0	0	AC130371.2	ENSG00000274370	ENST00000619443	lincRNA	.	0	0	0	0	0
Variant_3097|Variant_3098	chr17	8746569	A	G	0.431736471	0.89144785	-0.056969935	14675	14675.p1	case	N	0	1	0	0	1	0	0	1	0	0	0	0	0	0	0	0	0	1	1	1	1	1	1	CCDC42	ENSG00000161973	ENST00000293845	protein_coding	Q96M95	0	0	0	0	0
Variant_3099|Variant_3100	chr17	8869360	G	A	0.367559654	0.869118387	-0.078228881	13089	13089.s1	control	N	0	1	0	0	1	0	0	1	0	0	0	0	0	0	0	0	0	0	0	0	0	1	0	PIK3R6	ENSG00000276231	ENST00000619866	protein_coding	Q5UE93	0	0	0	0	0
Variant_31|Variant_32	chr1	119463965	C	A	0.612571691	0.955320522	-0.064756953	12997	12997.s1	control	N	0	1	0	0	1	0	0	1	0	0	0	0	0	0	0	0	0	0	0	1	0	0	0	GAPDHP23	ENSG00000235595	ENST00000444823	processed_pseudogene	.	0	0	0	0	0
Variant_3101|Variant_3102	chr17	9791334	C	T	0.014261513	0.243548828	-0.15706191	13636	13636.p1	case	N	0	1	0	0	1	0	0	1	0	0	0	0	0	0	0	0	0	0	0	0	0	1	0	DHRS7C	ENSG00000184544	ENST00000330255	protein_coding	A6NNS2	0	0	0	0	0
Variant_3103|Variant_3104	chr17	9824624	A	C	0.717348504	0.968264591	-0.034353809	12469	12469.p1	case	N	0	1	0	0	1	0	0	1	0	0	0	0	0	0	0	0	0	0	0	0	0	1	0	GLP2R	ENSG00000065325	ENST00000262441	protein_coding	O95838	0	0	0	0	0
Variant_3105|Variant_3106	chr18	10454301	G	A	0.144999895	0.721730554	-0.127040211	12073	12073.p1	case	N	0	1	0	0	1	0	0	1	0	0	0	0	0	0	0	0	0	1	1	0	1	1	1	APCDD1	ENSG00000154856	ENST00000355285	protein_coding	Q8J025	0	0	0	0	0
Variant_3109|Variant_3110	chr18	11149742	C	G	0.64085212	0.965213266	-0.018794543	11026	11026.s1	control	N	0	1	0	0	1	0	0	1	0	0	0	0	0	0	0	0	0	1	0	1	1	1	0	PIEZO2	ENSG00000154864	ENST00000503781	protein_coding	Q9H5I5	0	0	0	0	0
Variant_311|Variant_312	chr1	2049923	G	T	0.158361669	0.733314079	0.063714556	14645	14645.s1	control	N	0	1	0	0	1	0	0	1	0	0	0	0	0	0	0	0	0	1	0	1	1	1	0	PRKCZ	ENSG00000067606	ENST00000378567	protein_coding	Q05513	0	0	0	0	0
Variant_3113|Variant_3114	chr18	12051917	G	A	0.13474157	0.706887358	-0.133822811	12238	12238.p1	case	N	0	1	1	0	1	0	1	0	0	0	0	0	0	0	0	1	0	0	0	0	0	1	0	AP001542.2	ENSG00000267292	ENST00000593141	processed_pseudogene	.	0	0	0	0	0
Variant_3115|Variant_3116	chr18	12059253	C	T	0.90874786	0.988954669	-0.01007994	11336	11336.s1	control	N	0	1	0	0	1	0	0	1	0	0	0	0	0	0	0	0	0	0	0	1	0	1	0	AP002414.1	ENSG00000212712	ENST00000391405	processed_pseudogene	.	0	0	0	0	0
Variant_3117|Variant_3118	chr18	12306312	G	A	0.675767695	0.965213266	0.027579511	13947	13947.s1	control	N	0	1	0	0	1	0	0	1	0	0	0	0	0	0	0	0	0	0	1	1	1	1	0	TUBB6	ENSG00000176014	ENST00000317702	protein_coding	Q9BUF5	0	0	0	0	0
Variant_3119|Variant_3120	chr18	12912324	G	A	0.25535791	0.824537677	-0.057402823	12802	12802.s1	control	N	0	1	0	0	1	0	0	1	0	0	0	0	0	0	0	0	0	0	0	0	0	1	1	EIF4A2P1	ENSG00000267336	ENST00000587313	processed_pseudogene	.	0	0	0	0	0
Variant_3121|Variant_3122	chr18	12945826	G	A	0.89011274	0.988954669	-0.014331271	14004	14004.s1	control	N	0	0	1	0	1	0	1	0	0	0	0	0	0	0	0	1	0	0	0	0	0	0	0	SEH1L	ENSG00000085415	ENST00000592170	protein_coding	.	0	0	0	0	0
Variant_3125|Variant_3126	chr18	13822273	C	T	0.705083435	0.96648022	0.028723768	13606	13606.s1	control	Y	0	1	0	0	1	0	0	1	0	0	0	0	0	0	0	0	0	0	0	0	0	1	0	MC5R	ENSG00000176136	ENST00000589410	protein_coding	P33032	0	0	0	0	0
Variant_3127|Variant_3128	chr18	13822618	T	C	0.938118201	0.988954669	0.006697156	13944	13944.p1	case	N	0	1	0	0	1	0	0	1	0	0	0	0	0	0	0	0	0	0	0	0	0	1	0	MC5R	ENSG00000176136	ENST00000589410	protein_coding	P33032	0	0	0	0	0
Variant_3129|Variant_3130	chr18	14009879	T	C	0.086640223	0.603164255	0.315789171	12457	12457.p1	case	N	0	0	1	0	1	0	1	0	0	0	0	0	0	0	0	1	0	0	0	0	0	0	0	AC006557.6	ENSG00000279352	ENST00000623071	TEC	.	0	0	0	0	0
Variant_313|Variant_314	chr1	205042093	C	G	0.870324724	0.988954669	0.007981657	12361	12361.p1	case	N	0	1	1	1	1	0	1	1	0	0	0	0	0	0	0	1	0	0	1	1	1	1	1	CNTN2	ENSG00000184144	ENST00000331830	protein_coding	Q02246	0	0	0	0	0
Variant_3133|Variant_3134	chr18	21184473	A	C	0.5712216	0.94663356	0.058662647	11883	11883.s1	control	N	0	1	0	0	1	0	0	1	0	0	0	0	0	0	0	0	0	0	0	1	0	1	0	EXOGP1	ENSG00000263748	ENST00000580616	processed_pseudogene	.	0	0	0	0	0
Variant_3135|Variant_3136	chr18	21600737	A	C	0.372964034	0.869118387	-0.036806858	14320	14320.s1	control	N	0	1	1	0	1	0	1	1	0	0	0	0	0	0	0	1	0	1	0	1	1	1	1	ESCO1	ENSG00000141446	ENST00000269214	protein_coding	Q5FWF5	0	0	1	0	0
Variant_3137|Variant_3138	chr18	21740893	C	G	0.246198918	0.822166964	-0.065664702	13964	13964.p1	case	N	0	1	0	0	1	0	0	1	0	0	1	0	0	0	1	0	0	1	0	1	1	0	1	MIB1	ENSG00000101752	ENST00000261537	protein_coding	Q86YT6	1	1	0	0	0
Variant_3141|Variant_3142	chr18	22585648	G	A	0.303569445	0.851473344	0.137664648	12620	12620.p1	case	N	0	1	0	0	1	0	0	1	0	0	0	0	0	0	0	0	0	0	0	1	0	0	0	RPS4XP18	ENSG00000239490	ENST00000495480	processed_pseudogene	.	0	0	0	0	0
Variant_3143|Variant_3144	chr18	22646793	T	C	0.298688166	0.851473344	0.150983242	12481	12481.s1	control	N	0	0	1	0	1	0	1	0	0	0	0	0	0	0	0	1	0	0	0	0	0	0	0	RNU6-1032P	ENSG00000206827	ENST00000384100	snRNA	.	0	0	0	0	0
Variant_3145|Variant_3146	chr18	24013752	A	G	0.685092696	0.965213266	0.046746004	14380	14380.s1	control	N	0	1	0	0	1	0	0	1	0	0	1	0	0	0	1	0	0	0	0	0	1	0	0	TTC39C	ENSG00000168234	ENST00000317571	protein_coding	Q8N584	0	0	0	0	0
Variant_3147|Variant_3148	chr18	24459370	A	C	0.606798954	0.955320522	-0.05105996	12836	12836.p1	case	N	0	0	1	0	1	0	1	0	0	0	0	0	0	0	0	1	0	0	0	0	0	0	0	HRH4	ENSG00000134489	ENST00000256906	protein_coding	Q9H3N8	0	0	0	0	0
Variant_3149|Variant_3150	chr18	31953896	G	A	0.615883334	0.956630848	-0.04075056	14633	14633.p1	case	N	0	1	0	0	1	0	0	1	0	0	0	0	0	0	0	0	0	0	0	0	0	1	0	TRAPPC8	ENSG00000153339	ENST00000577426	processed_transcript	.	0	0	1	0	0
Variant_315|Variant_316	chr1	205423218	A	C	0.190004415	0.771752493	-0.172764401	12523	12523.s1	control	N	0	1	0	0	1	0	0	1	0	0	0	0	0	0	0	0	0	0	0	0	1	0	0	LEMD1	ENSG00000186007	ENST00000367153	protein_coding	Q68G75	0	0	0	0	0
Variant_3151|Variant_3152	chr18	32091791	G	A	0.94113846	0.988954669	0.002392675	13191	13191.s1	control	N	0	1	0	0	1	0	0	1	0	0	1	0	0	0	1	0	0	1	1	1	1	1	1	RNF138	ENSG00000134758	ENST00000261593	protein_coding	Q8WVD3	0	0	0	0	0
Variant_3153|Variant_3154	chr18	32189967	A	T	0.588685955	0.949099459	0.05608974	11178	11178.p1	case	N	0	1	0	0	1	0	0	1	0	0	0	0	0	0	0	0	0	0	0	0	0	1	0	MEP1B	ENSG00000141434	ENST00000269202	protein_coding	Q16820	0	0	0	0	0
Variant_3155|Variant_3156	chr18	3407104	G	A	0.920839479	0.988954669	-0.008625399	13005	13005.p1	case	N	0	1	0	0	1	0	0	1	0	0	0	0	0	0	0	0	0	0	0	1	0	0	0	AP001025.2	ENSG00000243720	ENST00000490908	processed_pseudogene	.	0	0	0	0	0
Variant_3157|Variant_3158	chr18	34591890	T	C	0.635907503	0.965213266	0.051020195	14259	14259.p1	case	Y	0	1	0	0	1	0	0	1	0	0	0	0	0	0	0	0	0	0	0	0	0	0	1	DTNA	ENSG00000134769	ENST00000598334	protein_coding	Q9Y4J8	0	0	1	0	0
Variant_3159|Variant_3160	chr18	35580180	C	T	0.732024658	0.975717213	-0.027388551	11348	11348.s1	control	N	0	1	0	0	1	0	0	1	0	0	0	0	0	0	0	0	0	0	1	0	0	0	0	GALNT1	ENSG00000141429	ENST00000591924	protein_coding	Q10472	0	0	0	0	0
Variant_3161|Variant_3162	chr18	4455772	T	A	0.138486858	0.70784753	-0.11753095	12669	12669.s1	control	N	0	1	0	0	1	0	0	1	0	0	0	0	0	0	0	0	0	1	1	0	1	1	1	DLGAP1	ENSG00000170579	ENST00000315677	protein_coding	O14490	0	0	1	0	0
Variant_3163|Variant_3164	chr18	45967526	G	A	0.667927764	0.965213266	-0.024377991	12764	12764.p1	case	Y	0	1	0	0	1	0	0	1	0	0	0	1	0	0	0	0	0	1	1	1	1	1	1	EPG5	ENSG00000152223	ENST00000282041	protein_coding	Q9HCE0	0	0	0	1	0
Variant_3165|Variant_3166	chr18	46104324	G	A	0.78382014	0.981274316	0.017505992	14691	14691.p1	case	N	0	1	0	0	1	0	0	1	0	0	0	0	0	0	0	0	0	1	0	1	1	1	1	HAUS1	ENSG00000152240	ENST00000282058	protein_coding	Q96CS2	0	0	0	0	0
Variant_3167|Variant_3168	chr18	46173757	T	A	0.243284843	0.822166964	-0.106733903	14338	14338.s1	control	N	0	1	0	0	1	0	0	1	0	0	0	0	0	0	0	0	0	1	0	1	1	1	1	C18orf25	ENSG00000152242	ENST00000615052	protein_coding	.	0	0	1	0	0
Variant_3169|Variant_3170	chr18	46325207	G	A	0.13420442	0.706887358	-0.116163874	12388	12388.s1	control	N	0	1	0	0	1	0	0	0	0	0	1	0	0	0	1	0	0	0	0	0	0	0	0	RNF165	ENSG00000141622	ENST00000593230	protein_coding	.	0	0	1	0	0
Variant_317|Variant_318	chr1	205813315	C	T	0.675962488	0.965213266	-0.02316444	14575	14575.p1	case	N	0	1	0	0	1	0	0	1	0	0	0	0	0	0	0	0	0	1	0	1	1	1	1	SLC41A1	ENSG00000133065	ENST00000367137	protein_coding	Q8IVJ1	0	0	0	0	0
Variant_3171|Variant_3172	chr18	46917479	C	A	0.336484066	0.869118387	-0.041190704	11979	11979.s1	control	N	0	1	1	0	1	0	1	1	0	0	0	0	0	0	0	1	0	1	0	1	1	1	1	PIAS2	ENSG00000078043	ENST00000585916	protein_coding	O75928	0	0	1	0	0
Variant_3173|Variant_3174	chr18	48166474	G	A	0.2315407	0.813998131	0.078308473	12633	12633.s1	control	N	0	1	0	0	1	0	0	1	0	0	0	0	0	0	0	0	0	0	0	0	0	1	0	ZBTB7C	ENSG00000184828	ENST00000588982	protein_coding	A1YPR0	0	0	1	0	0
Variant_3175|Variant_3176	chr18	48166649	G	A	0.939746052	0.988954669	-0.005100894	14285	14285.p1	case	N	0	1	0	0	1	0	0	1	0	0	0	0	0	0	0	0	0	0	0	0	0	1	0	ZBTB7C	ENSG00000184828	ENST00000588982	protein_coding	A1YPR0	0	0	1	0	0
Variant_3177|Variant_3178	chr18	49492342	T	C	0.883035167	0.988954669	0.009088605	13901	13901.p1	case	N	0	1	0	0	1	0	0	1	0	0	0	0	0	0	0	0	0	1	0	1	1	1	1	RPL17	ENSG00000265681	ENST00000579408	protein_coding	P18621	0	0	0	0	0
Variant_3181|Variant_3182	chr18	50820104	G	C	0.084151659	0.597960412	0.106068855	13971	13971.p1	case	N	0	1	0	0	1	0	0	1	0	0	0	0	0	0	0	0	0	1	1	1	1	1	0	MRO	ENSG00000134042	ENST00000436348	protein_coding	Q9BYG7	0	0	0	0	0
Variant_3185|Variant_3186	chr18	53582916	G	A	0.449127585	0.902551256	-0.090330474	12323	12323.p1	case	Y	0	0	1	0	1	0	1	0	0	0	0	0	0	0	0	1	0	0	0	0	0	0	0	LINC01917	ENSG00000260433	ENST00000565170	lincRNA	.	0	0	0	0	0
Variant_3187|Variant_3188	chr18	54225468	T	C	0.755987058	0.981274316	-0.038394822	11781.s2	11781.s2	control	N	0	1	0	0	1	0	0	1	0	0	0	0	0	0	0	0	0	0	0	0	0	0	1	MBD2	ENSG00000134046	ENST00000256429	protein_coding	Q9UBB5	0	0	1	0	0
Variant_319|Variant_320	chr1	20587555	G	A	0.918385583	0.988954669	-0.003695651	13251	13251.s1	control	N	0	1	0	0	1	0	0	1	0	0	0	0	0	0	0	0	0	0	0	1	0	1	0	CDA	ENSG00000158825	ENST00000375071	protein_coding	P32320	0	0	0	0	0
Variant_3191|Variant_3192	chr18	56638906	A	G	0.382016169	0.869683168	-0.059438023	12497	12497.p1	case	N	0	1	0	0	1	0	0	1	0	0	0	0	0	0	0	0	0	1	0	1	1	0	1	TXNL1	ENSG00000091164	ENST00000217515	protein_coding	O43396	0	0	1	0	0
Variant_3193|Variant_3194	chr18	57588244	T	C	0.776228554	0.981274316	0.02430327	12942	12942.s1	control	N	0	1	1	0	1	0	1	1	0	0	0	0	0	0	0	1	0	0	0	1	0	0	0	FECH	ENSG00000066926	ENST00000382873	protein_coding	P22830	0	0	0	0	0
Variant_3195|Variant_3196	chr18	58043984	C	T	0.726451706	0.973938697	-0.028035055	11551	11551.p1	case	N	0	1	0	0	1	0	0	1	0	0	1	0	0	0	1	0	0	1	0	1	1	1	1	NEDD4L	ENSG00000049759	ENST00000400345	protein_coding	Q96PU5	0	0	1	0	0
Variant_3197|Variant_3198	chr18	58400262	G	C	0.269645796	0.832677009	-0.122241253	11456	11456.p1	case	N	0	1	1	0	1	0	1	1	0	0	0	0	0	0	0	1	0	0	0	1	0	1	0	AC090236.1	ENSG00000267396	ENST00000590318	antisense_RNA	.	0	0	0	0	0
Variant_3199|Variant_3200	chr18	58758655	G	A	0.89685387	0.988954669	-0.011842755	12445	12445.p1	case	N	0	1	0	0	1	1	0	1	0	0	0	0	0	0	0	0	0	0	0	1	0	1	0	AC104365.2	ENSG00000267501	ENST00000586383	lincRNA	.	0	0	0	0	0
Variant_3201|Variant_3202	chr18	59218306	A	G	0.535779527	0.932529909	0.058939498	13144	13144.s1	control	N	0	1	0	0	1	0	0	1	0	0	0	0	0	0	0	0	0	0	0	0	0	1	0	GRP	ENSG00000134443	ENST00000256857	protein_coding	P07492	0	0	0	0	0
Variant_3205|Variant_3206	chr18	59927710	C	T	0.153020941	0.73055832	-0.090837481	14293	14293.s1	control	N	0	1	0	0	1	0	0	1	0	0	0	0	0	0	0	0	0	0	0	1	0	0	0	AC107990.1	ENSG00000267066	ENST00000590415	processed_pseudogene	.	0	0	0	0	0
Variant_3207|Variant_3208	chr18	60292534	A	C	0.881339271	0.988954669	-0.018489195	14532	14532.p1	case	N	0	1	1	0	1	0	1	0	0	0	0	0	0	0	0	1	0	0	0	0	0	1	0	AC090621.1	ENSG00000267401	ENST00000592121	lincRNA	.	0	0	0	0	0
Variant_3209|Variant_3210	chr18	62522622	T	A	0.565236614	0.94491421	0.03205223	12568	12568.p1	case	N	0	1	0	0	1	0	0	1	0	0	1	0	0	0	1	0	0	1	0	1	1	1	1	ZCCHC2	ENSG00000141664	ENST00000269499	protein_coding	Q9C0B9	0	0	0	0	0
Variant_321|Variant_322	chr1	206863809	A	G	0.6668436	0.965213266	0.039129844	13043	13043.p1	case	N	0	0	1	0	1	0	1	0	0	0	0	0	0	0	0	1	0	0	0	0	0	0	0	IL20	ENSG00000162891	ENST00000367098	protein_coding	Q9NYY1	0	0	0	0	0
Variant_3211|Variant_3212	chr18	62715092	C	G	0.091136401	0.611985667	0.086387848	11869	11869.p1	case	N	0	1	0	0	1	0	0	1	0	0	0	0	0	0	0	0	0	1	0	1	1	1	1	PHLPP1	ENSG00000081913	ENST00000262719	protein_coding	O60346	0	0	1	0	0
Variant_3213|Variant_3214	chr18	63947869	C	G	0.889171689	0.988954669	-0.016258675	13094	13094.p1	case	Y	0	0	1	0	1	0	1	0	0	0	0	0	0	0	0	1	0	0	0	0	0	0	0	HMSD	ENSG00000221887	ENST00000408945	protein_coding	A8MTL9	0	0	0	0	0
Variant_3215|Variant_3216	chr18	6832541	G	A	0.276572515	0.838761994	0.110205511	14437	14437.p1	case	N	0	0	1	0	1	0	1	0	0	0	0	0	0	0	0	1	0	0	0	0	0	0	0	ARHGAP28	ENSG00000088756	ENST00000419673	protein_coding	Q9P2N2	0	0	0	0	0
Variant_3217|Variant_3218	chr18	69958589	C	T	0.705949327	0.966957753	0.036228479	13857	13857.p1	case	N	0	1	0	0	1	0	0	1	0	0	0	0	0	0	0	0	0	0	0	1	0	1	0	CD226	ENSG00000150637	ENST00000280200	protein_coding	Q15762	0	0	0	0	0
Variant_3223|Variant_3224	chr18	72868475	G	A	0.189703114	0.771542531	-0.085854168	14233	14233.s1	control	Y	0	1	0	0	1	0	0	1	0	0	0	0	0	0	0	0	0	1	0	0	1	1	1	NETO1	ENSG00000166342	ENST00000327305	protein_coding	Q8TDF5	0	0	1	0	0
Variant_3229|Variant_3230	chr18	74292532	T	C	0.244496989	0.822166964	-0.104539814	14270	14270.p1	case	N	0	1	0	0	1	0	0	1	0	0	0	0	0	0	0	0	0	1	1	1	1	1	1	CYB5A	ENSG00000166347	ENST00000340533	protein_coding	P00167	0	0	0	0	0
Variant_323|Variant_324	chr1	206946490	C	T	0.776418116	0.981274316	0.015976603	11150	11150.p1	case	N	0	1	1	0	1	0	1	1	0	0	0	0	0	0	0	1	0	0	0	1	0	1	0	PIGR	ENSG00000162896	ENST00000356495	protein_coding	P01833	0	0	0	0	0
Variant_3233|Variant_3234	chr18	74493953	A	G	0.112196999	0.664747016	0.114610724	13956	13956.p1	case	N	0	1	0	0	1	0	0	1	0	0	0	0	0	0	0	0	0	0	0	1	1	0	0	CNDP2	ENSG00000133313	ENST00000581272	protein_coding	.	0	0	0	0	0
Variant_3235|Variant_3236	chr18	76234247	G	C	0.384509823	0.869958776	-0.072383395	13928	13928.s1	control	N	0	1	1	0	1	1	1	1	0	0	0	0	0	0	0	1	0	1	0	1	0	1	1	AC103808.2	ENSG00000264595	ENST00000582755	lincRNA	.	0	0	0	0	0
Variant_3239|Variant_3240	chr18	76821742	C	T	0.460763102	0.910625798	-0.071536823	11108	11108.p1	case	N	0	1	0	0	1	0	0	1	0	0	1	0	0	0	1	0	0	1	1	0	1	1	1	ZNF236	ENSG00000130856	ENST00000320610	protein_coding	.	0	0	1	0	0
Variant_3243|Variant_3244	chr18	77008033	T	C	0.649135225	0.965213266	-0.036609961	12317	12317.p1	case	N	0	1	0	0	1	0	0	1	0	0	0	0	0	0	0	0	0	0	1	0	0	0	0	AC093330.2	ENSG00000279811	ENST00000624814	TEC	.	0	0	0	0	0
Variant_3249|Variant_3250	chr18	79678629	G	C	0.592585211	0.949099459	-0.058140128	13931	13931.p1	case	N	0	1	0	0	1	0	0	1	0	0	0	1	0	0	0	0	0	1	1	0	0	0	1	CTDP1	ENSG00000060069	ENST00000613122	protein_coding	Q9Y5B0	0	0	1	1	0
Variant_325|Variant_326	chr1	208245981	A	G	0.442372253	0.900772487	-0.076694379	12937	12937.p1	case	N	0	1	0	0	1	0	0	1	0	0	0	0	0	0	0	0	0	0	0	0	0	1	1	PLXNA2	ENSG00000076356	ENST00000367033	protein_coding	O75051	0	0	1	0	0
Variant_3251|Variant_3252	chr18	8709008	C	T	0.514174191	0.923840224	-0.045247204	13305	13305.s1	control	N	0	1	0	0	1	0	0	1	0	0	0	0	0	0	0	0	0	1	0	0	0	1	0	GACAT2	ENSG00000265962	ENST00000579368	antisense_RNA	.	0	0	0	0	0
Variant_3253|Variant_3254	chr19	1000407	C	T	0.675332968	0.965213266	0.02781346	12733	12733.p1	case	N	0	1	0	0	1	0	0	1	0	0	0	0	0	0	0	0	0	1	0	1	1	0	0	GRIN3B	ENSG00000116032	ENST00000234389	protein_coding	O60391	0	0	0	0	0
Variant_3255|Variant_3256	chr19	10085438	C	A	0.204372	0.782792876	-0.092308763	12624	12624.s1	control	N	0	1	0	0	1	0	0	1	0	0	0	0	0	0	0	0	0	1	0	0	0	1	0	C19orf66	ENSG00000130813	ENST00000253110	protein_coding	Q9NUL5	0	0	1	0	0
Variant_3257|Variant_3258	chr19	10250370	G	A	0.541685262	0.932579541	-0.106224075	22196	22196.p1	case	N	0	1	0	0	1	0	0	1	0	0	0	0	0	0	0	0	0	0	0	1	1	1	0	MRPL4	ENSG00000105364	ENST00000253099	protein_coding	Q9BYD3	0	0	0	0	0
Variant_3259|Variant_3260	chr19	10321254	C	G	0.799235212	0.983845495	-0.016100824	14600	14600.s1	control	N	0	1	1	0	1	0	1	1	0	0	0	0	0	0	0	1	0	0	0	0	0	1	0	AC011511.4	ENSG00000267303	ENST00000586529	nonsense_mediated_decay	.	0	0	0	0	0
Variant_3261|Variant_3262	chr19	10701024	C	T	0.271307336	0.834985267	0.08489321	11280	11280.p1	case	N	0	1	0	0	1	0	0	1	0	0	0	0	0	0	0	0	0	1	0	0	0	0	1	QTRT1	ENSG00000213339	ENST00000250237	protein_coding	Q9BXR0	0	0	0	0	0
Variant_3263|Variant_3264	chr19	10960903	C	A	0.598471511	0.953544041	0.026491888	12060	12060.s1	control	N	0	1	0	0	1	0	0	1	0	0	1	1	0	0	1	0	0	1	0	1	1	1	1	SMARCA4	ENSG00000127616	ENST00000429416	protein_coding	P51532	0	0	1	1	0
Variant_3265|Variant_3266	chr19	11156140	A	C	0.386222742	0.869958776	0.063152939	14005	14005.s1	control	N	0	1	0	0	1	0	0	1	0	0	0	0	0	0	0	0	0	1	1	1	1	0	1	SPC24	ENSG00000161888	ENST00000592540	protein_coding	Q8NBT2	0	0	0	0	0
Variant_3267|Variant_3268	chr19	11346440	T	C	0.699241327	0.965213266	-0.020642825	11511	11511.s1	control	N	0	1	1	0	1	0	1	1	0	0	0	0	0	0	0	1	0	1	0	1	1	1	1	TMEM205	ENSG00000105518	ENST00000354882	protein_coding	Q6UW68	0	0	0	0	0
Variant_327|Variant_328	chr1	209652742	A	T	1	1	-0.000199883	13601	13601.p1	case	N	0	1	0	0	1	0	0	1	0	0	0	0	0	0	0	0	0	0	0	1	0	1	0	LAMB3	ENSG00000196878	ENST00000391911	protein_coding	Q13751	0	0	0	0	0
Variant_3271|Variant_3272	chr19	11596619	G	A	0.873781367	0.988954669	-0.012385089	14449	14449.p1	case	N	0	1	1	0	1	0	1	1	0	0	0	0	0	0	0	1	0	1	0	0	0	0	1	ZNF627	ENSG00000198551	ENST00000361113	protein_coding	Q7L945	0	0	0	0	0
Variant_3273|Variant_3274	chr19	11814258	G	A	0.051143927	0.466330024	-0.091323023	13583	13583.s1	control	N	0	1	0	0	1	0	0	1	0	0	0	0	0	0	0	0	0	1	0	1	1	1	1	ZNF440	ENSG00000171295	ENST00000304060	protein_coding	Q8IYI8	0	0	0	0	0
Variant_3275|Variant_3276	chr19	11855325	T	C	0.42020069	0.886893242	-0.070913555	12976	12976.p1	case	N	0	0	1	0	1	0	1	0	0	0	0	0	0	0	0	1	0	0	0	0	0	0	0	AC020951.1	ENSG00000278897	ENST00000624361	TEC	.	0	0	0	0	0
Variant_3277|Variant_3278	chr19	12140976	T	C	0.709894857	0.968264591	0.035803958	14691	14691.s1	control	N	0	1	0	0	1	0	0	1	0	0	0	0	0	0	0	0	0	1	1	0	1	0	1	ZNF20	ENSG00000132010	ENST00000334213	protein_coding	P17024	0	0	0	0	0
Variant_3279|Variant_3280	chr19	12161357	G	T	0.27856863	0.839707872	0.084240535	12675.s2	12675.s2	control	N	0	1	0	0	1	0	0	1	0	0	0	0	0	0	0	0	0	0	0	0	0	1	0	ZNF136	ENSG00000196646	ENST00000343979	protein_coding	P52737	0	0	0	0	0
Variant_3281|Variant_3282	chr19	1248109	T	C	0.97865262	0.99590827	0.004689454	11028	11028.s1	control	N	0	1	0	0	1	0	0	1	0	0	1	0	0	0	1	0	0	1	1	1	1	1	1	MIDN	ENSG00000167470	ENST00000300952	protein_coding	Q504T8	0	0	0	0	0
Variant_3283|Variant_3284	chr19	12552858	C	A	0.743190661	0.981274316	-0.03275724	14240	14240.s1	control	N	0	1	0	0	1	0	0	1	0	0	0	0	0	0	0	0	0	1	0	0	0	1	0	ZNF564	ENSG00000249709	ENST00000339282	protein_coding	Q8TBZ8	0	0	0	0	0
Variant_3285|Variant_3286	chr19	1270715	G	A	0.73444645	0.977347396	-0.036634196	13266	13266.s1	control	N	0	1	0	0	1	0	0	1	0	0	0	0	0	0	0	0	0	0	1	0	0	0	1	CIRBP-AS1	ENSG00000267493	ENST00000585832	antisense_RNA	.	0	0	0	0	0
Variant_3287|Variant_3288	chr19	12919747	T	C	0.174428965	0.751965789	0.130933816	14231	14231.p1	case	N	0	1	0	0	1	0	0	1	0	0	0	0	0	0	0	0	0	1	0	1	0	0	1	SYCE2	ENSG00000161860	ENST00000293695	protein_coding	Q6PIF2	0	0	0	0	0
Variant_3289|Variant_3290	chr19	12994449	T	C	0.481183087	0.9119842	0.054534344	13963	13963.p1	case	N	0	1	0	0	1	0	0	1	0	0	0	1	0	0	0	0	0	0	0	0	0	0	1	NFIX	ENSG00000008441	ENST00000397661	protein_coding	Q14938	0	0	1	1	0
Variant_329|Variant_330	chr1	209757114	G	T	0.280588185	0.839707872	-0.086810491	11262	11262.s1	control	N	0	1	0	0	1	0	0	1	0	0	0	0	0	0	0	0	0	1	0	0	0	1	0	TRAF3IP3	ENSG00000009790	ENST00000367024	protein_coding	Q9Y228	0	0	0	0	0
Variant_3291|Variant_3292	chr19	13103593	G	T	0.9643059	0.991573366	-0.005704206	12944	12944.s1	control	N	0	1	0	0	1	0	0	1	0	0	0	0	0	0	0	0	0	0	0	1	0	1	0	LYL1	ENSG00000104903	ENST00000264824	protein_coding	P12980	0	0	0	0	0
Variant_3299|Variant_3300	chr19	14118284	C	T	0.072536553	0.557737526	0.085558467	13616	13616.s1	control	N	0	1	1	0	1	0	1	1	0	0	0	0	0	0	0	1	0	1	0	1	1	1	1	PRKACA	ENSG00000072062	ENST00000308677	protein_coding	P17612	0	0	1	0	0
Variant_33|Variant_34	chr1	119648108	G	C	0.863277733	0.988954669	-0.010023933	14531	14531.s1	control	Y	0	1	0	0	1	0	0	1	0	0	0	0	0	0	0	0	0	1	0	1	1	1	1	ZNF697	ENSG00000143067	ENST00000421812	protein_coding	Q5TEC3	0	0	0	0	0
Variant_3301|Variant_3302	chr19	14118535	G	A	0.266550988	0.832677009	-0.083460078	14616	14616.p1	case	N	0	1	0	0	1	0	0	1	0	0	0	0	0	0	0	0	0	1	1	1	1	1	1	PRKACA	ENSG00000072062	ENST00000308677	protein_coding	P17612	0	0	1	0	0
Variant_3303|Variant_3304	chr19	14440043	C	T	0.236829526	0.818816891	-0.091961858	13120	13120.p1	case	N	0	1	0	0	1	0	0	1	0	0	0	0	0	0	0	0	0	0	0	1	0	0	0	PKN1	ENSG00000123143	ENST00000342216	protein_coding	Q16512	0	0	0	0	0
Variant_3305|Variant_3306	chr19	14850420	A	G	0.08312637	0.596156867	0.16063465	12340	12340.s1	control	Y	0	0	1	0	1	0	1	0	0	0	0	0	0	0	0	1	0	0	0	0	0	0	0	OR7A10	ENSG00000127515	ENST00000641129	protein_coding	.	0	0	0	0	0
Variant_3309|Variant_3310	chr19	15500495	T	C	0.390690754	0.873192422	0.066823343	14595	14595.p1	case	Y	0	0	1	0	1	0	1	0	0	0	0	0	0	0	0	1	0	0	0	0	0	0	0	PGLYRP2	ENSG00000161031	ENST00000601792	protein_coding	.	0	0	0	0	0
Variant_3311|Variant_3312	chr19	15947364	T	C	0.134036878	0.706887358	-0.186754891	14076	14076.s1	control	N	0	0	1	0	1	0	1	0	0	0	0	0	0	0	0	1	0	0	0	0	0	0	0	OR10H4	ENSG00000176231	ENST00000322107	protein_coding	Q8NGA5	0	0	0	0	0
Variant_3315|Variant_3316	chr19	1607106	C	T	0.950015323	0.991390062	-0.005558742	11435	11435.p1	case	N	0	1	0	0	1	0	0	1	0	0	0	0	0	0	0	0	0	0	0	0	0	0	1	UQCR11	ENSG00000127540	ENST00000591899	protein_coding	O14957	0	0	0	0	0
Variant_3317|Variant_3318	chr19	16322887	C	T	0.52275236	0.929626478	-0.043665587	11380	11380.s1	control	N	0	1	0	0	1	0	0	1	0	0	0	0	0	0	0	0	0	0	0	0	0	1	0	KLF2	ENSG00000127528	ENST00000248071	protein_coding	Q9Y5W3	0	0	0	0	0
Variant_3319|Variant_3320	chr19	16887995	T	C	0.724661732	0.97266487	0.02829339	12010	12010.s1	control	N	0	1	0	0	1	0	0	1	0	0	0	0	0	0	0	0	0	0	0	1	0	1	0	F2RL3	ENSG00000127533	ENST00000248076	protein_coding	Q96RI0	0	0	0	0	0
Variant_3321|Variant_3322	chr19	17304089	T	G	0.879779632	0.988954669	0.011846362	14240	14240.p1	case	N	0	1	0	0	1	0	0	1	0	0	0	0	0	0	0	0	0	0	1	0	1	1	1	ABHD8	ENSG00000127220	ENST00000247706	protein_coding	Q96I13	0	0	0	0	0
Variant_3323|Variant_3324	chr19	18282583	G	A	0.650367746	0.965213266	0.035691963	13177	13177.p1	case	N	0	1	0	0	1	0	0	1	0	0	0	0	0	0	0	0	0	0	1	1	1	1	1	JUND	ENSG00000130522	ENST00000252818	protein_coding	P17535	0	0	0	0	0
Variant_3325|Variant_3326	chr19	1849495	G	A	0.244930012	0.822166964	0.096926994	13484	13484.p1	case	N	0	1	0	0	1	0	0	0	0	0	1	0	0	0	1	0	0	0	0	0	0	0	0	REXO1	ENSG00000079313	ENST00000170168	protein_coding	Q8N1G1	0	0	0	0	0
Variant_3329|Variant_3330	chr19	1903284	C	T	0.605592009	0.955320522	0.080580233	22140	22140.s1	control	N	0	1	0	0	1	0	0	1	0	0	0	0	0	0	0	0	0	0	0	0	0	0	1	SCAMP4	ENSG00000227500	ENST00000316097	protein_coding	Q969E2	0	0	0	0	0
Variant_3331|Variant_3332	chr19	1904208	G	A	0.942159607	0.988954669	0.005987351	13123	13123.p1	case	N	0	1	0	0	1	0	0	1	0	0	0	0	0	0	0	0	0	0	0	0	0	0	1	ADAT3	ENSG00000213638	ENST00000329478	protein_coding	.	0	0	0	0	0
Variant_3335|Variant_3336	chr19	20152820	G	A	0.614360814	0.956187954	-0.043474421	11933	11933.p1	case	N	0	1	0	0	1	0	0	1	0	0	0	0	0	0	0	0	0	1	0	0	1	1	0	AC011447.2	ENSG00000267220	ENST00000592921	transcribed_unprocessed_pseudogene	.	0	0	0	0	0
Variant_3337|Variant_3338	chr19	20153859	G	T	0.32655025	0.857675109	-0.109922822	12624	12624.s1	control	N	0	1	1	0	1	0	1	0	0	0	0	0	0	0	0	1	0	0	0	0	0	1	0	AC011447.2	ENSG00000267220	ENST00000592921	transcribed_unprocessed_pseudogene	.	0	0	0	0	0
Variant_3339|Variant_3340	chr19	20166057	C	G	0.069638176	0.546323866	-0.162946094	11235	11235.s1	control	N	0	0	1	0	1	0	1	0	0	0	0	0	0	0	0	1	0	0	0	0	0	0	0	ZNF486	ENSG00000256229	ENST00000335117	protein_coding	Q96H40	0	0	0	0	0
Variant_3343|Variant_3344	chr19	20248057	T	C	0.538408025	0.932579541	0.059452879	12588	12588.s1	control	N	0	0	1	0	1	0	1	0	0	0	0	0	0	0	0	1	0	0	0	0	0	0	0	AC078899.3	ENSG00000268620	ENST00000599065	unprocessed_pseudogene	.	0	0	0	0	0
Variant_3345|Variant_3346	chr19	2032035	C	T	0.185355191	0.764831613	-0.118547783	11568	11568.p1	case	N	0	1	0	0	1	0	0	1	0	0	0	0	0	0	0	0	0	0	1	1	0	1	1	AC007136.1	ENSG00000267180	ENST00000589141	transcribed_processed_pseudogene	.	0	0	0	0	0
Variant_3349|Variant_3350	chr19	2051805	C	T	0.692313803	0.965213266	-0.021667595	13583	13583.s1	control	N	0	1	0	0	1	0	0	1	0	0	0	0	0	0	0	0	0	0	1	1	1	1	1	MKNK2	ENSG00000099875	ENST00000250896	protein_coding	Q9HBH9	0	0	0	0	0
Variant_335|Variant_336	chr1	212283615	T	A	0.701427276	0.965213266	-0.043369867	11979	11979.s1	control	N	0	1	0	0	1	0	0	0	0	0	1	0	0	0	1	0	0	0	0	0	0	0	0	PPP2R5A	ENSG00000066027	ENST00000261461	protein_coding	Q15172	0	0	0	0	0
Variant_3351|Variant_3352	chr19	20611341	T	C	0.867349171	0.988954669	0.017149507	14458	14458.p1	case	N	0	0	1	1	1	0	1	0	0	0	0	0	0	0	0	1	0	0	0	0	0	0	0	AC010636.1	ENSG00000268560	ENST00000598116	lincRNA	.	0	0	0	0	0
Variant_3353|Variant_3354	chr19	20755857	T	C	0.310427264	0.854435151	-0.080397836	11300	11300.s1	control	N	0	0	1	0	1	0	1	0	0	0	0	0	0	0	0	1	0	0	0	0	0	0	0	AC010329.1	ENSG00000268416	ENST00000593903	lincRNA	.	0	0	0	0	0
Variant_3355|Variant_3356	chr19	22036936	G	A	0.858311251	0.988954669	-0.029372607	12692	12692.p1	case	Y	0	0	1	1	1	0	1	0	0	0	0	0	0	0	0	1	0	0	0	0	0	0	0	AC003973.2	ENSG00000269504	ENST00000596778	lincRNA	.	0	0	0	0	0
Variant_3357|Variant_3358	chr19	22217521	C	G	0.017652341	0.267467579	0.243163521	13080	13080.p1	case	N	0	0	1	0	1	0	1	0	0	0	0	0	0	0	0	1	0	0	0	0	0	0	0	AC073539.7	ENSG00000282732	ENST00000634174	unprocessed_pseudogene	.	0	0	0	0	0
Variant_3363|Variant_3364	chr19	23061422	A	G	0.698801782	0.965213266	0.033675136	14373	14373.p1	case	N	0	0	1	1	1	0	1	0	0	0	0	0	0	0	0	1	0	0	0	0	0	0	0	LINC01858	ENSG00000261615	ENST00000564534	lincRNA	.	0	0	0	0	0
Variant_3365|Variant_3366	chr19	23250386	G	A	1	1	-0.002182242	12716	12716.s1	control	N	0	1	1	0	1	0	1	1	0	0	0	0	0	0	0	1	0	1	0	1	1	1	1	ZNF724	ENSG00000196081	ENST00000418100	protein_coding	A8MTY0	0	0	0	0	0
Variant_3367|Variant_3368	chr19	27747122	A	T	0.531477257	0.932529909	-0.054224891	13438	13438.s1	control	N	0	1	0	0	1	1	0	1	0	0	0	0	0	0	0	0	0	1	1	0	0	1	0	LINC00662	ENSG00000261824	ENST00000561521	lincRNA	.	0	0	0	0	0
Variant_3369|Variant_3370	chr19	28397345	A	G	0.362747752	0.869118387	-0.067814061	11818	11818.p1	case	N	0	1	1	0	1	1	1	1	0	0	0	0	0	0	0	1	0	0	0	0	1	0	0	AC093074.1	ENSG00000267238	ENST00000590280	lincRNA	.	0	0	0	0	0
Variant_337|Variant_338	chr1	212469005	C	T	0.769046149	0.981274316	0.030787138	11424	11424.s1	control	N	0	0	1	0	1	0	1	0	0	0	0	0	0	0	0	1	0	0	0	0	0	0	0	AC092803.1	ENSG00000224535	ENST00000439570	lincRNA	.	0	0	0	0	0
Variant_3371|Variant_3372	chr19	28793546	A	T	0.258151157	0.824537677	-0.052715544	14670	14670.s1	control	N	0	1	0	0	1	0	0	1	0	0	0	0	0	0	0	0	0	1	0	0	1	1	0	MAN1A2P1	ENSG00000267799	ENST00000590286	processed_pseudogene	.	0	0	0	0	0
Variant_3373|Variant_3374	chr19	29942066	G	C	0.331338734	0.862094299	0.096983379	11055	11055.s1	control	N	0	1	0	0	1	0	0	1	0	0	1	0	0	0	1	0	0	1	1	1	1	1	0	URI1	ENSG00000105176	ENST00000392271	protein_coding	O94763	0	0	0	0	0
Variant_3375|Variant_3376	chr19	30906864	C	T	0.633720818	0.965213266	0.039992564	12892	12892.p1	case	N	0	1	0	0	1	1	0	1	0	0	0	0	0	0	0	0	0	0	0	0	1	0	1	LINC01834	ENSG00000261316	ENST00000567374	lincRNA	.	0	0	0	0	0
Variant_3377|Variant_3378	chr19	3178415	C	T	0.709793548	0.968264591	-0.023755658	13612	13612.p1	case	N	0	1	0	0	1	0	0	1	0	0	0	0	0	0	0	0	0	0	0	0	0	1	0	S1PR4	ENSG00000125910	ENST00000246115	protein_coding	O95977	0	0	0	0	0
Variant_3379|Variant_3380	chr19	33303863	C	T	0.262492195	0.828767493	0.052549748	13364	13364.s1	control	N	0	1	0	0	1	0	0	1	0	0	0	0	0	0	0	0	0	1	1	0	1	1	0	CEBPA	ENSG00000245848	ENST00000498907	protein_coding	P49715	0	0	0	0	0
Variant_3381|Variant_3382	chr19	33522813	G	C	0.347001715	0.869118387	0.067767729	14179	14179.p1	case	N	0	1	1	0	1	0	0	1	1	0	0	1	0	1	0	0	1	0	1	0	0	1	1	PEPD	ENSG00000124299	ENST00000244137	protein_coding	P12955	0	0	0	1	0
Variant_3383|Variant_3384	chr19	3364851	C	T	0.943654156	0.988954669	-0.008122576	14121	14121.p1	case	N	0	1	0	0	1	0	0	1	0	0	0	0	0	0	0	0	0	0	0	0	0	0	1	NFIC	ENSG00000141905	ENST00000443272	protein_coding	P08651	0	0	0	0	0
Variant_3385|Variant_3386	chr19	34093458	G	A	0.261652096	0.828767493	-0.163517252	12636	12636.p1	case	N	0	0	1	0	1	0	1	0	0	0	0	0	0	0	0	1	0	0	0	0	0	0	0	RPS4XP21	ENSG00000186008	ENST00000603814	processed_pseudogene	.	0	0	0	0	0
Variant_3387|Variant_3388	chr19	34952865	T	C	0.655243273	0.965213266	0.049595943	13239	13239.p1	case	N	0	0	1	0	1	0	1	0	0	0	0	0	0	0	0	1	0	0	0	0	0	0	0	AC008555.8	ENSG00000280106	ENST00000623602	TEC	.	0	0	0	0	0
Variant_3389|Variant_3390	chr19	35267794	C	G	0.787569467	0.982281764	0.012581774	11498	11498.p1	case	N	0	1	0	0	1	0	0	1	0	0	1	0	0	0	1	0	0	1	1	1	1	1	1	USF2	ENSG00000105698	ENST00000222305	protein_coding	Q15853	0	0	1	0	0
Variant_339|Variant_340	chr1	212857753	C	A	0.850078645	0.988954669	-0.015170172	13705	13705.p1	case	N	0	1	1	0	1	0	1	1	0	0	0	0	0	0	0	1	0	1	1	1	1	1	1	FLVCR1	ENSG00000162769	ENST00000366971	protein_coding	Q9Y5Y0	0	0	0	0	0
Variant_3391|Variant_3392	chr19	35357374	T	C	0.813864141	0.984808185	0.017678544	13088	13088.s1	control	N	0	1	0	0	1	0	0	1	0	0	0	0	0	0	0	0	0	0	0	0	0	1	0	FFAR3	ENSG00000185897	ENST00000327809	protein_coding	O14843	0	0	0	0	0
Variant_3393|Variant_3394	chr19	35399244	C	A	0.364776984	0.869118387	0.196954391	13330	13330.p1	case	N	0	1	1	0	1	0	1	0	0	0	0	0	0	0	0	1	0	0	0	0	0	1	0	LINC01531	ENSG00000205786	ENST00000602468	lincRNA	.	0	0	0	0	0
Variant_3395|Variant_3396	chr19	35491835	G	A	0.979154071	0.99590827	-0.001336443	14053	14053.s1	control	N	0	1	0	0	1	0	0	1	0	0	0	0	0	0	0	0	0	0	0	0	0	1	0	KRTDAP	ENSG00000188508	ENST00000338897	protein_coding	P60985	0	0	0	0	0
Variant_3397|Variant_3398	chr19	35586153	C	T	0.609938444	0.955320522	0.033179526	14477	14477.s1	control	N	0	1	0	0	1	0	0	1	0	0	0	0	0	0	0	0	0	0	0	1	0	1	0	AC002115.2	ENSG00000283758	ENST00000640449	protein_coding	.	0	0	0	0	0
Variant_3399|Variant_3400	chr19	35743945	G	A	0.273560376	0.835789174	0.093097393	12316	12316.p1	case	N	0	1	0	0	1	0	0	1	0	0	0	0	0	0	0	0	0	1	0	0	0	0	0	PSENEN	ENSG00000205155	ENST00000587708	protein_coding	Q9NZ42	0	0	0	0	0
Variant_3401|Variant_3402	chr19	35909070	C	G	0.738316763	0.980108905	0.029041452	13842	13842.s1	control	N	0	1	0	0	1	0	0	1	0	0	0	0	0	0	0	0	0	1	0	1	0	1	0	TYROBP	ENSG00000011600	ENST00000262629	protein_coding	O43914	0	0	0	0	0
Variant_3403|Variant_3404	chr19	35909615	G	T	0.041370154	0.427628709	0.134504979	13017	13017.p1	case	N	0	1	0	0	1	0	0	1	0	0	0	0	0	0	0	0	0	0	0	1	0	1	0	TYROBP	ENSG00000011600	ENST00000262629	protein_coding	O43914	0	0	0	0	0
Variant_3405|Variant_3406	chr19	3607824	T	C	0.02766076	0.333982065	0.081902223	22193	22193.s1	control	N	0	1	0	0	1	0	0	1	0	0	0	0	0	0	0	0	0	0	1	1	1	1	0	TBXA2R	ENSG00000006638	ENST00000411851	protein_coding	P21731	0	0	0	0	0
Variant_3407|Variant_3408	chr19	36666940	T	G	0.602377103	0.954844936	-0.028864385	11234	11234.p1	case	N	0	1	0	0	1	0	0	1	0	0	0	0	0	0	0	0	0	1	0	1	1	1	1	ZNF461	ENSG00000197808	ENST00000588268	protein_coding	Q8TAF7	0	0	0	0	0
Variant_3409|Variant_3410	chr19	37334457	A	G	0.274130722	0.835789174	-0.083055087	14644	14644.p1	case	N	0	1	0	0	1	0	0	1	0	0	0	0	0	0	0	0	0	1	1	1	1	0	1	HKR1	ENSG00000181666	ENST00000324411	protein_coding	P10072	0	0	0	0	0
Variant_341|Variant_342	chr1	212949776	C	T	0.567498311	0.945904102	0.04289082	14249	14249.p1	case	N	0	1	0	0	1	0	0	1	0	0	0	0	0	0	0	0	0	1	0	0	0	1	0	VASH2	ENSG00000143494	ENST00000517399	protein_coding	Q86V25	0	0	0	0	0
Variant_3413|Variant_3414	chr19	37550382	G	A	0.667968625	0.965213266	0.030034129	12798	12798.p1	case	N	0	1	0	0	1	0	0	1	0	0	0	0	0	0	0	0	0	0	0	0	0	0	1	ZNF540	ENSG00000171817	ENST00000592533	protein_coding	Q8NDQ6	0	0	0	0	0
Variant_3415|Variant_3416	chr19	3762559	A	G	0.395955595	0.876181876	-0.071600797	11924	11924.p1	case	N	0	1	0	0	1	0	0	1	0	0	0	0	0	0	0	0	0	1	1	1	1	1	1	APBA3	ENSG00000011132	ENST00000316757	protein_coding	O96018	0	0	0	0	0
Variant_3417|Variant_3418	chr19	38317427	C	T	0.802592982	0.984372806	-0.015262335	12689	12689.p1	case	N	0	1	0	0	1	0	0	1	0	0	0	0	0	0	0	0	0	0	0	1	0	0	0	YIF1B	ENSG00000167645	ENST00000339413	protein_coding	Q5BJH7	0	0	0	0	0
Variant_3423|Variant_3424	chr19	39390940	G	A	0.108979833	0.657923173	0.095441671	12492	12492.s1	control	N	0	1	0	0	1	0	0	1	0	0	0	0	0	0	0	0	0	1	0	1	1	0	1	MED29	ENSG00000063322	ENST00000315588	protein_coding	.	0	0	0	0	0
Variant_3425|Variant_3426	chr19	39411962	T	C	0.022823969	0.305052777	0.185936068	11838	11838.p1	case	Y	0	1	0	0	1	0	0	1	0	0	0	0	0	0	0	0	0	1	1	1	1	1	1	PLEKHG2	ENSG00000090924	ENST00000425673	protein_coding	Q9H7P9	0	0	0	0	0
Variant_3427|Variant_3428	chr19	39412035	C	T	0.614007007	0.956118719	0.055285051	12299	12299.p1	case	N	0	1	0	0	1	0	0	1	0	0	0	0	0	0	0	0	0	1	1	1	1	1	1	PLEKHG2	ENSG00000090924	ENST00000425673	protein_coding	Q9H7P9	0	0	0	0	0
Variant_3429|Variant_3430	chr19	39412327	C	A	0.742462769	0.981274316	0.017338334	14680	14680.s1	control	N	0	1	0	0	1	0	0	1	0	0	0	0	0	0	0	0	0	1	0	1	1	1	1	PLEKHG2	ENSG00000090924	ENST00000425673	protein_coding	Q9H7P9	0	0	0	0	0
Variant_343|Variant_344	chr1	213987009	G	T	0.514971435	0.923840224	-0.055316343	11611	11611.p1	case	N	0	1	0	0	1	0	0	1	0	0	0	0	0	0	0	0	0	0	1	0	0	0	0	PROX1	ENSG00000117707	ENST00000366958	protein_coding	Q92786	0	0	1	0	0
Variant_3431|Variant_3432	chr19	3971591	A	C	0.487967602	0.9119842	0.061547166	11940	11940.p1	case	N	0	1	0	0	1	0	0	1	0	0	0	0	0	0	0	0	0	1	1	1	1	1	1	DAPK3	ENSG00000167657	ENST00000545797	protein_coding	O43293	0	0	0	0	0
Variant_3433|Variant_3434	chr19	39969548	T	A	0.018803726	0.279434217	-0.219058998	12334	12334.s1	control	N	0	1	0	0	1	0	0	1	0	0	0	0	0	0	0	0	0	0	0	1	0	1	0	PSMC4	ENSG00000013275	ENST00000157812	protein_coding	P43686	0	0	0	0	0
Variant_3435|Variant_3436	chr19	39970817	G	C	0.536396724	0.932529909	-0.041843701	13277	13277.p1	case	N	0	1	0	0	1	0	0	1	0	0	0	0	0	0	0	0	0	1	1	1	1	0	1	PSMC4	ENSG00000013275	ENST00000157812	protein_coding	P43686	0	0	0	0	0
Variant_3437|Variant_3438	chr19	40091552	T	C	0.123135219	0.69127912	-0.156521904	14620	14620.p1	case	N	0	1	0	0	1	0	0	1	0	0	0	0	0	0	0	0	0	1	1	0	0	1	1	ZNF780A	ENSG00000197782	ENST00000455521	protein_coding	O75290	0	0	0	0	0
Variant_3439|Variant_3440	chr19	40347947	G	T	0.987824459	0.998484435	0.00149202	13507	13507.p1	case	N	0	1	0	0	1	0	0	1	0	0	0	0	0	0	0	0	0	1	1	0	1	0	1	PLD3	ENSG00000105223	ENST00000409587	protein_coding	Q8IV08	0	0	0	0	0
Variant_3441|Variant_3442	chr19	40427327	T	G	0.251319311	0.824537677	0.094799886	13265	13265.p1	case	N	0	1	0	0	1	0	0	1	0	0	0	0	0	0	0	0	0	0	0	0	0	1	0	SERTAD1	ENSG00000197019	ENST00000357949	protein_coding	Q9UHV2	0	0	0	0	0
Variant_3443|Variant_3444	chr19	41373438	C	T	0.701546521	0.965213266	0.033231275	13066	13066.s1	control	N	0	1	0	0	1	0	0	1	0	0	0	0	0	0	0	0	0	0	0	0	0	0	1	AC011462.4	ENSG00000277744	ENST00000616866	sense_intronic	.	0	0	0	0	0
Variant_3445|Variant_3446	chr19	41375149	C	T	0.123943394	0.69127912	0.141434628	14081	14081.s1	control	N	0	1	0	0	1	0	0	1	0	0	0	0	0	0	0	0	0	0	0	1	0	1	1	TMEM91	ENSG00000142046	ENST00000392002	protein_coding	Q6ZNR0	0	0	0	0	0
Variant_3447|Variant_3448	chr19	4153360	G	A	0.134424024	0.706887358	0.147577837	14378	14378.p1	case	N	0	1	0	0	1	0	0	1	0	0	0	0	0	0	0	0	0	0	0	1	0	0	0	CREB3L3	ENSG00000060566	ENST00000078445	protein_coding	Q68CJ9	0	0	0	0	0
Variant_3451|Variant_3452	chr19	42267471	A	T	0.296179055	0.851473344	-0.123820228	11027	11027.s1	control	N	0	1	0	0	1	0	0	1	0	0	1	0	0	0	1	0	0	1	1	1	0	0	1	CIC	ENSG00000079432	ENST00000572681	protein_coding	.	0	0	1	0	0
Variant_3453|Variant_3454	chr19	42283471	A	G	0.425415637	0.886893242	0.051470346	14267	14267.p1	case	N	0	1	1	0	1	0	1	1	0	0	1	0	0	0	1	1	0	0	1	1	1	1	1	CIC	ENSG00000079432	ENST00000575354	protein_coding	Q96RK0	0	0	1	0	0
Variant_3455|Variant_3456	chr19	4229290	C	T	0.884622881	0.988954669	-0.006353574	13683	13683.s1	control	N	0	1	0	0	1	0	0	1	0	0	0	0	0	0	0	0	0	1	0	1	1	1	0	EBI3	ENSG00000105246	ENST00000221847	protein_coding	Q14213	0	0	0	0	0
Variant_3457|Variant_3458	chr19	43027139	G	C	0.525889399	0.931532454	0.040815389	14522	14522.p1	case	N	0	1	0	0	1	0	0	1	0	0	0	0	0	0	0	0	0	0	0	0	0	1	0	PSG11	ENSG00000243130	ENST00000320078	protein_coding	Q9UQ72	0	0	0	0	0
Variant_3459|Variant_3460	chr19	43028205	T	C	0.106473127	0.654291127	0.108246785	11324	11324.p1	case	N	0	1	0	0	1	0	0	1	0	0	0	0	0	0	0	0	0	0	0	1	0	1	0	PSG11	ENSG00000243130	ENST00000320078	protein_coding	Q9UQ72	0	0	0	0	0
Variant_3463|Variant_3464	chr19	4342535	G	A	0.019321678	0.2804295	-0.164349091	13905	13905.p1	case	N	0	1	0	0	1	0	0	1	0	0	0	0	0	0	0	0	0	1	1	1	1	1	1	MPND	ENSG00000008382	ENST00000599840	protein_coding	.	0	0	0	0	0
Variant_347|Variant_348	chr1	218509659	C	T	0.602315295	0.954844936	-0.063849782	14279	14279.s1	control	N	0	1	0	0	1	1	0	1	0	0	0	0	0	0	0	0	0	0	0	0	1	0	0	C1orf143	ENSG00000228208	ENST00000443836	lincRNA	.	0	0	0	0	0
Variant_3471|Variant_3472	chr19	4458152	G	C	0.758858957	0.981274316	0.044571009	11472	11472.p1	case	N	0	1	0	0	1	0	0	1	0	0	0	0	0	0	0	0	0	1	1	1	1	0	1	UBXN6	ENSG00000167671	ENST00000301281	protein_coding	Q9BZV1	0	0	0	0	0
Variant_3473|Variant_3474	chr19	44846122	G	A	0.326550313	0.857675109	0.220149178	11676	11676.p1	case	N	0	1	0	0	1	0	0	1	0	0	0	0	0	0	0	0	0	1	0	1	1	1	1	NECTIN2	ENSG00000130202	ENST00000252483	protein_coding	Q92692	0	0	0	0	0
Variant_3475|Variant_3476	chr19	44954439	G	A	0.4802621	0.9119842	-0.070335743	11842	11842.p1	case	Y	0	1	0	0	1	0	0	1	0	0	1	0	0	0	1	0	0	1	1	1	1	1	1	CLPTM1	ENSG00000104853	ENST00000337392	protein_coding	O96005	0	0	1	0	0
Variant_3477|Variant_3478	chr19	45324603	C	G	0.10894194	0.657923173	0.132235877	14371	14371.p1	case	N	0	1	1	0	1	0	1	1	0	0	0	0	0	0	0	1	0	0	0	0	0	1	0	CKM	ENSG00000104879	ENST00000221476	protein_coding	P06732	0	0	0	0	0
Variant_3479|Variant_3480	chr19	45338774	C	A	0.474418112	0.9119842	-0.045775875	13521	13521.s1	control	N	0	1	0	0	1	0	0	1	0	0	0	0	0	0	0	0	0	0	0	1	1	1	0	KLC3	ENSG00000104892	ENST00000391946	protein_coding	Q6P597	0	0	0	0	0
Variant_3483|Variant_3484	chr19	45505658	T	C	0.307645065	0.853912448	0.092169485	12720	12720.s1	control	N	0	1	1	0	1	0	1	1	0	0	0	0	0	0	0	1	0	1	0	0	0	0	0	VASP	ENSG00000125753	ENST00000245932	protein_coding	P50552	0	0	0	0	0
Variant_3485|Variant_3486	chr19	45864058	C	T	0.92244967	0.988954669	-0.013767139	11810	11810.s1	control	N	0	1	0	0	1	0	0	1	0	0	0	0	0	0	0	0	0	1	0	1	1	1	1	SYMPK	ENSG00000125755	ENST00000245934	protein_coding	Q92797	0	0	1	0	0
Variant_3487|Variant_3488	chr19	46124855	T	G	0.096003012	0.622666621	-0.135596966	12019	12019.s1	control	N	0	1	0	0	1	0	0	1	0	0	0	0	0	0	0	0	0	0	0	0	0	1	0	IGFL3	ENSG00000188624	ENST00000341415	protein_coding	Q6UXB1	0	0	0	0	0
Variant_3489|Variant_3490	chr19	46205119	G	C	0.269656967	0.832677009	-0.105629652	11069	11069.p1	case	N	0	0	0	0	1	0	0	0	0	1	0	0	0	0	0	0	0	0	0	0	0	0	0	AC006262.1	ENSG00000268460	ENST00000596066	retained_intron	.	0	0	0	0	0
Variant_349|Variant_350	chr1	219270285	G	A	0.75648629	0.981274316	-0.026724871	12510	12510.p1	case	N	0	0	1	0	1	0	1	0	0	0	0	0	0	0	0	1	0	0	0	0	0	0	0	AC096642.1	ENSG00000277007	ENST00000612055	lincRNA	.	0	0	0	0	0
Variant_3493|Variant_3494	chr19	47113862	A	T	0.754189081	0.981274316	0.019731621	14185	14185.p1	case	N	0	1	0	0	1	0	0	1	0	0	1	0	0	0	1	0	0	1	1	1	1	1	1	ZC3H4	ENSG00000130749	ENST00000253048	protein_coding	Q9UPT8	0	0	1	0	0
Variant_3497|Variant_3498	chr19	47289656	A	G	0.403334632	0.878524926	0.063798784	14135	14135.s1	control	N	0	1	0	0	1	0	0	1	0	0	0	0	0	0	0	0	0	0	0	1	0	1	0	C5AR1	ENSG00000197405	ENST00000595501	processed_transcript	.	0	0	0	0	0
Variant_35|Variant_36	chr1	12061777	C	T	0.621724311	0.958478726	0.032269878	13381	13381.p1	case	N	0	1	0	0	1	0	0	1	0	0	0	0	0	0	0	0	0	0	0	0	0	1	0	TNFRSF8	ENSG00000120949	ENST00000263932	protein_coding	P28908	0	0	0	0	0
Variant_3501|Variant_3502	chr19	47421083	G	A	0.011070922	0.203632019	-0.134981224	11156	11156.p1	case	N	0	1	0	0	1	0	0	1	0	0	0	0	0	0	0	0	0	1	1	1	1	1	1	MEIS3	ENSG00000105419	ENST00000561293	protein_coding	Q99687	0	0	0	0	0
Variant_3503|Variant_3504	chr19	47473882	T	C	0.790732532	0.982281764	0.018145427	14460	14460.s1	control	N	0	1	0	0	1	0	0	1	0	0	0	0	0	0	0	0	0	0	0	0	0	1	1	SLC8A2	ENSG00000118160	ENST00000236877	protein_coding	Q9UPR5	0	0	0	0	0
Variant_3505|Variant_3506	chr19	47515380	G	A	0.272218981	0.83557981	0.04136426	12445	12445.s1	control	N	0	1	0	0	1	0	0	1	0	0	0	0	0	0	0	0	0	1	0	1	1	1	1	NAPA	ENSG00000105402	ENST00000263354	protein_coding	P54920	0	0	1	0	0
Variant_3507|Variant_3508	chr19	48254654	G	A	0.900502982	0.988954669	0.012133386	13900	13900.p1	case	Y	0	1	1	0	1	0	1	1	0	0	0	0	0	0	0	1	0	1	1	1	0	0	0	CARD8-AS1	ENSG00000268001	ENST00000602172	antisense_RNA	.	0	0	0	0	0
Variant_351|Variant_352	chr1	2195640	C	G	0.507519507	0.920623707	0.031676389	12478	12478.p1	case	N	0	1	0	0	1	0	0	1	0	0	0	0	0	0	0	0	0	0	1	1	1	1	1	FAAP20	ENSG00000162585	ENST00000400919	protein_coding	.	0	0	0	0	0
Variant_3511|Variant_3512	chr19	4868855	C	A	0.415931398	0.886893242	-0.067281405	14565	14565.p1	case	N	0	1	0	0	1	0	0	1	0	0	0	0	0	0	0	0	0	0	0	0	0	1	0	PLIN3	ENSG00000105355	ENST00000221957	protein_coding	O60664	0	0	0	0	0
Variant_3515|Variant_3516	chr19	49036996	G	A	0.01628104	0.25675865	-0.155701617	11046	11046.p1	case	N	0	1	0	0	1	0	0	1	0	0	0	0	0	0	0	0	0	0	0	1	0	1	0	CGB1	ENSG00000267631	ENST00000301407	protein_coding	A6NKQ9	0	0	0	0	0
Variant_3517|Variant_3518	chr19	49042145	C	T	0.155451423	0.731210398	0.083301744	14082	14082.p1	case	N	0	0	1	0	1	0	1	0	0	0	0	0	0	0	0	1	0	0	0	0	0	0	0	CGB5	ENSG00000189052	ENST00000301408	protein_coding	P0DN86	0	0	0	0	0
Variant_3519|Variant_3520	chr19	49118534	G	A	0.713320903	0.968264591	0.029612662	14370	14370.p1	case	N	0	1	1	0	1	0	0	1	1	0	0	0	0	1	0	0	1	1	1	1	1	1	1	PPFIA3	ENSG00000177380	ENST00000334186	protein_coding	O75145	0	0	1	0	0
Variant_3521|Variant_3522	chr19	49388014	G	A	0.31905555	0.856923539	0.157453092	12778	12778.s1	control	N	0	1	0	0	1	0	0	1	0	0	0	0	0	0	0	0	0	0	0	1	1	1	0	CCDC155	ENSG00000161609	ENST00000447857	protein_coding	Q8N6L0	0	0	0	0	0
Variant_3523|Variant_3524	chr19	49424367	C	T	0.395996791	0.876181876	-0.065549199	13916	13916.p1	case	N	0	0	1	0	1	0	1	0	0	0	0	0	0	0	0	1	0	0	0	0	0	0	0	PTH2	ENSG00000142538	ENST00000270631	protein_coding	Q96A98	0	0	0	0	0
Variant_3525|Variant_3526	chr19	49503344	C	T	0.212066832	0.792097584	-0.099132494	14435	14435.s1	control	N	0	1	0	0	1	0	0	1	0	0	0	0	0	0	0	0	0	0	0	1	1	1	0	COX6CP7	ENSG00000268681	ENST00000597056	processed_pseudogene	.	0	0	0	0	0
Variant_3527|Variant_3528	chr19	49929025	A	G	0.251120978	0.824537677	0.069518501	12175	12175.s1	control	N	0	1	0	0	1	0	0	1	0	0	1	0	0	0	1	0	0	1	0	1	1	1	1	ATF5	ENSG00000169136	ENST00000423777	protein_coding	Q9Y2D1	0	0	0	0	0
Variant_3529|Variant_3530	chr19	50511571	A	C	0.036728007	0.41053018	-0.105915665	14149	14149.p1	case	N	0	1	0	0	1	0	0	1	0	0	0	0	0	0	0	0	0	1	1	1	1	0	1	JOSD2	ENSG00000161677	ENST00000598418	protein_coding	Q8TAC2	0	0	0	0	0
Variant_353|Variant_354	chr1	219930486	C	G	0.077016712	0.569518318	0.148214645	11250	11250.s1	control	N	0	1	0	0	1	0	0	1	0	0	0	0	0	0	0	0	0	0	0	0	0	1	0	SLC30A10	ENSG00000196660	ENST00000366926	protein_coding	Q6XR72	0	0	1	0	0
Variant_3531|Variant_3532	chr19	506825	T	C	0.426933145	0.886893242	-0.038877034	14570	14570.p1	case	N	0	1	0	0	1	0	0	1	0	0	0	0	0	0	0	0	0	1	1	1	1	1	1	TPGS1	ENSG00000141933	ENST00000359315	protein_coding	Q6ZTW0	0	0	0	0	0
Variant_3533|Variant_3534	chr19	50869744	G	C	0.932437729	0.988954669	-0.007916633	13207	13207.p1	case	N	0	1	0	0	1	0	0	1	0	0	0	0	0	0	0	0	0	0	0	0	0	1	0	KLK2	ENSG00000167751	ENST00000596950	processed_transcript	.	0	0	0	0	0
Variant_3535|Variant_3536	chr19	51084639	C	T	0.924129013	0.988954669	-0.003318049	14028	14028.s1	control	N	0	1	0	0	1	0	0	1	0	0	0	0	0	0	0	0	0	0	0	0	0	1	0	KLK14	ENSG00000129437	ENST00000391802	protein_coding	Q9P0G3	0	0	0	0	0
Variant_3537|Variant_3538	chr19	51725473	T	C	0.547188185	0.934703722	0.033712991	11551	11551.s1	control	N	0	1	0	0	1	0	0	1	0	0	0	0	0	0	0	0	0	0	0	0	0	1	0	HAS1	ENSG00000105509	ENST00000222115	protein_coding	Q92839	0	0	0	0	0
Variant_3539|Variant_3540	chr19	52691890	C	T	0.503835842	0.918794447	0.048998119	14134	14134.s1	control	N	0	1	0	0	1	0	0	1	0	0	0	0	0	0	0	0	0	0	0	1	1	1	1	ZNF83	ENSG00000167766	ENST00000598190	retained_intron	.	0	0	0	0	0
Variant_3541|Variant_3542	chr19	52735962	G	A	0.935233881	0.988954669	0.004644662	11274	11274.p1	case	N	0	1	0	0	1	0	0	1	0	0	0	0	0	0	0	0	0	1	1	1	1	1	1	ZNF611	ENSG00000213020	ENST00000543227	protein_coding	Q8N823	0	0	0	0	0
Variant_3543|Variant_3544	chr19	52787170	G	A	0.688317593	0.965213266	-0.029311216	13886	13886.p1	case	N	0	1	0	0	1	0	0	1	0	0	0	0	0	0	0	0	0	1	1	0	1	1	1	ZNF600	ENSG00000189190	ENST00000338230	protein_coding	Q6ZNG1	0	0	0	0	0
Variant_3545|Variant_3546	chr19	52899390	G	A	0.703322057	0.965213266	0.029628355	12271	12271.s1	control	N	0	0	1	0	1	0	1	0	0	0	0	0	0	0	0	1	0	0	0	0	0	0	0	ZNF320	ENSG00000182986	ENST00000595635	protein_coding	A2RRD8	0	0	0	0	0
Variant_3547|Variant_3548	chr19	531533	G	A	0.121205496	0.689956147	0.071767913	14336	14336.s1	control	N	0	1	0	0	1	0	0	1	0	0	0	0	0	0	0	0	0	1	0	1	1	1	1	CDC34	ENSG00000099804	ENST00000215574	protein_coding	P49427	0	0	0	0	0
Variant_3549|Variant_3550	chr19	53226515	T	C	0.409206734	0.87919228	-0.059137085	12437	12437.p1	case	N	0	0	1	0	1	0	1	0	0	0	0	0	0	0	0	1	0	0	0	0	0	0	0	NDUFV2P1	ENSG00000267809	ENST00000596415	processed_pseudogene	.	0	0	0	0	0
Variant_3551|Variant_3552	chr19	53365291	T	A	0.28632082	0.842873957	-0.100779398	13988	13988.s1	control	N	0	1	0	0	1	0	0	1	0	0	0	0	0	0	0	0	0	1	1	1	1	1	1	ZNF525	ENSG00000203326	ENST00000474037	protein_coding	.	0	0	0	0	0
Variant_3559|Variant_3560	chr19	53707375	G	A	0.4182952	0.886893242	0.080533144	12233	12233.p1	case	N	0	1	0	0	1	0	0	1	0	0	0	0	0	0	0	0	0	0	0	1	0	1	0	MIR518C	ENSG00000283490	ENST00000384822	miRNA	.	0	0	0	0	0
Variant_3561|Variant_3562	chr19	53768749	C	T	0.679975951	0.965213266	-0.029637443	11456	11456.p1	case	N	0	0	1	0	1	0	1	0	0	0	0	0	0	0	0	1	0	0	0	0	0	0	0	HMGN1P32	ENSG00000237589	ENST00000441744	processed_pseudogene	.	0	0	0	0	0
Variant_3563|Variant_3564	chr19	53881229	C	T	0.405560769	0.878524926	0.077611741	12479	12479.p1	case	N	0	1	0	0	1	0	0	1	0	0	0	0	0	0	0	0	0	0	1	0	1	0	1	PRKCG	ENSG00000126583	ENST00000263431	protein_coding	P05129	0	0	1	0	0
Variant_3565|Variant_3566	chr19	54190139	G	C	0.02647202	0.327777485	0.122823626	11905	11905.p1	case	N	0	1	0	0	1	0	0	1	0	0	0	0	0	0	0	0	0	1	0	1	1	1	1	MBOAT7	ENSG00000125505	ENST00000245615	protein_coding	Q96N66	0	0	0	0	0
Variant_3567|Variant_3568	chr19	54199774	C	G	0.051017211	0.466330024	-0.148088122	12923	12923.p1	case	N	0	1	0	0	1	0	0	1	0	0	0	0	0	0	0	0	0	1	0	0	0	0	1	RPS9	ENSG00000170889	ENST00000302907	protein_coding	P46781	0	0	0	0	0
Variant_3569|Variant_3570	chr19	54313143	G	A	0.839136534	0.988954669	0.015577395	11077	11077.p1	case	Y	0	1	0	0	1	0	0	1	0	0	0	0	0	0	0	0	0	0	0	0	0	1	0	LILRA5	ENSG00000187116	ENST00000432233	protein_coding	A6NI73	0	0	0	0	0
Variant_357|Variant_358	chr1	2210728	G	A	0.836928273	0.988954669	0.015438888	11256	11256.p1	case	Y	0	1	1	0	1	1	0	1	1	0	0	0	0	1	0	0	1	0	0	0	0	0	1	AL590822.1	ENSG00000234396	ENST00000442483	lincRNA	.	0	0	0	0	0
Variant_3571|Variant_3572	chr19	54473428	C	T	0.124345257	0.69127912	0.140508735	13111	13111.p1	case	N	0	1	1	0	1	0	1	1	0	0	0	0	0	0	0	1	0	1	1	0	1	1	0	CDC42EP5	ENSG00000167617	ENST00000301200	protein_coding	Q6NZY7	0	0	0	0	0
Variant_3573|Variant_3574	chr19	54502742	A	G	0.14999909	0.724831859	0.099214285	11262	11262.s1	control	N	0	1	0	0	1	0	0	1	0	0	0	0	0	0	0	0	0	0	0	0	0	1	0	LAIR2	ENSG00000167618	ENST00000301202	protein_coding	Q6ISS4	0	0	0	0	0
Variant_3575|Variant_3576	chr19	5453554	G	A	0.26924676	0.832677009	-0.085793372	13015	13015.p1	case	N	0	1	0	0	1	0	0	1	0	0	0	0	0	0	0	0	0	0	0	0	0	0	1	ZNRF4	ENSG00000105428	ENST00000222033	protein_coding	Q8WWF5	0	0	0	0	0
Variant_3581|Variant_3582	chr19	55386489	C	A	0.562667551	0.944706899	0.049129633	12121	12121.p1	case	N	0	1	0	0	1	0	0	1	0	0	0	0	0	0	0	0	0	1	1	1	0	1	1	TMEM238	ENSG00000233493	ENST00000444469	protein_coding	C9JI98	0	0	0	0	0
Variant_3583|Variant_3584	chr19	55465077	C	T	0.099908074	0.628952863	0.131811017	14563	14563.s1	control	N	0	1	0	0	1	0	0	1	0	0	0	0	0	0	0	0	0	0	0	0	1	0	0	AC008735.6	ENSG00000283567	ENST00000635964	protein_coding	.	0	0	0	0	0
Variant_3587|Variant_3588	chr19	55739442	A	C	0.383212059	0.869683168	-0.099795591	14174	14174.s1	control	N	0	0	1	0	1	0	1	0	0	0	0	0	0	0	0	1	0	0	0	0	0	0	0	NLRP9	ENSG00000185792	ENST00000332836	protein_coding	Q7RTR0	0	0	0	0	0
Variant_3589|Variant_3590	chr19	56140776	T	G	0.035000468	0.394841043	-0.108242677	11947	11947.p1	case	N	0	1	0	0	1	0	0	1	0	0	0	0	0	0	0	0	0	1	0	1	1	1	1	ZNF444	ENSG00000167685	ENST00000337080	protein_coding	Q8N0Y2	0	0	0	0	0
Variant_359|Variant_360	chr1	221135710	C	T	0.278533182	0.839707872	-0.092471946	14231	14231.p1	case	N	0	0	1	0	1	0	1	0	0	0	0	0	0	0	0	1	0	0	0	0	0	0	0	AL445466.1	ENSG00000226211	ENST00000448432	processed_pseudogene	.	0	0	0	0	0
Variant_3591|Variant_3592	chr19	5623596	A	G	0.130518043	0.706887358	-0.068620121	13135	13135.p1	case	Y	0	1	0	0	1	0	0	1	0	0	1	0	0	0	1	0	0	1	0	1	1	1	1	SAFB2	ENSG00000130254	ENST00000252542	protein_coding	Q14151	0	0	1	0	0
Variant_3593|Variant_3594	chr19	56319695	A	G	0.938898581	0.988954669	0.006632364	14503	14503.p1	case	N	0	0	1	0	1	0	1	0	0	0	0	0	0	0	0	1	0	0	0	0	0	0	0	VN2R17P	ENSG00000213014	ENST00000391712	processed_pseudogene	.	0	0	0	0	0
Variant_3595|Variant_3596	chr19	56672106	C	T	0.31318616	0.855020284	-0.074838709	11981	11981.p1	case	N	0	1	0	0	1	0	0	1	0	0	0	0	0	0	0	0	0	1	0	0	1	0	1	ZNF835	ENSG00000127903	ENST00000537055	protein_coding	Q9Y2P0	0	0	0	0	0
Variant_3597|Variant_3598	chr19	5679693	T	C	0.87562281	0.988954669	0.010847991	11436	11436.p1	case	N	0	1	1	0	1	0	1	1	0	0	0	0	0	0	0	1	0	0	1	1	1	1	1	RPL36	ENSG00000130255	ENST00000577222	protein_coding	Q9Y3U8	0	0	0	0	0
Variant_3599|Variant_3600	chr19	57230566	C	T	0.261152586	0.828767493	0.082149373	11043	11043.p1	case	N	0	1	0	0	1	0	0	1	0	0	0	0	0	0	0	0	0	1	0	0	0	0	0	AURKC	ENSG00000105146	ENST00000302804	protein_coding	Q9UQB9	0	0	0	0	0
Variant_3601|Variant_3602	chr19	57240602	C	T	0.715294817	0.968264591	0.015700844	11571	11571.s1	control	N	0	1	0	0	1	0	0	1	0	0	0	0	0	0	0	0	0	1	0	1	1	1	1	ZNF805	ENSG00000204524	ENST00000414468	protein_coding	Q5CZA5	0	0	0	0	0
Variant_3603|Variant_3604	chr19	57240617	T	A	0.437344133	0.895646572	0.033184273	12529	12529.p1	case	N	0	1	0	0	1	0	0	1	0	0	0	0	0	0	0	0	0	1	0	1	1	1	1	ZNF805	ENSG00000204524	ENST00000414468	protein_coding	Q5CZA5	0	0	0	0	0
Variant_3605|Variant_3606	chr19	572538	T	C	0.192022855	0.773036849	0.052926619	12255	12255.p1	case	N	0	1	1	0	1	0	1	1	0	0	0	0	0	0	0	1	0	1	0	1	1	1	0	BSG	ENSG00000172270	ENST00000333511	protein_coding	P35613	0	0	0	0	0
Variant_3607|Variant_3608	chr19	57630193	T	G	0.058137278	0.486342995	0.164364046	13272	13272.s1	control	N	0	0	1	0	1	0	1	0	0	0	0	0	0	0	0	1	0	0	0	0	0	0	0	ZNF211	ENSG00000121417	ENST00000407202	protein_coding	.	0	0	0	0	0
Variant_361|Variant_362	chr1	222454774	G	C	0.664846165	0.965213266	0.041831191	12275	12275.s1	control	N	0	1	0	0	1	1	0	1	0	0	0	0	0	0	0	0	0	0	1	0	0	0	0	AL513314.1	ENSG00000226643	ENST00000455363	lincRNA	.	0	0	0	0	0
Variant_3611|Variant_3612	chr19	58277417	G	A	0.927715353	0.988954669	-0.008737309	13649	13649.s1	control	N	0	1	0	0	1	0	0	1	0	0	0	0	0	0	0	0	0	0	0	0	0	1	0	ZNF8	ENSG00000278129	ENST00000621650	protein_coding	P17098	0	0	0	0	0
Variant_3615|Variant_3616	chr19	58353799	G	A	0.895679042	0.988954669	0.009340815	13226	13226.s1	control	N	0	1	0	0	1	0	0	1	0	0	0	0	0	0	0	0	0	0	0	1	0	0	0	A1BG	ENSG00000121410	ENST00000263100	protein_coding	P04217	0	0	0	0	0
Variant_3617|Variant_3618	chr19	58488972	A	C	0.832460117	0.988649187	0.020161633	12568	12568.s1	control	N	0	1	0	0	1	0	0	1	0	0	0	0	0	0	0	0	0	0	0	1	0	1	0	RN7SL693P	ENSG00000265272	ENST00000579576	misc_RNA	.	0	0	0	0	0
Variant_3619|Variant_3620	chr19	58489981	T	A	0.514845175	0.923840224	-0.047203129	12861	12861.p1	case	N	0	1	1	1	1	0	1	1	0	0	0	0	0	0	0	1	0	0	0	1	0	0	0	RN7SL693P	ENSG00000265272	ENST00000579576	misc_RNA	.	0	0	0	0	0
Variant_3621|Variant_3622	chr19	58543734	T	C	0.541998581	0.932579541	0.050367836	13237	13237.s1	control	N	0	1	0	0	1	0	0	1	0	0	0	0	0	0	0	0	0	1	1	0	1	1	1	TRIM28	ENSG00000130726	ENST00000253024	protein_coding	Q13263	0	0	1	0	0
Variant_3623|Variant_3624	chr19	6198353	T	A	0.812316261	0.984808185	-0.023447798	12578	12578.s1	control	N	0	1	0	0	1	0	0	1	0	0	0	0	0	0	0	0	0	0	1	0	0	0	0	AC011471.4	ENSG00000284490	ENST00000638271	unprocessed_pseudogene	.	0	0	0	0	0
Variant_3629|Variant_3630	chr19	7068771	C	G	0.607753713	0.955320522	-0.043553855	12899	12899.p1	case	N	0	1	0	0	1	0	0	1	0	0	0	0	0	0	0	0	0	1	0	0	0	0	1	ZNF557	ENSG00000130544	ENST00000252840	protein_coding	Q8N988	0	0	0	0	0
Variant_363|Variant_364	chr1	222617155	G	A	0.5476378	0.934703722	0.071413452	12683	12683.s1	control	Y	0	1	0	0	1	0	0	1	0	0	0	0	0	0	0	0	0	1	1	0	0	0	1	MIA3	ENSG00000154305	ENST00000344922	protein_coding	Q5JRA6	0	0	0	0	0
Variant_3631|Variant_3632	chr19	7668584	C	G	0.427389413	0.886893242	-0.06688851	11383	11383.p1	case	N	0	1	0	0	1	0	0	1	0	0	0	0	0	0	0	0	0	0	0	0	0	0	1	RETN	ENSG00000104918	ENST00000221515	protein_coding	Q9HD89	0	0	0	0	0
Variant_3633|Variant_3634	chr19	7678197	C	A	0.803803611	0.984372806	0.026639495	12894	12894.s1	control	N	0	1	0	0	1	0	0	1	0	0	0	0	0	0	0	0	0	0	0	1	0	1	0	AC008763.3	ENSG00000269711	ENST00000597959	protein_coding	.	0	0	0	0	0
Variant_3637|Variant_3638	chr19	7749221	C	T	0.087159921	0.605418687	0.110073806	13447	13447.p1	case	Y	0	0	1	0	1	0	1	0	0	0	0	0	0	0	0	1	0	0	0	0	0	0	0	CD209	ENSG00000090659	ENST00000315599	protein_coding	Q9NNX6	0	0	0	0	0
Variant_3643|Variant_3644	chr19	9310303	C	G	0.935869745	0.988954669	0.006536746	13822	13822.s1	control	N	0	1	0	0	1	0	0	1	0	0	0	0	0	0	0	0	0	1	1	0	1	0	1	ZNF699	ENSG00000196110	ENST00000591998	protein_coding	Q32M78	0	0	0	0	0
Variant_3645|Variant_3646	chr19	9539445	C	T	0.177141276	0.751965789	-0.134519115	14432	14432.p1	case	N	0	1	0	0	1	0	0	1	0	0	0	0	0	0	0	0	0	1	1	1	0	0	1	ZNF426	ENSG00000130818	ENST00000253115	protein_coding	Q9BUY5	0	0	0	0	0
Variant_3647|Variant_3648	chr19	9584671	C	A	0.96184966	0.991543616	-0.003195625	12579	12579.p1	case	N	0	1	0	0	1	0	0	1	0	0	0	0	0	0	0	0	0	1	0	1	1	0	1	ZNF121	ENSG00000197961	ENST00000586602	protein_coding	P58317	0	0	0	0	0
Variant_3649|Variant_3650	chr19	9770214	T	C	0.792245001	0.982282109	-0.024625697	13966	13966.p1	case	N	0	1	1	0	1	0	1	1	0	0	0	0	0	0	0	1	0	0	0	0	0	1	0	ZNF846	ENSG00000196605	ENST00000397902	protein_coding	Q147U1	0	0	0	0	0
Variant_365|Variant_366	chr1	223666091	G	A	0.093873263	0.614913192	0.155084258	14065	14065.s1	control	N	0	1	0	0	1	0	0	1	0	0	0	0	0	0	0	0	0	0	0	1	0	1	0	CAPN8	ENSG00000203697	ENST00000366872	protein_coding	A6NHC0	0	0	0	0	0
Variant_3651|Variant_3652	chr19	982666	C	T	0.088887081	0.611915293	-0.108594419	13271	13271.p1	case	N	0	1	0	0	1	0	0	1	0	0	0	0	0	0	0	0	0	1	1	1	1	1	1	WDR18	ENSG00000065268	ENST00000585809	protein_coding	Q9BV38	0	0	1	0	0
Variant_3653|Variant_3654	chr19	9827879	G	T	0.044942797	0.445754877	-0.119772271	12363	12363.s1	control	N	0	1	0	0	1	0	0	1	0	0	0	0	0	0	0	0	0	1	0	1	1	1	1	UBL5	ENSG00000198258	ENST00000358666	protein_coding	Q9BZL1	0	0	0	0	0
Variant_3655|Variant_3656	chr2	100206943	C	T	0.559797097	0.941934037	0.062633626	14234	14234.s1	control	N	0	1	1	0	1	1	1	1	0	0	0	0	0	0	0	1	0	0	0	0	1	1	1	LINC01104	ENSG00000232084	ENST00000452354	lincRNA	.	0	0	0	0	0
Variant_3659|Variant_3660	chr2	100371456	G	A	0.692993788	0.965213266	0.044497765	13928	13928.s1	control	N	0	0	1	0	1	0	1	0	0	0	0	0	0	0	0	1	0	0	0	0	0	0	0	AC012493.2	ENSG00000269383	ENST00000595083	processed_pseudogene	.	0	0	0	0	0
Variant_3661|Variant_3662	chr2	10042351	A	G	0.123407569	0.69127912	-0.110327467	12383	12383.p1	case	N	0	1	0	0	1	0	0	1	0	0	0	0	0	0	0	0	0	1	1	0	1	1	1	KLF11	ENSG00000172059	ENST00000305883	protein_coding	O14901	0	0	0	0	0
Variant_3663|Variant_3664	chr2	102064420	C	G	0.59316039	0.949099459	0.046272043	11023	11023.s1	control	N	0	1	1	0	1	0	1	1	0	0	0	0	0	0	0	1	0	0	0	1	1	1	0	IL1R1	ENSG00000115594	ENST00000452403	protein_coding	.	0	0	0	0	0
Variant_3667|Variant_3668	chr2	102182633	A	G	0.187540392	0.766996308	-0.139667894	12707	12707.p1	case	N	0	1	0	0	1	0	0	1	0	0	0	0	0	0	0	0	0	0	0	0	1	0	1	AC007271.1	ENSG00000226925	ENST00000428188	antisense_RNA	.	0	0	0	0	0
Variant_3669|Variant_3670	chr2	102183068	A	G	0.825683931	0.986810512	0.030759414	14671	14671.p1	case	N	0	1	0	0	1	0	0	1	0	0	0	0	0	0	0	0	0	0	0	0	0	0	1	AC007271.1	ENSG00000226925	ENST00000428188	antisense_RNA	.	0	0	0	0	0
Variant_367|Variant_368	chr1	223688361	C	T	0.425241167	0.886893242	0.079048173	11615	11615.s1	control	N	0	1	0	0	1	0	0	1	0	0	0	0	0	0	0	0	0	0	0	1	0	1	0	RNU6-1248P	ENSG00000212398	ENST00000391096	snRNA	.	0	0	0	0	0
Variant_3671|Variant_3672	chr2	102409882	C	T	0.812811093	0.984808185	0.02107223	12803	12803.s1	control	Y	0	0	1	0	1	0	1	0	0	0	0	0	0	0	0	1	0	0	0	0	0	0	0	SDR42E1P5	ENSG00000236785	ENST00000430344	processed_pseudogene	.	0	0	0	0	0
Variant_3673|Variant_3674	chr2	104852549	C	T	0.227040088	0.805718612	-0.058283398	13066	13066.p1	case	N	0	1	0	1	1	0	0	1	0	1	0	0	0	0	0	0	0	1	0	1	1	1	1	LINC01158	ENSG00000233639	ENST00000458253	antisense_RNA	.	0	0	0	0	0
Variant_3675|Variant_3676	chr2	105037607	A	C	0.438480458	0.89565444	0.067437264	13876	13876.p1	case	N	0	1	0	0	1	0	0	1	0	0	0	0	0	0	0	0	0	1	1	0	1	1	1	MRPS9	ENSG00000135972	ENST00000258455	protein_coding	P82933	0	0	0	0	0
Variant_3677|Variant_3678	chr2	105962744	T	G	0.444158837	0.902063063	0.08936008	13330	13330.p1	case	N	0	1	0	0	1	1	0	1	0	0	0	0	0	0	0	0	0	0	0	0	0	0	1	AC009505.1	ENSG00000234162	ENST00000413151	lincRNA	.	0	0	0	0	0
Variant_3679|Variant_3680	chr2	106064573	G	A	0.371110137	0.869118387	-0.078090114	14493	14493.s1	control	N	0	0	1	0	1	0	1	0	0	0	0	0	0	0	0	1	0	0	0	0	0	0	0	C2orf40	ENSG00000119147	ENST00000238044	protein_coding	Q9H1Z8	0	0	0	0	0
Variant_3681|Variant_3682	chr2	10834257	C	T	0.418342278	0.886893242	0.056345831	12007	12007.s1	control	N	0	1	0	0	1	0	0	1	0	0	1	0	0	0	1	0	0	0	0	0	1	1	1	PDIA6	ENSG00000143870	ENST00000404371	protein_coding	Q15084	0	0	0	0	0
Variant_3683|Variant_3684	chr2	10846796	G	A	0.240840256	0.822166964	0.0863478	11033	11033.s1	control	N	0	1	0	0	1	1	0	1	0	0	0	0	0	0	0	0	0	0	0	1	1	1	0	AC092687.1	ENSG00000232056	ENST00000418835	lincRNA	.	0	0	0	0	0
Variant_3685|Variant_3686	chr2	110679130	C	T	0.36656786	0.869118387	0.095685479	11707	11707.p1	case	N	0	1	0	0	1	0	0	1	0	0	0	0	0	0	0	0	0	1	1	1	0	0	1	BUB1	ENSG00000169679	ENST00000302759	protein_coding	O43683	0	0	0	0	0
Variant_3687|Variant_3688	chr2	111120867	G	C	0.428492078	0.887594973	-0.030740095	14129	14129.p1	case	N	0	1	0	0	1	0	0	1	0	0	0	0	0	0	0	0	0	1	0	1	1	1	1	BCL2L11	ENSG00000153094	ENST00000393256	protein_coding	O43521	0	0	1	0	0
Variant_3689|Variant_3690	chr2	112275175	G	A	0.979007556	0.99590827	-0.002378754	14590	14590.p1	case	N	0	1	0	0	1	0	0	1	0	0	1	0	0	0	1	0	0	1	0	1	1	1	1	ZC3H6	ENSG00000188177	ENST00000409871	protein_coding	P61129	0	0	1	0	0
Variant_369|Variant_370	chr1	223712131	T	G	0.721878837	0.970359537	-0.028468891	12953	12953.s1	control	N	0	1	0	0	1	0	0	1	0	0	1	0	0	0	1	0	0	1	1	1	1	1	1	CAPN2	ENSG00000162909	ENST00000295006	protein_coding	P17655	0	0	0	0	0
Variant_3693|Variant_3694	chr2	112584381	G	A	0.471987127	0.9119842	-0.052045608	13900	13900.s1	control	Y	0	1	0	0	1	0	0	1	0	0	0	0	0	0	0	0	0	1	0	1	1	1	1	CHCHD5	ENSG00000125611	ENST00000324913	protein_coding	Q9BSY4	0	0	0	0	0
Variant_3695|Variant_3696	chr2	112622735	G	T	0.927767832	0.988954669	-0.008418943	13523	13523.s1	control	N	0	1	0	0	1	0	0	1	0	0	0	0	0	0	0	0	0	0	0	1	0	1	0	AC079922.1	ENSG00000231747	ENST00000443291	processed_pseudogene	.	0	0	0	0	0
Variant_3697|Variant_3698	chr2	112852202	G	C	0.278641618	0.839707872	0.08811813	13623	13623.p1	case	N	0	0	1	0	1	0	1	0	0	0	0	0	0	0	0	1	0	0	0	0	0	0	0	XIAPP3	ENSG00000180152	ENST00000312918	processed_pseudogene	.	0	0	0	0	0
Variant_3699|Variant_3700	chr2	113843539	C	T	0.100889156	0.629137772	-0.151390317	13718	13718.p1	case	N	0	1	0	0	1	1	0	1	0	0	0	0	0	0	0	0	0	0	0	1	1	1	0	AC104653.1	ENSG00000228857	ENST00000446401	lincRNA	.	0	0	0	0	0
Variant_3701|Variant_3702	chr2	113979513	A	G	0.825843994	0.986810512	-0.012504005	11256	11256.s1	control	Y	0	1	0	0	1	1	0	1	0	0	0	0	0	0	0	0	0	0	0	1	0	1	0	LINC01191	ENSG00000234199	ENST00000412690	lincRNA	.	0	0	0	0	0
Variant_3703|Variant_3704	chr2	11670835	C	G	0.807218785	0.984808185	-0.022495654	13267	13267.s1	control	N	0	1	0	0	1	0	0	1	0	0	0	0	0	0	0	0	0	0	0	0	0	1	0	NTSR2	ENSG00000169006	ENST00000306928	protein_coding	O95665	0	0	0	0	0
Variant_3705|Variant_3706	chr2	118187111	G	A	0.070109219	0.547241402	-0.154678214	12241	12241.p1	case	N	0	1	0	0	1	1	0	1	0	0	0	0	0	0	0	0	0	0	0	0	0	0	1	AC093901.1	ENSG00000226856	ENST00000414886	lincRNA	.	0	0	0	0	0
Variant_3707|Variant_3708	chr2	118835166	T	A	0.424748306	0.886893242	0.041457971	14174	14174.p1	case	N	0	1	0	0	1	1	0	1	0	0	0	0	0	0	0	0	0	0	0	0	1	1	0	LINC01956	ENSG00000258910	ENST00000557729	lincRNA	.	0	0	0	0	0
Variant_3709|Variant_3710	chr2	119525075	G	A	0.938541274	0.988954669	-0.005929033	14157	14157.p1	case	N	0	1	0	0	1	0	0	1	0	0	0	0	0	0	0	0	0	0	0	1	0	1	0	SCTR	ENSG00000080293	ENST00000019103	protein_coding	P47872	0	0	0	0	0
Variant_371|Variant_372	chr1	224182747	T	A	0.749884029	0.981274316	0.068541386	13499	13499.s1	control	N	0	1	0	0	1	0	0	1	0	0	1	0	0	0	1	0	0	1	1	1	1	1	1	DEGS1	ENSG00000143753	ENST00000323699	protein_coding	O15121	0	0	0	0	0
Variant_3711|Variant_3712	chr2	119525823	C	T	0.187592179	0.766996308	0.121432174	14411	14411.p1	case	N	0	1	0	0	1	0	0	1	0	0	0	0	0	0	0	0	0	0	0	0	0	1	0	SCTR	ENSG00000080293	ENST00000019103	protein_coding	P47872	0	0	0	0	0
Variant_3713|Variant_3714	chr2	119697792	A	G	0.170037984	0.745514053	-0.128874961	12997	12997.s1	control	N	0	1	0	0	1	0	0	1	0	0	0	0	0	0	0	0	0	0	0	1	1	1	1	AC069154.1	ENSG00000229326	ENST00000432914	processed_pseudogene	.	0	0	0	0	0
Variant_3715|Variant_3716	chr2	119698089	C	A	0.701656374	0.965213266	-0.030323922	13128	13128.p1	case	N	0	1	0	0	1	0	0	1	0	0	0	0	0	0	0	0	0	0	0	0	1	1	1	AC069154.1	ENSG00000229326	ENST00000432914	processed_pseudogene	.	0	0	0	0	0
Variant_3717|Variant_3718	chr2	12005901	T	C	0.820355965	0.98675235	0.02321985	14489	14489.s1	control	N	0	1	0	0	1	1	0	1	0	0	0	0	0	0	0	0	0	0	0	0	1	1	0	MIR3681HG	ENSG00000224184	ENST00000412294	lincRNA	.	0	0	0	0	0
Variant_3719|Variant_3720	chr2	12007075	G	A	0.266662743	0.832677009	0.091624802	13230	13230.p1	case	N	0	1	0	0	1	1	0	1	0	0	0	0	0	0	0	0	0	0	1	1	1	1	0	MIR3681HG	ENSG00000224184	ENST00000412294	lincRNA	.	0	0	0	0	0
Variant_3725|Variant_3726	chr2	121737441	T	A	0.365052357	0.869118387	0.117282236	11933	11933.s1	control	N	0	1	0	0	1	0	0	1	0	0	0	0	0	0	0	0	0	1	0	1	1	0	1	NIFK	ENSG00000155438	ENST00000285814	protein_coding	Q9BYG3	0	0	0	0	0
Variant_3727|Variant_3728	chr2	125821829	A	G	0.183187822	0.760402476	-0.11247703	14047	14047.s1	control	N	0	1	0	0	1	0	0	1	0	0	0	0	0	0	0	0	0	0	0	0	1	0	0	AC097499.1	ENSG00000224410	ENST00000444277	processed_pseudogene	.	0	0	0	0	0
Variant_3729|Variant_3730	chr2	127390131	A	G	0.262230003	0.828767493	0.083370467	11979	11979.s1	control	N	0	1	0	0	1	0	0	1	0	0	0	0	0	0	0	0	0	0	0	1	0	1	0	MAP3K2	ENSG00000169967	ENST00000409947	protein_coding	Q9Y2U5	0	0	1	0	0
Variant_373|Variant_374	chr1	224331020	G	A	0.197794348	0.774598126	-0.0929916	13889	13889.s1	control	N	0	1	0	0	1	0	0	1	0	0	1	0	0	0	1	0	0	1	1	0	0	1	0	NVL	ENSG00000143748	ENST00000281701	protein_coding	O15381	0	0	0	0	0
Variant_3731|Variant_3732	chr2	128028981	C	T	0.371423249	0.869118387	-0.084450255	11316	11316.s1	control	N	0	1	0	0	1	0	0	1	0	0	0	0	0	0	0	0	0	1	1	1	0	1	1	SAP130	ENSG00000136715	ENST00000357702	protein_coding	Q9H0E3	0	0	1	0	0
Variant_3733|Variant_3734	chr2	130292539	G	A	0.128621169	0.70016999	0.096744374	12683	12683.p1	case	Y	0	0	1	0	1	0	1	0	0	0	0	0	0	0	0	1	0	0	0	0	0	0	0	AC068137.1	ENSG00000226915	ENST00000429272	processed_pseudogene	.	0	0	0	0	0
Variant_3735|Variant_3736	chr2	130774738	A	G	0.787636052	0.982281764	-0.034867338	12279	12279.s1	control	N	0	1	1	0	1	0	1	0	0	0	0	0	0	0	0	1	0	0	0	0	0	1	0	CYCSP8	ENSG00000232503	ENST00000455007	processed_pseudogene	.	0	0	0	0	0
Variant_3737|Variant_3738	chr2	131425345	C	T	0.013756918	0.237556606	-0.121972209	13412	13412.p1	case	N	0	1	0	0	1	0	0	1	0	0	0	0	0	0	0	0	0	1	0	1	1	1	1	GNAQP1	ENSG00000214077	ENST00000444815	processed_pseudogene	.	0	0	0	0	0
Variant_3739|Variant_3740	chr2	134119985	A	T	0.046300982	0.452899796	0.114146867	11290	11290.s1	control	N	0	1	0	0	1	0	0	1	0	0	0	0	0	0	0	0	0	1	0	1	1	1	1	MGAT5	ENSG00000152127	ENST00000409645	protein_coding	Q09328	0	0	1	0	0
Variant_3741|Variant_3742	chr2	135531514	G	A	0.576684517	0.948732782	0.025764652	13222	13222.p1	case	N	0	1	1	1	1	0	1	1	1	0	1	0	1	0	1	1	1	1	0	1	1	1	1	ZRANB3	ENSG00000121988	ENST00000264159	protein_coding	Q5FWF4	0	0	0	0	0
Variant_3743|Variant_3744	chr2	135532496	G	A	0.627326924	0.964040425	-0.113981879	13629	13629.p1	case	N	0	1	0	0	1	0	0	1	0	0	1	0	0	0	1	0	0	1	1	0	0	0	1	ZRANB3	ENSG00000121988	ENST00000264159	protein_coding	Q5FWF4	0	0	0	0	0
Variant_3747|Variant_3748	chr2	135740884	C	T	0.847041398	0.988954669	0.019270383	12532	12532.s1	control	N	0	1	0	0	1	0	0	0	0	0	1	0	0	0	1	0	0	0	0	0	0	0	0	UBXN4	ENSG00000144224	ENST00000272638	protein_coding	Q92575	0	0	1	0	0
Variant_3749|Variant_3750	chr2	135877073	A	T	0.877951268	0.988954669	-0.013193211	12871	12871.p1	case	N	0	1	0	0	1	0	0	1	0	0	0	0	0	0	0	0	0	0	0	0	0	0	1	MCM6	ENSG00000076003	ENST00000264156	protein_coding	Q14566	0	0	1	0	0
Variant_375|Variant_376	chr1	224436127	G	A	0.755741794	0.981274316	-0.025907219	11224	11224.p1	case	N	0	1	0	0	1	0	0	1	0	0	0	0	0	0	0	0	0	0	1	1	0	1	0	WDR26	ENSG00000162923	ENST00000414423	protein_coding	Q9H7D7	0	0	1	0	0
Variant_3751|Variant_3752	chr2	135899572	C	T	0.182584453	0.760402476	0.088530799	12724	12724.s1	control	N	0	1	0	0	1	0	0	1	0	0	0	0	0	0	0	0	0	0	0	0	1	0	0	AC011999.1	ENSG00000214070	ENST00000424794	processed_pseudogene	.	0	0	0	0	0
Variant_3753|Variant_3754	chr2	135986860	C	T	0.309008121	0.854435151	-0.097605353	12829	12829.p1	case	N	0	1	0	0	1	0	0	1	0	0	0	0	0	0	0	0	0	0	0	1	0	1	0	DARS	ENSG00000115866	ENST00000264161	protein_coding	P14868	0	0	0	0	0
Variant_3755|Variant_3756	chr2	138781269	G	A	0.825685191	0.986810512	0.016007367	12690	12690.s1	control	N	0	1	0	0	1	0	0	1	0	0	0	0	0	0	0	0	0	0	0	0	0	1	1	NXPH2	ENSG00000144227	ENST00000272641	protein_coding	O95156	0	0	0	0	0
Variant_3757|Variant_3758	chr2	140222791	C	T	0.52845925	0.932529909	0.040180505	14497	14497.p1	case	N	0	1	1	0	1	0	1	0	0	0	0	0	0	0	0	1	0	0	0	0	0	1	0	MTND1P27	ENSG00000223921	ENST00000451117	processed_pseudogene	.	0	0	0	0	0
Variant_3759|Variant_3760	chr2	143090622	G	A	0.97170719	0.993893754	0.002125119	13909	13909.s1	control	N	0	0	1	0	1	0	1	0	0	0	0	0	0	0	0	1	0	0	0	0	0	0	0	ARHGAP15	ENSG00000075884	ENST00000409869	protein_coding	.	0	0	0	0	0
Variant_3761|Variant_3762	chr2	143798022	G	A	0.919305236	0.988954669	-0.011294257	12359	12359.p1	case	N	0	0	1	0	1	0	1	0	0	0	0	0	0	0	0	1	0	0	0	0	0	0	0	AC079584.1	ENSG00000236356	ENST00000426716	lincRNA	.	0	0	0	0	0
Variant_3765|Variant_3766	chr2	144333799	G	A	0.480566697	0.9119842	0.063237573	11445	11445.s1	control	N	0	1	1	0	1	0	1	1	0	0	0	0	0	0	0	1	0	0	0	0	1	0	1	GTDC1	ENSG00000121964	ENST00000542155	protein_coding	Q4AE62	0	0	0	0	0
Variant_3767|Variant_3768	chr2	146836548	T	C	0.825111796	0.986810512	-0.022802965	13557	13557.s1	control	N	0	0	1	0	1	0	1	0	0	0	0	0	0	0	0	1	0	0	0	0	0	0	0	LINC01911	ENSG00000231040	ENST00000450667	lincRNA	.	0	0	0	0	0
Variant_3769|Variant_3770	chr2	149588134	T	G	0.564479473	0.94491421	-0.066801887	11057	11057.p1	case	N	0	1	0	0	1	0	0	1	0	0	0	1	0	0	0	0	0	1	1	1	1	0	1	MMADHC	ENSG00000168288	ENST00000428879	protein_coding	Q9H3L0	0	0	0	1	0
Variant_3771|Variant_3772	chr2	149588947	G	A	0.158528727	0.733314079	0.120354845	11057	11057.p1	case	N	0	0	0	0	1	0	0	0	0	0	0	1	0	0	0	0	0	0	0	0	0	0	0	MMADHC	ENSG00000168288	ENST00000428879	protein_coding	Q9H3L0	0	0	0	1	0
Variant_3773|Variant_3774	chr2	152876424	G	A	0.687389629	0.965213266	-0.02987905	14524	14524.p1	case	N	0	1	0	0	1	0	0	1	0	0	0	0	0	0	0	0	0	0	0	1	0	1	0	UBQLN4P2	ENSG00000226213	ENST00000446233	processed_pseudogene	.	0	0	0	0	0
Variant_3775|Variant_3776	chr2	157444731	G	T	0.916207664	0.988954669	0.007204422	12246	12246.p1	case	N	0	1	0	0	1	0	0	1	0	0	0	0	0	0	0	0	0	0	0	1	0	1	0	CYTIP	ENSG00000115165	ENST00000264192	protein_coding	O60759	0	0	0	0	0
Variant_3777|Variant_3778	chr2	157446126	C	T	0.089702862	0.611985667	-0.170784801	12899	12899.p1	case	N	0	1	0	0	1	0	0	1	0	0	0	0	0	0	0	0	0	0	0	0	0	1	0	CYTIP	ENSG00000115165	ENST00000264192	protein_coding	O60759	0	0	0	0	0
Variant_3779|Variant_3780	chr2	15863720	C	G	0.019147024	0.2804295	-0.258828824	14572	14572.p1	case	N	0	0	1	0	1	0	1	0	0	0	0	0	0	0	0	1	0	0	0	0	0	0	0	RNU5E-7P	ENSG00000202160	ENST00000365290	snRNA	.	0	0	0	0	0
Variant_3783|Variant_3784	chr2	159800147	A	G	0.085638215	0.601474677	0.164810043	11388	11388.p1	case	N	0	1	0	0	1	0	0	1	0	0	0	0	0	0	0	0	0	0	0	1	0	0	0	CD302	ENSG00000241399	ENST00000259053	protein_coding	Q8IX05	0	0	0	0	0
Variant_3785|Variant_3786	chr2	161571891	T	A	0.052315058	0.467717463	0.213713821	12304	12304.p1	case	N	0	0	1	0	1	0	1	0	0	0	0	0	0	0	0	1	0	0	0	0	0	0	0	AC062022.1	ENSG00000226946	ENST00000451026	processed_pseudogene	.	0	0	0	0	0
Variant_3787|Variant_3788	chr2	162078340	C	T	0.508642762	0.921239985	0.08479988	13730	13730.p1	case	N	0	0	1	0	1	0	1	0	0	0	0	0	0	0	0	1	0	0	0	0	0	0	0	TIMM8AP1	ENSG00000231445	ENST00000419283	processed_pseudogene	.	0	0	0	0	0
Variant_3789|Variant_3790	chr2	162154404	G	T	0.618090815	0.958478726	0.038417566	13612	13612.p1	case	N	0	1	0	0	1	0	0	1	0	0	0	0	0	0	0	0	0	0	0	0	0	0	1	GCG	ENSG00000115263	ENST00000375497	protein_coding	P01275	0	0	0	0	0
Variant_379|Variant_380	chr1	225466705	C	T	0.637546978	0.965213266	0.029858217	11671	11671.s1	control	N	0	0	1	0	1	0	1	0	0	0	0	0	0	0	0	1	0	0	0	0	0	0	0	AC092811.1	ENSG00000234476	ENST00000433058	sense_intronic	.	0	0	0	0	0
Variant_3791|Variant_3792	chr2	165204189	A	C	0.524290322	0.93083365	0.061236832	13574	13574.p1	case	N	0	1	0	0	1	0	0	1	0	0	0	0	0	0	0	0	0	1	0	1	1	1	1	SCN3A	ENSG00000153253	ENST00000283254	protein_coding	Q9NY46	0	0	1	0	0
Variant_3793|Variant_3794	chr2	166128442	G	A	0.981708272	0.99784948	0.002395914	13572	13572.p1	case	N	0	0	0	0	1	0	0	0	0	0	0	1	0	0	0	0	0	0	0	0	0	0	0	SCN1A	ENSG00000144285	ENST00000303395	protein_coding	P35498	0	1	1	1	0
Variant_3795|Variant_3796	chr2	168796295	C	T	0.342184753	0.869118387	-0.07214074	12536	12536.p1	case	N	0	1	0	0	1	0	0	1	0	0	0	0	0	0	0	0	0	0	0	1	0	1	0	NOSTRIN	ENSG00000163072	ENST00000444448	protein_coding	Q8IVI9	0	0	0	0	0
Variant_3797|Variant_3798	chr2	169100647	G	A	0.523384336	0.929759186	0.056134119	12646	12646.p1	case	N	0	1	0	0	1	0	0	1	0	0	0	0	0	0	0	0	0	0	0	1	0	1	0	AC007556.1	ENSG00000235321	ENST00000432133	antisense_RNA	.	0	0	0	0	0
Variant_3799|Variant_3800	chr2	170713431	G	A	0.700335142	0.965213266	-0.025500421	12836	12836.p1	case	N	0	1	0	0	1	0	0	1	0	0	0	0	0	0	0	0	0	0	0	0	1	1	0	SP5	ENSG00000204335	ENST00000375281	protein_coding	Q6BEB4	0	0	0	0	0
Variant_3801|Variant_3802	chr2	171921246	C	G	0.32968781	0.859407926	-0.086021188	12501	12501.s1	control	Y	0	1	0	0	1	0	0	1	0	0	0	0	0	0	0	0	0	0	0	1	0	1	0	HAT1	ENSG00000128708	ENST00000264108	protein_coding	O14929	0	0	0	0	0
Variant_3803|Variant_3804	chr2	172676657	T	C	0.304826779	0.851473344	0.099761252	11505	11505.p1	case	N	0	0	1	0	1	0	1	0	0	0	0	0	0	0	0	1	0	0	0	0	0	0	0	AC018712.1	ENSG00000230104	ENST00000455767	processed_pseudogene	.	0	0	0	0	0
Variant_3805|Variant_3806	chr2	174248761	G	C	0.162431286	0.735305901	0.070038692	13298	13298.p1	case	N	0	1	0	0	1	0	0	1	0	0	0	0	0	0	0	0	0	1	0	1	1	1	1	OLA1	ENSG00000138430	ENST00000284719	protein_coding	Q9NTK5	0	0	0	0	0
Variant_3809|Variant_3810	chr2	176128349	G	T	0.063401889	0.509828523	0.124849153	13668	13668.p1	case	N	0	1	0	0	1	0	0	1	0	0	0	0	0	0	0	0	0	0	0	1	1	1	0	HOXD8	ENSG00000175879	ENST00000313173	protein_coding	P13378	0	0	0	0	0
Variant_381|Variant_382	chr1	225777074	A	G	0.166160641	0.735305901	0.128049967	14542	14542.p1	case	N	0	1	0	0	1	0	0	1	0	0	0	0	0	0	0	0	0	1	1	1	0	1	1	SRP9	ENSG00000143742	ENST00000304786	protein_coding	P49458	0	0	0	0	0
Variant_3811|Variant_3812	chr2	176638766	T	C	0.392417172	0.874643432	0.096958136	11872	11872.p1	case	Y	0	1	1	1	1	1	1	1	1	0	0	0	0	1	0	1	1	0	0	1	1	1	0	LINC01116	ENSG00000163364	ENST00000295549	lincRNA	.	0	0	0	0	0
Variant_3813|Variant_3814	chr2	178112079	A	G	0.412176147	0.882688346	0.069327156	12407	12407.s1	control	N	0	1	0	0	1	0	0	1	0	0	0	0	0	0	0	0	0	1	1	1	1	1	1	RBM45	ENSG00000155636	ENST00000286070	protein_coding	Q8IUH3	0	0	0	0	0
Variant_3815|Variant_3816	chr2	179265913	C	T	0.572898058	0.94663356	-0.047409214	12550	12550.p1	case	N	0	1	0	0	1	0	0	1	0	0	1	0	0	0	1	0	0	0	0	0	0	1	0	SESTD1	ENSG00000187231	ENST00000428443	protein_coding	Q86VW0	0	0	1	0	0
Variant_3817|Variant_3818	chr2	180007167	A	C	0.177764835	0.751965789	-0.115054789	11818	11818.s1	control	N	0	1	0	0	1	0	0	1	0	0	0	0	0	0	0	0	0	1	0	1	1	1	1	CWC22	ENSG00000163510	ENST00000410053	protein_coding	Q9HCG8	0	0	0	0	0
Variant_3819|Variant_3820	chr2	181681117	C	A	0.270830189	0.834985267	-0.076255785	12764	12764.p1	case	Y	0	1	0	0	1	0	0	1	0	0	0	0	0	0	0	0	0	0	0	1	1	1	1	NEUROD1	ENSG00000162992	ENST00000295108	protein_coding	Q13562	0	0	0	0	0
Variant_3821|Variant_3822	chr2	181985269	G	A	0.375133073	0.869118387	0.068393349	14081	14081.s1	control	N	0	1	1	0	1	0	1	1	0	0	0	0	0	0	0	1	0	0	0	0	1	0	0	PPP1R1C	ENSG00000150722	ENST00000280295	protein_coding	Q8WVI7	0	0	0	0	0
Variant_3823|Variant_3824	chr2	182523346	G	A	0.217662967	0.799996982	0.08962055	14309	14309.s1	control	N	0	1	0	0	1	0	0	1	0	0	0	0	0	0	0	0	0	1	1	0	1	0	1	PDE1A	ENSG00000115252	ENST00000435564	protein_coding	P54750	0	0	0	0	0
Variant_3825|Variant_3826	chr2	182714720	G	A	0.469835881	0.9119842	0.059648475	12358	12358.s1	control	N	0	1	0	0	1	0	0	1	0	0	0	0	0	0	0	0	0	0	1	0	0	0	0	DNAJC10	ENSG00000077232	ENST00000264065	protein_coding	Q8IXB1	0	0	0	0	0
Variant_3827|Variant_3828	chr2	183040103	A	G	0.052510894	0.467755539	-0.200163085	14317	14317.p1	case	N	0	1	0	0	1	0	0	1	0	0	1	0	0	0	1	0	0	0	0	0	0	1	0	NCKAP1	ENSG00000061676	ENST00000360982	protein_coding	Q9Y2A7	1	1	1	0	0
Variant_3829|Variant_3830	chr2	183109427	G	C	0.297316953	0.851473344	0.134932368	14420	14420.s1	control	N	0	0	1	0	1	0	1	0	0	0	0	0	0	0	0	1	0	0	0	0	0	0	0	AC064871.1	ENSG00000224643	ENST00000444562	antisense_RNA	.	0	0	0	0	0
Variant_3831|Variant_3832	chr2	183123329	C	T	0.803492635	0.984372806	-0.025280828	14485	14485.s1	control	N	0	1	0	0	1	0	0	1	0	0	0	0	0	0	0	0	0	0	0	0	0	0	1	NUP35	ENSG00000163002	ENST00000295119	protein_coding	Q8NFH5	0	0	0	0	0
Variant_3833|Variant_3834	chr2	186693533	T	C	0.347309813	0.869118387	0.09209389	12738	12738.p1	case	N	0	1	0	0	1	0	0	1	0	0	0	0	0	0	0	0	0	1	1	0	1	1	1	FAM171B	ENSG00000144369	ENST00000304698	protein_coding	Q6P995	0	0	0	0	0
Variant_3835|Variant_3836	chr2	189440989	G	A	0.681771585	0.965213266	0.034196946	11356	11356.s1	control	N	0	1	0	0	1	0	0	1	0	0	0	0	0	0	0	0	0	1	0	1	1	1	1	WDR75	ENSG00000115368	ENST00000314761	protein_coding	Q8IWA0	0	0	0	0	0
Variant_3837|Variant_3838	chr2	190321214	T	C	0.824665134	0.986810512	-0.020032043	13505	13505.p1	case	N	0	0	0	0	1	0	0	0	0	0	0	1	0	0	0	0	0	0	0	0	0	0	0	HIBCH	ENSG00000198130	ENST00000359678	protein_coding	Q6NVY1	0	0	0	1	0
Variant_3841|Variant_3842	chr2	190880308	T	C	0.070347694	0.547719705	0.108052229	13547	13547.p1	case	N	0	1	0	1	1	0	0	1	0	0	0	0	0	0	0	0	0	1	1	1	1	1	1	GLS	ENSG00000115419	ENST00000320717	protein_coding	O94925	0	0	1	0	0
Variant_3845|Variant_3846	chr2	191014477	T	A	0.691470011	0.965213266	-0.033228928	12706	12706.p1	case	N	0	1	0	0	1	0	0	1	0	0	0	0	0	0	0	0	0	1	1	1	1	1	1	STAT1	ENSG00000115415	ENST00000361099	protein_coding	P42224	0	0	1	0	0
Variant_3847|Variant_3848	chr2	191151966	C	T	0.496072096	0.916071615	-0.092905318	12929	12929.p1	case	N	0	0	1	0	1	0	1	0	0	0	0	0	0	0	0	1	0	0	0	0	0	0	0	STAT4	ENSG00000138378	ENST00000392320	protein_coding	Q14765	0	0	1	0	0
Variant_3849|Variant_3850	chr2	192197605	T	C	0.503433627	0.918602918	0.072256354	14093	14093.s1	control	N	0	1	1	0	1	0	1	1	0	0	0	0	0	0	0	1	0	1	0	1	1	1	0	TMEFF2	ENSG00000144339	ENST00000272771	protein_coding	Q9UIK5	0	0	0	0	0
Variant_3851|Variant_3852	chr2	193731468	C	A	0.481109657	0.9119842	0.074599434	12578	12578.p1	case	N	0	0	1	0	1	0	1	0	0	0	0	0	0	0	0	1	0	0	0	0	0	0	0	AC074290.1	ENSG00000224219	ENST00000448883	processed_pseudogene	.	0	0	0	0	0
Variant_3853|Variant_3854	chr2	194130691	G	A	0.076807721	0.569518318	0.176044339	13894	13894.p1	case	N	0	1	0	0	1	0	0	1	0	0	0	0	0	0	0	0	0	0	0	0	1	0	0	GLULP6	ENSG00000215043	ENST00000399502	processed_pseudogene	.	0	0	0	0	0
Variant_3855|Variant_3856	chr2	199459718	C	T	0.378152729	0.869118387	0.062633373	12100	12100.p1	case	N	0	1	1	1	1	0	1	1	1	0	1	1	1	1	1	1	1	1	0	1	1	1	1	SATB2	ENSG00000119042	ENST00000417098	protein_coding	Q9UPW6	0	0	1	1	0
Variant_3857|Variant_3858	chr2	200844099	C	G	0.059174511	0.490340602	-0.145873161	11089	11089.s1	control	N	0	0	1	0	1	0	1	0	0	0	0	0	0	0	0	1	0	0	0	0	0	0	0	BICD1P1	ENSG00000224346	ENST00000457832	processed_pseudogene	.	0	0	0	0	0
Variant_3859|Variant_3860	chr2	200888685	A	G	0.446594426	0.902551256	-0.056573665	12565	12565.s1	control	N	0	1	0	0	1	0	0	1	0	0	0	0	0	0	0	0	0	1	0	1	1	1	1	NIF3L1	ENSG00000196290	ENST00000409020	protein_coding	Q9GZT8	0	0	0	0	0
Variant_3861|Variant_3862	chr2	201233257	T	A	0.537094691	0.932529909	-0.07748544	12314	12314.p1	case	N	0	1	0	0	1	0	0	1	0	0	0	0	0	0	0	0	0	0	0	1	0	0	0	CASP8	ENSG00000064012	ENST00000432109	protein_coding	Q14790	0	0	0	0	0
Variant_3863|Variant_3864	chr2	20173762	G	C	0.685442367	0.965213266	-0.042320155	13772	13772.p1	case	N	0	1	1	0	1	0	0	0	1	0	0	0	0	1	0	0	1	0	0	0	0	1	0	RN7SL140P	ENSG00000266059	ENST00000581321	misc_RNA	.	0	0	0	0	0
Variant_3867|Variant_3868	chr2	20226342	T	A	0.514543775	0.923840224	0.065490683	13925	13925.s1	control	N	0	1	0	0	1	0	0	1	0	0	0	0	0	0	0	0	0	0	0	0	1	0	0	SDC1	ENSG00000115884	ENST00000381150	protein_coding	P18827	0	0	0	0	0
Variant_3869|Variant_3870	chr2	20328840	A	G	0.444731479	0.902063063	0.084858142	11489	11489.p1	case	Y	0	0	1	0	1	0	1	0	0	0	0	0	0	0	0	1	0	0	0	0	0	0	0	PUM2	ENSG00000055917	ENST00000338086	protein_coding	Q8TB72	0	0	1	0	0
Variant_3873|Variant_3874	chr2	20531674	G	A	0.666636401	0.965213266	-0.034732302	13390	13390.p1	case	N	0	1	0	0	1	0	0	1	0	0	0	0	0	0	0	0	0	0	0	0	1	0	1	AC012065.5	ENSG00000279307	ENST00000624084	processed_pseudogene	.	0	0	0	0	0
Variant_3875|Variant_3876	chr2	206087131	T	C	0.279021461	0.839707872	0.096347355	14188	14188.p1	case	N	0	1	0	0	1	0	0	1	0	0	1	0	0	0	1	0	0	1	1	1	1	1	1	INO80D	ENSG00000114933	ENST00000403263	protein_coding	Q53TQ3	0	0	1	0	0
Variant_3877|Variant_3878	chr2	20823133	C	G	0.691611605	0.965213266	0.014972807	13956	13956.p1	case	N	0	1	1	0	1	0	1	1	1	0	0	0	0	1	0	1	1	1	0	1	1	1	1	LDAH	ENSG00000118961	ENST00000237822	protein_coding	Q9H6V9	0	0	0	0	0
Variant_3879|Variant_3880	chr2	20823508	T	C	0.50305711	0.918602918	-0.06995768	14238	14238.s1	control	N	0	1	0	0	1	0	0	1	0	0	0	0	0	0	0	0	0	1	1	0	1	0	1	LDAH	ENSG00000118961	ENST00000237822	protein_coding	Q9H6V9	0	0	0	0	0
Variant_3881|Variant_3882	chr2	212539817	T	G	0.797912172	0.983845495	0.030991194	12160	12160.s1	control	N	0	1	0	0	1	0	0	1	0	0	0	0	0	0	0	0	0	1	1	0	0	0	0	ERBB4	ENSG00000178568	ENST00000342788	protein_coding	Q15303	0	0	1	0	0
Variant_3883|Variant_3884	chr2	215437648	A	G	0.987236054	0.998484435	0.001986992	12314	12314.p1	case	N	0	1	1	0	1	0	1	1	0	0	0	0	0	0	0	1	0	0	1	0	0	0	0	FN1	ENSG00000115414	ENST00000354785	protein_coding	P02751	0	0	0	0	0
Variant_3885|Variant_3886	chr2	216209450	A	G	0.284496407	0.839707872	0.095839197	12351	12351.p1	case	N	0	1	0	0	1	0	0	1	0	0	0	0	0	0	0	0	0	0	0	0	0	0	1	AC012513.3	ENSG00000279348	ENST00000623250	TEC	.	0	0	0	0	0
Variant_3887|Variant_3888	chr2	216412212	A	C	0.966563569	0.99226763	-0.003084317	13988	13988.p1	case	N	0	1	0	0	1	0	0	1	0	0	0	0	0	0	0	0	0	1	1	1	1	0	1	SMARCAL1	ENSG00000138375	ENST00000357276	protein_coding	Q9NZC9	0	0	0	0	0
Variant_3889|Variant_3890	chr2	216868489	G	A	0.926366911	0.988954669	-0.010227497	13210	13210.p1	case	N	0	0	1	0	1	0	1	0	0	0	0	0	0	0	0	1	0	0	0	0	0	0	0	AC007557.4	ENSG00000237479	ENST00000421907	antisense_RNA	.	0	0	0	0	0
Variant_389|Variant_390	chr1	22710561	C	A	0.716640053	0.968264591	-0.021460934	13869	13869.p1	case	N	0	1	1	0	1	0	1	1	0	0	0	0	0	0	0	1	0	1	0	1	1	1	1	EPHB2	ENSG00000133216	ENST00000400191	protein_coding	P29323	0	0	1	0	0
Variant_3891|Variant_3892	chr2	217692057	C	T	0.8295823	0.988146008	-0.016558934	14188	14188.p1	case	N	0	1	0	0	1	0	0	1	0	0	0	0	0	0	0	0	0	0	0	1	0	1	0	AC010886.1	ENSG00000224414	ENST00000437380	processed_pseudogene	.	0	0	0	0	0
Variant_3893|Variant_3894	chr2	218068912	A	G	0.213741183	0.792175055	-0.10373254	14443	14443.s1	control	N	0	1	0	0	1	0	0	1	0	0	0	0	0	0	0	0	0	1	1	1	1	1	0	RUFY4	ENSG00000188282	ENST00000374155	protein_coding	.	0	0	0	0	0
Variant_3895|Variant_3896	chr2	218417330	A	G	0.663230706	0.965213266	0.047071284	14100	14100.s1	control	N	0	0	1	1	1	0	1	0	0	0	0	0	0	0	0	1	0	0	0	0	0	0	0	VIL1	ENSG00000127831	ENST00000248444	protein_coding	P09327	0	1	0	0	0
Variant_3897|Variant_3898	chr2	218993887	C	A	0.933209183	0.988954669	-0.005470659	11146	11146.p1	case	N	0	1	0	0	1	0	0	1	0	0	0	0	0	0	0	0	0	0	0	0	1	1	0	CRYBA2	ENSG00000163499	ENST00000295728	protein_coding	P53672	0	0	0	0	0
Variant_39|Variant_40	chr1	1247514	C	T	0.313718407	0.855020284	-0.070150345	13534	13534.p1	case	N	0	1	0	0	1	0	0	1	0	0	0	0	0	0	0	0	0	0	0	0	0	1	0	C1QTNF12	ENSG00000184163	ENST00000330388	protein_coding	Q5T7M4	0	0	0	0	0
Variant_3903|Variant_3904	chr2	219571358	T	C	0.600082101	0.9540521	0.031923034	13606	13606.p1	case	Y	0	1	0	0	1	0	0	1	0	0	0	1	0	0	0	0	0	1	0	1	1	1	1	OBSL1	ENSG00000124006	ENST00000404537	protein_coding	O75147	0	0	0	1	0
Variant_3905|Variant_3906	chr2	219907527	C	T	0.228367822	0.808573811	-0.125163164	11303	11303.s1	control	N	0	0	1	0	1	0	1	0	0	0	0	0	0	0	0	1	0	0	0	0	0	0	0	MIR4268	ENSG00000266518	ENST00000581624	miRNA	.	0	0	0	0	0
Variant_3907|Variant_3908	chr2	220103830	A	G	0.400492664	0.877765208	-0.076735144	14413	14413.s1	control	N	0	1	0	0	1	1	0	1	0	0	0	0	0	0	0	0	0	0	0	1	0	1	0	AC019211.1	ENSG00000239498	ENST00000432993	lincRNA	.	0	0	0	0	0
Variant_3909|Variant_3910	chr2	222297700	A	C	0.450279437	0.902602944	-0.052974392	12233	12233.p1	case	N	0	1	0	0	1	0	0	1	0	0	0	0	0	0	0	0	0	0	0	1	1	1	0	CCDC140	ENSG00000163081	ENST00000295226	protein_coding	Q96MF4	0	0	0	0	0
Variant_391|Variant_392	chr1	227561019	G	C	0.041718943	0.427628709	0.11788598	11074	11074.s1	control	N	0	1	0	0	1	0	0	1	0	0	0	0	0	0	0	0	0	0	0	1	0	1	0	RNA5SP77	ENSG00000202264	ENST00000365394	rRNA	.	0	0	0	0	0
Variant_3911|Variant_3912	chr2	222318428	C	A	0.108074431	0.657923173	-0.063212721	11933	11933.p1	case	N	0	1	0	0	1	0	0	1	0	0	0	0	0	0	0	0	0	1	0	1	1	1	1	AC010980.1	ENSG00000237732	ENST00000555502	processed_transcript	.	0	0	0	0	0
Variant_3913|Variant_3914	chr2	225399626	G	A	0.359385104	0.869118387	-0.058167284	14175	14175.p1	case	N	0	1	1	0	1	0	1	1	1	0	0	0	0	1	0	1	1	1	1	1	1	1	1	NYAP2	ENSG00000144460	ENST00000636099	protein_coding	Q9P242	0	0	1	0	0
Variant_3915|Variant_3916	chr2	226835644	T	C	0.015362186	0.250615033	-0.101555077	11986	11986.p1	case	N	0	1	0	0	1	0	0	1	0	0	0	0	0	0	0	0	0	1	1	1	1	1	1	RHBDD1	ENSG00000144468	ENST00000392062	protein_coding	Q8TEB9	0	0	0	0	0
Variant_3917|Variant_3918	chr2	227388037	T	C	0.973922182	0.994513864	-0.002251154	13484	13484.s1	control	N	0	1	0	0	1	0	0	1	0	0	0	0	0	0	0	0	0	0	0	0	0	1	0	AC097662.2	ENSG00000284629	ENST00000641359	protein_coding	.	0	0	0	0	0
Variant_3919|Variant_3920	chr2	228181874	C	T	0.354324334	0.869118387	-0.063940323	12701	12701.s1	control	N	0	1	0	0	1	0	0	1	0	0	0	0	0	0	0	0	0	1	0	0	1	1	1	SPHKAP	ENSG00000153820	ENST00000392056	protein_coding	Q2M3C7	0	0	0	0	0
Variant_3921|Variant_3922	chr2	228182874	A	T	0.823060662	0.986810512	0.019685493	11645	11645.s1	control	N	0	1	0	0	1	0	0	1	0	0	0	0	0	0	0	0	0	0	0	0	0	1	0	SPHKAP	ENSG00000153820	ENST00000392056	protein_coding	Q2M3C7	0	0	0	0	0
Variant_3923|Variant_3924	chr2	229237915	C	A	0.063501773	0.509828523	0.223307191	13565	13565.s1	control	N	0	0	1	0	1	0	1	0	0	0	0	0	0	0	0	1	0	0	0	0	0	0	0	RN7SKP283	ENSG00000253006	ENST00000517197	misc_RNA	.	0	0	0	0	0
Variant_3925|Variant_3926	chr2	229922244	G	C	0.113068155	0.664747016	0.10085183	13780	13780.s1	control	N	0	1	0	0	1	0	0	1	0	0	0	0	0	0	0	0	0	1	1	1	1	1	1	FBXO36	ENSG00000153832	ENST00000283946	protein_coding	Q8NEA4	0	0	0	0	0
Variant_3929|Variant_3930	chr2	233058925	C	A	0.535973621	0.932529909	0.046440324	13772	13772.p1	case	N	0	1	0	0	1	0	0	1	0	0	0	0	0	0	0	0	0	0	0	0	0	1	0	INPP5D	ENSG00000168918	ENST00000445964	protein_coding	Q92835	0	0	0	0	0
Variant_3931|Variant_3932	chr2	233251359	C	T	0.924635027	0.988954669	-0.008796028	14386	14386.p1	case	N	0	1	0	0	1	0	0	1	0	0	0	0	0	0	0	0	0	1	0	1	1	0	1	ATG16L1	ENSG00000085978	ENST00000392017	protein_coding	Q676U5	0	0	1	0	0
Variant_3933|Variant_3934	chr2	233251421	T	C	0.802106479	0.984372806	0.014879093	11651	11651.s1	control	N	0	1	0	0	1	0	0	1	0	0	0	0	0	0	0	0	0	1	0	1	1	0	1	ATG16L1	ENSG00000085978	ENST00000392017	protein_coding	Q676U5	0	0	1	0	0
Variant_3935|Variant_3936	chr2	23346159	C	T	0.405418349	0.878524926	0.083814987	22016	22016.p1	case	N	0	1	0	0	1	1	0	1	0	0	0	0	0	0	0	0	0	0	0	1	0	1	0	AC012506.3	ENSG00000233714	ENST00000415245	lincRNA	.	0	0	0	0	0
Variant_3937|Variant_3938	chr2	234437339	G	A	0.976503397	0.995220522	0.002555702	14330	14330.s1	control	Y	0	1	0	0	1	1	0	1	0	0	0	0	0	0	0	0	0	0	0	0	0	1	1	AC097713.1	ENSG00000228162	ENST00000418025	lincRNA	.	0	0	0	0	0
Variant_3939|Variant_3940	chr2	235492610	A	G	0.343287593	0.869118387	-0.079242764	13795	13795.s1	control	N	0	1	0	0	1	0	0	1	0	0	0	0	0	0	0	0	0	0	0	0	0	0	1	AGAP1	ENSG00000157985	ENST00000304032	protein_coding	Q9UPQ3	0	0	1	0	0
Variant_3941|Variant_3942	chr2	235494069	C	T	0.917202023	0.988954669	-0.00590821	12565	12565.s1	control	N	0	1	1	0	1	0	1	1	0	0	0	0	0	0	0	1	0	1	0	1	1	1	1	AGAP1	ENSG00000157985	ENST00000304032	protein_coding	Q9UPQ3	0	0	1	0	0
Variant_3943|Variant_3944	chr2	236504268	G	T	0.364839659	0.869118387	0.0667775	13053	13053.p1	case	N	0	1	0	0	1	0	0	1	0	0	0	0	0	0	0	0	0	1	0	0	0	1	0	IQCA1	ENSG00000132321	ENST00000431676	protein_coding	.	0	0	0	0	0
Variant_3945|Variant_3946	chr2	236504343	G	A	0.105372592	0.65011314	0.130738541	13714	13714.p1	case	N	0	1	0	0	1	0	0	1	0	0	0	0	0	0	0	0	0	1	0	0	0	1	0	IQCA1	ENSG00000132321	ENST00000431676	protein_coding	.	0	0	0	0	0
Variant_3947|Variant_3948	chr2	236751899	C	T	0.049616585	0.460555147	0.15833616	12581	12581.s1	control	N	0	1	0	0	1	1	0	0	0	0	0	0	0	0	0	0	0	0	0	0	0	1	0	AC084030.1	ENSG00000232328	ENST00000413385	lincRNA	.	0	0	0	0	0
Variant_3949|Variant_3950	chr2	237486645	T	C	0.421076029	0.886893242	0.039833035	11168	11168.p1	case	N	0	1	0	0	1	0	0	1	0	0	0	0	0	0	0	0	0	1	0	1	0	1	0	MLPH	ENSG00000115648	ENST00000264605	protein_coding	Q9BV36	0	0	0	0	0
Variant_3951|Variant_3952	chr2	237564703	G	A	0.693470656	0.965213266	0.032611025	12281	12281.s1	control	N	0	1	0	0	1	0	0	1	0	0	0	0	0	0	0	0	0	0	0	1	0	1	0	PRLH	ENSG00000071677	ENST00000165524	protein_coding	P81277	0	0	0	0	0
Variant_3953|Variant_3954	chr2	237603484	G	A	0.640391079	0.965213266	0.044311793	14200	14200.s1	control	Y	0	1	0	0	1	0	0	1	0	0	0	0	0	0	0	0	0	0	0	1	0	0	0	RAB17	ENSG00000124839	ENST00000487008	processed_transcript	.	0	0	0	0	0
Variant_3955|Variant_3956	chr2	238318477	A	C	0.545170254	0.933746316	-0.07657963	11071	11071.s1	control	N	0	0	1	0	1	0	1	0	0	0	0	0	0	0	0	1	0	0	0	0	0	0	0	TRAF3IP1	ENSG00000204104	ENST00000373327	protein_coding	Q8TDR0	0	0	0	0	0
Variant_3957|Variant_3958	chr2	238454891	C	T	0.84217998	0.988954669	0.015518353	14578	14578.s1	control	N	0	1	0	0	1	0	0	1	0	0	0	0	0	0	0	0	0	0	0	1	0	1	0	AC016999.2	ENSG00000274346	ENST00000614692	unprocessed_pseudogene	.	0	0	0	0	0
Variant_3959|Variant_3960	chr2	239578107	G	A	0.601950367	0.954844936	-0.033771158	12585	12585.p1	case	N	0	1	0	0	1	1	0	1	0	0	0	0	0	0	0	0	0	0	0	1	0	1	0	AC079612.1	ENSG00000196758	ENST00000358775	lincRNA	.	0	0	0	0	0
Variant_3961|Variant_3962	chr2	240044229	G	A	0.165580019	0.735305901	0.100823663	14163	14163.p1	case	Y	0	1	0	0	1	0	0	1	0	0	0	0	0	0	0	0	0	0	0	0	0	1	0	PRR21	ENSG00000221961	ENST00000408934	protein_coding	.	0	0	0	0	0
Variant_3963|Variant_3964	chr2	24047657	C	G	0.448725397	0.902551256	-0.052976431	13131	13131.p1	case	N	0	1	0	0	1	0	0	1	0	0	0	0	0	0	0	0	0	1	0	1	1	0	1	WDCP	ENSG00000163026	ENST00000295148	protein_coding	Q9H6R7	0	0	0	0	0
Variant_3965|Variant_3966	chr2	240559618	C	G	0.257832012	0.824537677	0.085927729	12162	12162.s1	control	N	0	1	0	0	1	0	0	1	0	0	0	0	0	0	0	0	0	0	1	0	0	1	1	DUSP28	ENSG00000188542	ENST00000405954	protein_coding	Q4G0W2	0	0	0	0	0
Variant_3969|Variant_3970	chr2	240896441	C	T	0.78803734	0.982281764	-0.022084208	12957	12957.p1	case	N	0	1	0	0	1	0	0	1	0	0	0	0	0	0	0	0	0	0	0	0	0	1	0	C2orf54	ENSG00000172478	ENST00000388934	protein_coding	Q08AI8	0	0	0	0	0
Variant_397|Variant_398	chr1	228110553	T	A	0.078523967	0.57380043	-0.152275114	11843	11843.p1	case	N	0	1	0	0	1	0	0	1	0	0	0	0	0	0	0	0	0	1	1	0	1	0	0	MRPL55	ENSG00000162910	ENST00000430433	protein_coding	Q7Z7F7	0	0	0	0	0
Variant_3971|Variant_3972	chr2	24124030	G	A	0.456183144	0.908727345	-0.063471321	13893	13893.p1	case	N	0	1	0	0	1	0	0	1	0	0	0	0	0	0	0	0	0	1	1	1	1	1	1	PFN4	ENSG00000176732	ENST00000313213	protein_coding	Q8NHR9	0	0	0	0	0
Variant_3973|Variant_3974	chr2	24125072	A	C	0.467528362	0.9119842	0.07358023	14491	14491.p1	case	N	0	1	1	0	1	0	1	1	0	0	0	0	0	0	0	1	0	0	0	0	0	0	1	PFN4	ENSG00000176732	ENST00000313213	protein_coding	Q8NHR9	0	0	0	0	0
Variant_3975|Variant_3976	chr2	241775825	C	T	0.446770283	0.902551256	0.044310972	11504	11504.p1	case	N	0	1	0	0	1	0	0	1	0	0	0	0	0	0	0	0	0	0	0	0	0	1	0	GAL3ST2	ENSG00000154252	ENST00000192314	protein_coding	Q9H3Q3	0	0	0	0	0
Variant_3977|Variant_3978	chr2	24490640	C	T	0.656762994	0.965213266	0.036835753	14141	14141.s1	control	N	0	1	1	0	1	0	1	1	0	0	0	0	0	0	0	1	0	1	1	1	1	1	1	NCOA1	ENSG00000084676	ENST00000406961	protein_coding	Q15788	0	0	1	0	0
Variant_3979|Variant_3980	chr2	25371456	G	A	0.784119756	0.981274316	-0.015706697	22288	22288.p1	case	N	0	1	0	0	1	1	0	1	0	0	0	0	0	0	0	0	0	0	0	0	0	0	1	AC012074.1	ENSG00000235072	ENST00000313031	lincRNA	.	0	0	0	0	0
Variant_3983|Variant_3984	chr2	2657926	A	G	0.025599953	0.326285475	0.174467046	12175	12175.s1	control	N	0	1	0	0	1	1	0	1	0	0	0	0	0	0	0	0	0	0	0	0	0	0	1	AC018685.2	ENSG00000234929	ENST00000414065	lincRNA	.	0	0	0	0	0
Variant_3987|Variant_3988	chr2	27051198	G	C	0.899888709	0.988954669	-0.009365626	14288	14288.p1	case	N	0	1	0	0	1	0	0	1	0	0	0	0	0	0	0	0	0	1	0	1	1	1	1	AGBL5	ENSG00000084693	ENST00000360131	protein_coding	Q8NDL9	0	0	0	0	0
Variant_3989|Variant_3990	chr2	27281322	G	A	0.944677446	0.988954669	0.005420468	12409	12409.s1	control	N	0	1	0	0	1	0	0	1	0	0	0	0	0	0	0	0	0	0	0	0	0	1	0	TRIM54	ENSG00000138100	ENST00000296098	protein_coding	Q9BYV2	0	0	0	0	0
Variant_399|Variant_400	chr1	228119878	T	G	0.828625468	0.987767575	0.023576661	11327	11327.p1	case	Y	0	0	1	0	1	0	1	0	0	0	0	0	0	0	0	1	0	0	0	0	0	0	0	AL359510.2	ENSG00000280157	ENST00000624958	TEC	.	0	0	0	0	0
Variant_3995|Variant_3996	chr2	31855296	T	C	0.111359588	0.664502872	0.1706043	14088	14088.p1	case	N	0	0	1	1	1	0	1	0	1	0	0	0	0	1	0	1	1	0	0	0	0	0	0	AL121652.1	ENSG00000273165	ENST00000608851	lincRNA	.	0	0	0	0	0
Variant_3997|Variant_3998	chr2	32165394	C	T	0.195240273	0.773147779	0.097558389	13375	13375.p1	case	N	0	1	0	0	1	0	0	1	0	0	0	0	0	0	0	0	0	1	0	1	1	0	1	SLC30A6	ENSG00000152683	ENST00000379343	protein_coding	Q6NXT4	0	0	0	0	0
Variant_3999|Variant_4000	chr2	32946409	C	T	0.253934448	0.824537677	-0.051886985	14373	14373.p1	case	N	0	1	0	0	1	0	0	1	0	0	0	0	0	0	0	0	0	1	1	1	1	1	0	LTBP1	ENSG00000049323	ENST00000404816	protein_coding	Q14766	0	0	0	0	0
Variant_4003|Variant_4004	chr2	35000771	C	G	0.75789619	0.981274316	-0.038101204	12832	12832.s1	control	N	0	1	1	0	1	1	1	1	0	0	0	0	0	0	0	1	0	0	0	0	0	0	1	AC019064.1	ENSG00000237320	ENST00000414796	lincRNA	.	0	0	0	0	0
Variant_4005|Variant_4006	chr2	3520172	C	T	0.098579531	0.626973934	0.148927873	14310	14310.p1	case	N	0	1	0	0	1	0	0	1	0	0	0	0	0	0	0	0	0	1	1	1	1	1	1	ADI1	ENSG00000182551	ENST00000327435	protein_coding	Q9BV57	0	0	0	0	0
Variant_4007|Variant_4008	chr2	38378793	A	T	0.694821477	0.965213266	0.050678384	13416	13416.p1	case	N	0	1	1	0	1	0	1	1	0	0	1	0	0	0	1	1	0	0	0	0	0	1	0	ATL2	ENSG00000119787	ENST00000378954	protein_coding	Q8NHH9	0	0	1	0	0
Variant_4009|Variant_4010	chr2	38378907	C	T	0.399448014	0.877765208	-0.089393647	13416	13416.p1	case	N	0	1	0	0	1	0	0	0	0	0	1	0	0	0	1	0	0	0	0	0	0	0	0	ATL2	ENSG00000119787	ENST00000378954	protein_coding	Q8NHH9	0	0	1	0	0
Variant_401|Variant_402	chr1	228149720	G	A	0.127379071	0.69686497	-0.075097517	13576	13576.s1	control	N	0	1	0	0	1	0	0	1	0	0	0	0	0	0	0	0	0	1	0	1	1	1	0	GJC2	ENSG00000198835	ENST00000366714	protein_coding	Q5T442	0	0	0	0	0
Variant_4015|Variant_4016	chr2	38753173	C	T	0.198749498	0.774598126	0.115062855	12481	12481.p1	case	N	0	1	0	0	1	0	0	1	0	0	0	0	0	0	0	0	0	0	0	0	0	0	1	SRSF7	ENSG00000115875	ENST00000313117	protein_coding	Q16629	0	0	1	0	0
Variant_4017|Variant_4018	chr2	39229761	T	C	0.937949705	0.988954669	-0.008292964	14699	14699.s1	control	N	0	1	0	0	1	0	0	1	0	0	0	0	0	0	0	0	0	0	0	0	1	0	0	CDKL4	ENSG00000205111	ENST00000378803	protein_coding	Q5MAI5	0	0	0	0	0
Variant_4019|Variant_4020	chr2	42510899	C	G	0.054014533	0.470306822	0.196171713	11678	11678.s1	control	N	0	1	1	1	1	0	1	1	0	0	0	0	0	0	0	1	0	0	0	1	1	1	0	Metazoa_SRP	ENSG00000273913	ENST00000611671	misc_RNA	.	0	0	0	0	0
Variant_4021|Variant_4022	chr2	43636865	A	G	0.37807661	0.869118387	0.078929359	12692	12692.s1	control	Y	0	1	0	0	1	0	0	1	0	0	0	0	0	0	0	0	0	1	1	0	1	0	0	PLEKHH2	ENSG00000152527	ENST00000282406	protein_coding	Q8IVE3	0	0	0	0	0
Variant_4023|Variant_4024	chr2	43997524	A	C	0.373265789	0.869118387	-0.110481012	12802	12802.s1	control	N	0	1	0	0	1	0	0	1	0	0	0	1	0	0	0	0	0	0	0	0	0	1	0	LRPPRC	ENSG00000138095	ENST00000260665	protein_coding	P42704	0	0	0	1	0
Variant_4025|Variant_4026	chr2	44165019	T	A	0.395921426	0.876181876	-0.077103707	11490	11490.p1	case	N	0	1	0	0	1	0	0	1	0	0	0	0	0	0	0	0	0	0	0	1	0	0	0	PDSS1P2	ENSG00000224637	ENST00000449397	unprocessed_pseudogene	.	0	0	0	0	0
Variant_4029|Variant_4030	chr2	45014487	G	C	0.342066978	0.869118387	-0.066068861	14615	14615.p1	case	N	0	1	0	0	1	1	0	1	0	0	0	0	0	0	0	0	0	1	0	1	1	1	0	AC093702.1	ENSG00000231156	ENST00000423433	lincRNA	.	0	0	0	0	0
Variant_403|Variant_404	chr1	228416194	T	G	0.092658922	0.611985667	-0.104127134	14048	14048.s1	control	N	0	1	0	0	1	0	0	1	0	0	0	0	0	0	0	0	0	1	1	0	1	0	0	TRIM17	ENSG00000162931	ENST00000366697	protein_coding	Q9Y577	0	0	0	0	0
Variant_4031|Variant_4032	chr2	45193143	C	G	0.924689248	0.988954669	-0.008866854	14631	14631.s1	control	N	0	1	0	1	1	0	0	0	0	1	0	0	0	0	0	0	0	0	0	0	0	1	0	LINC01121	ENSG00000205054	ENST00000454673	retained_intron	.	0	0	0	0	0
Variant_4033|Variant_4034	chr2	46296705	C	G	0.903417009	0.988954669	-0.009704904	14100	14100.s1	control	N	0	1	0	0	1	0	0	1	0	0	0	0	0	0	0	0	0	1	1	1	1	1	0	EPAS1	ENSG00000116016	ENST00000263734	protein_coding	Q99814	0	0	1	0	0
Variant_4035|Variant_4036	chr2	46666972	A	G	0.349470965	0.869118387	0.080756841	14278	14278.s1	control	N	0	1	0	0	1	0	0	1	0	0	0	0	0	0	0	0	0	0	0	0	1	0	0	AC020604.1	ENSG00000279254	ENST00000622979	TEC	.	0	0	0	0	0
Variant_4037|Variant_4038	chr2	46916809	A	G	0.403908307	0.878524926	0.078266318	14363	14363.s1	control	N	0	1	0	0	1	0	0	1	0	0	0	0	0	0	0	0	0	1	1	0	0	0	1	MCFD2	ENSG00000180398	ENST00000409105	protein_coding	Q8NI22	0	0	0	0	0
Variant_4039|Variant_4040	chr2	46917295	G	A	0.875174023	0.988954669	0.012367285	12091	12091.s1	control	N	0	1	0	0	1	0	0	1	0	0	0	0	0	0	0	0	0	1	0	0	0	0	0	MCFD2	ENSG00000180398	ENST00000409105	protein_coding	Q8NI22	0	0	0	0	0
Variant_4041|Variant_4042	chr2	47176620	C	A	0.350399353	0.869118387	0.071939863	13088	13088.s1	control	N	0	1	0	0	1	0	0	1	0	0	1	0	0	0	1	0	0	1	0	1	1	1	1	CALM2	ENSG00000143933	ENST00000272298	protein_coding	P0DP24	0	0	0	0	0
Variant_4043|Variant_4044	chr2	47177792	A	G	0.390260123	0.873192422	-0.07413179	13039	13039.p1	case	N	0	1	0	0	1	0	0	1	0	0	1	0	0	0	1	0	0	0	0	1	1	1	1	CALM2	ENSG00000143933	ENST00000272298	protein_coding	P0DP24	0	0	0	0	0
Variant_4045|Variant_4046	chr2	47572718	C	G	0.464845971	0.9119842	-0.065633141	13099	13099.s1	control	N	0	1	0	0	1	0	0	1	0	0	0	0	0	0	0	0	0	0	0	0	0	1	0	KCNK12	ENSG00000184261	ENST00000327876	protein_coding	Q9HB15	0	0	0	0	0
Variant_4047|Variant_4048	chr2	48527758	C	T	0.763646841	0.981274316	-0.03195677	13540	13540.s1	control	N	0	1	0	0	1	0	0	1	0	0	0	0	0	0	0	0	0	0	0	0	0	1	0	STON1	ENSG00000243244	ENST00000484110	retained_intron	.	0	0	0	0	0
Variant_405|Variant_406	chr1	228555760	G	T	0.147099697	0.724831859	-0.06808204	14404	14404.p1	case	N	0	1	0	0	1	0	0	1	0	0	0	0	0	0	0	0	0	0	0	1	0	1	0	RNA5SP19	ENSG00000202056	ENST00000365186	rRNA	.	0	0	0	0	0
Variant_4051|Variant_4052	chr2	53971102	G	C	0.074821435	0.565459793	0.078469196	13005	13005.p1	case	N	0	1	0	0	1	0	0	1	0	0	0	0	0	0	0	0	0	1	0	1	1	1	1	PSME4	ENSG00000068878	ENST00000404125	protein_coding	Q14997	0	0	1	0	0
Variant_4053|Variant_4054	chr2	53972587	G	A	0.836129933	0.988954669	0.018548241	14258	14258.s1	control	N	0	0	1	0	1	0	1	0	0	0	0	0	0	0	0	1	0	0	0	0	0	0	0	PSME4	ENSG00000068878	ENST00000404125	protein_coding	Q14997	0	0	1	0	0
Variant_4055|Variant_4056	chr2	54455661	C	A	0.930138488	0.988954669	0.008518064	11552	11552.p1	case	N	0	1	0	0	1	0	0	1	0	0	0	0	0	0	0	0	0	1	1	0	1	1	1	SPTBN1	ENSG00000115306	ENST00000356805	protein_coding	Q01082	0	0	1	0	0
Variant_4057|Variant_4058	chr2	54680646	C	T	0.809199823	0.984808185	-0.022319925	11691	11691.s1	control	Y	0	1	0	0	1	0	0	1	0	0	0	0	0	0	0	0	0	0	0	1	0	1	0	AC093110.1	ENSG00000238018	ENST00000626206	antisense_RNA	.	0	0	0	0	0
Variant_4059|Variant_4060	chr2	58249470	T	C	0.406014372	0.878524926	-0.094393141	13737	13737.p1	case	N	0	0	1	0	1	0	1	0	0	0	0	0	0	0	0	1	0	0	0	0	0	0	0	EIF3FP3	ENSG00000233426	ENST00000434851	processed_pseudogene	.	0	0	0	0	0
Variant_4061|Variant_4062	chr2	5931174	C	G	0.343151615	0.869118387	-0.09000088	22364	22364.p1	case	N	0	1	0	1	1	0	0	0	0	1	0	0	0	0	0	0	0	0	0	0	0	1	0	LINC01105	ENSG00000232044	ENST00000431188	lincRNA	.	0	0	0	0	0
Variant_4063|Variant_4064	chr2	60100254	G	A	0.353087668	0.869118387	0.071555976	14007	14007.p1	case	N	0	1	1	0	1	1	1	0	0	0	0	0	0	0	0	1	0	0	0	0	0	1	0	AC007100.1	ENSG00000271955	ENST00000606382	lincRNA	.	0	0	0	0	0
Variant_4065|Variant_4066	chr2	60554161	C	A	0.341215945	0.869118387	0.039004215	11723	11723.p1	case	N	0	1	1	0	1	0	1	1	0	0	0	0	0	0	0	1	0	1	0	1	1	1	1	BCL11A	ENSG00000119866	ENST00000335712	protein_coding	Q9H165	1	1	0	0	0
Variant_4067|Variant_4068	chr2	61065074	G	A	0.500715118	0.918062062	0.06143885	12675	12675.p1	case	N	0	1	0	0	1	0	0	1	0	0	0	0	0	0	0	0	0	1	1	0	0	0	0	KIAA1841	ENSG00000162929	ENST00000402291	protein_coding	Q6NSI8	0	0	0	0	0
Variant_4069|Variant_4070	chr2	61538463	C	G	0.587997294	0.949085971	-0.033706011	13614	13614.s1	control	Y	0	1	1	1	1	0	1	1	1	0	1	0	1	0	1	1	1	1	0	1	1	1	1	XPO1	ENSG00000082898	ENST00000401558	protein_coding	O14980	0	0	1	0	0
Variant_407|Variant_408	chr1	228648360	C	T	0.401004593	0.877765208	0.047368807	11544	11544.s1	control	N	0	1	1	0	1	0	1	1	0	0	0	0	0	0	0	1	0	1	0	0	1	1	1	DUSP5P1	ENSG00000183929	ENST00000441325	processed_pseudogene	.	0	0	0	0	0
Variant_4071|Variant_4072	chr2	62512508	G	A	0.661433618	0.965213266	-0.049106199	14611	14611.p1	case	Y	0	1	0	0	1	0	0	0	0	0	1	0	0	0	1	0	0	0	0	0	0	0	0	TMEM17	ENSG00000186889	ENST00000479763	retained_intron	.	0	0	0	0	0
Variant_4073|Variant_4074	chr2	63829477	G	C	0.699509154	0.965213266	-0.062114286	13358	13358.s1	control	N	0	0	0	0	1	0	0	0	0	0	0	1	0	0	0	0	0	0	0	0	0	0	0	WDPCP	ENSG00000143951	ENST00000490935	processed_transcript	.	0	0	0	1	0
Variant_4077|Variant_4078	chr2	64654173	G	A	0.122686234	0.69127912	-0.09043358	14093	14093.p1	case	N	0	1	0	0	1	0	0	1	0	0	1	0	0	0	1	0	0	1	0	1	1	1	1	SERTAD2	ENSG00000179833	ENST00000313349	protein_coding	Q14140	0	0	0	0	0
Variant_4079|Variant_4080	chr2	64751040	G	A	0.67997137	0.965213266	0.024851303	13612	13612.p1	case	N	0	1	1	0	1	0	1	1	0	0	1	0	0	0	1	1	0	1	0	1	1	1	1	SERTAD2	ENSG00000179833	ENST00000476805	processed_transcript	.	0	0	0	0	0
Variant_4081|Variant_4082	chr2	66433455	T	A	0.250131656	0.824537677	-0.068832322	11178	11178.p1	case	N	0	1	1	1	1	0	1	1	1	0	1	0	1	0	1	1	1	1	0	1	1	1	1	MEIS1	ENSG00000143995	ENST00000272369	protein_coding	O00470	0	0	1	0	0
Variant_4083|Variant_4084	chr2	67323458	G	A	0.536554646	0.932529909	-0.050271097	14425	14425.s1	control	N	0	1	1	0	1	1	1	1	1	0	0	0	0	1	0	1	1	0	0	1	0	1	0	AC023115.1	ENSG00000236605	ENST00000450944	lincRNA	.	0	0	0	0	0
Variant_4085|Variant_4086	chr2	68111741	G	A	0.587883605	0.949085971	0.050371108	11057	11057.p1	case	N	0	1	0	0	1	0	0	0	0	0	1	0	0	0	1	0	0	0	0	0	0	0	0	C1D	ENSG00000197223	ENST00000470189	processed_transcript	.	0	0	0	0	0
Variant_4087|Variant_4088	chr2	68321586	G	A	0.139602715	0.710825751	-0.122187337	14558	14558.p1	case	N	0	1	0	0	1	0	0	1	0	0	0	0	0	0	0	0	0	0	0	0	0	0	1	CNRIP1	ENSG00000119865	ENST00000263655	protein_coding	Q96F85	0	0	0	0	0
Variant_409|Variant_410	chr1	228856784	A	G	0.549825974	0.936886486	-0.053864881	12759	12759.p1	case	N	0	1	0	0	1	0	0	1	0	0	0	0	0	0	0	0	0	0	0	0	1	0	1	AL078624.1	ENSG00000271399	ENST00000604004	processed_pseudogene	.	0	0	0	0	0
Variant_4091|Variant_4092	chr2	68467381	C	A	0.036845691	0.41053018	-0.122552195	11152	11152.s1	control	N	0	1	0	0	1	0	0	1	0	0	0	0	0	0	0	0	0	1	0	1	1	1	1	APLF	ENSG00000169621	ENST00000303795	protein_coding	Q8IW19	0	0	0	0	0
Variant_41|Variant_42	chr1	1251507	C	T	0.182799189	0.760402476	-0.120713531	12728	12728.s1	control	N	0	0	1	0	1	0	1	0	0	0	0	0	0	0	0	1	0	0	0	0	0	0	0	AL162741.1	ENSG00000260179	ENST00000565563	lincRNA	.	0	0	0	0	0
Variant_4103|Variant_4104	chr2	70085529	C	T	0.777523182	0.981274316	0.02276001	13784	13784.s1	control	N	0	1	0	0	1	0	0	1	0	0	1	0	0	0	1	0	0	1	1	1	1	0	1	PCBP1	ENSG00000169564	ENST00000303577	protein_coding	Q15365	0	0	0	0	0
Variant_4105|Variant_4106	chr2	70086140	G	A	0.117519243	0.675189555	0.115605625	14487	14487.p1	case	N	0	1	0	0	1	0	0	1	0	0	1	0	0	0	1	0	0	1	1	1	1	1	1	PCBP1	ENSG00000169564	ENST00000303577	protein_coding	Q15365	0	0	0	0	0
Variant_4107|Variant_4108	chr2	70256571	G	A	0.851451662	0.988954669	-0.023293067	14619	14619.s1	control	N	0	0	1	0	1	0	1	0	0	0	0	0	0	0	0	1	0	0	0	0	0	0	0	PCYOX1	ENSG00000116005	ENST00000433351	protein_coding	Q9UHG3	0	0	0	0	0
Variant_4109|Variant_4110	chr2	70555043	C	G	0.427112661	0.886893242	-0.0783185	11504	11504.s1	control	N	0	1	0	0	1	0	0	1	0	0	0	0	0	0	0	0	0	1	0	1	0	0	1	TGFA	ENSG00000163235	ENST00000444975	protein_coding	.	0	0	0	0	0
Variant_411|Variant_412	chr1	229343981	G	A	0.801919043	0.984372806	0.030199521	22030	22030.s1	control	N	0	1	0	0	1	0	0	1	0	0	0	0	0	0	0	0	0	1	0	1	0	0	1	CCSAP	ENSG00000154429	ENST00000284617	protein_coding	Q6IQ19	0	0	0	0	0
Variant_4111|Variant_4112	chr2	70995599	T	A	0.654637944	0.965213266	0.032562147	12347	12347.p1	case	N	0	1	0	0	1	0	0	1	0	0	0	0	0	0	0	0	0	1	1	1	1	1	1	TEX261	ENSG00000144043	ENST00000272438	protein_coding	Q6UWH6	0	0	0	0	0
Variant_4113|Variant_4114	chr2	72914680	G	A	0.930287541	0.988954669	0.008883697	13383	13383.p1	case	N	0	1	0	0	1	0	0	1	0	0	0	0	0	0	0	0	0	0	0	0	1	1	1	EMX1	ENSG00000135638	ENST00000394111	protein_coding	.	0	0	0	0	0
Variant_4115|Variant_4116	chr2	73072172	G	A	0.564004792	0.944899085	-0.037443355	11316	11316.p1	case	N	0	1	0	0	1	0	0	1	0	0	1	0	0	0	1	0	0	1	1	1	1	1	0	SFXN5	ENSG00000144040	ENST00000272433	protein_coding	Q8TD22	0	0	0	0	0
Variant_4117|Variant_4118	chr2	73113280	C	G	0.024764851	0.318950638	0.112475097	14225	14225.p1	case	N	0	1	0	0	1	0	0	1	0	0	0	0	0	0	0	0	0	1	1	1	1	1	1	RAB11FIP5	ENSG00000135631	ENST00000258098	protein_coding	Q9BXF6	0	0	0	0	0
Variant_4119|Variant_4120	chr2	73828887	G	A	0.877016885	0.988954669	0.010424986	13197	13197.p1	case	Y	0	1	0	0	1	0	0	1	0	0	0	1	0	0	0	0	0	1	0	1	1	1	1	STAMBP	ENSG00000124356	ENST00000394070	protein_coding	O95630	0	0	0	1	0
Variant_4123|Variant_4124	chr2	73986072	T	C	0.416798198	0.886893242	-0.065717307	13351	13351.p1	case	N	0	1	0	0	1	0	0	1	0	0	0	0	0	0	0	0	0	0	1	1	0	1	1	TET3	ENSG00000187605	ENST00000409262	protein_coding	O43151	0	0	1	0	0
Variant_4125|Variant_4126	chr2	740995	G	A	0.696415396	0.965213266	0.038243981	14699	14699.p1	case	N	0	1	0	0	1	1	0	1	0	0	0	0	0	0	0	0	0	1	1	0	1	0	1	AC116609.1	ENSG00000223751	ENST00000425850	lincRNA	.	0	0	0	0	0
Variant_4127|Variant_4128	chr2	74189549	T	A	0.512107821	0.923728468	0.055400688	14114	14114.s1	control	Y	0	0	1	0	1	0	1	0	0	0	0	0	0	0	0	1	0	0	0	0	0	0	0	AC073263.3	ENSG00000279201	ENST00000624449	TEC	.	0	0	0	0	0
Variant_4129|Variant_4130	chr2	75571101	G	T	0.888975746	0.988954669	0.013425158	11224	11224.s1	control	N	0	1	1	0	1	0	1	1	0	0	0	0	0	0	0	1	0	0	0	1	0	1	0	EVA1A	ENSG00000115363	ENST00000233712	protein_coding	Q9H8M9	0	0	0	0	0
Variant_4131|Variant_4132	chr2	75711802	G	A	0.872861321	0.988954669	0.008498002	11251	11251.p1	case	N	GermlineSomatic	1	1	0	1	0	1	1	0	0	0	0	0	0	0	1	0	0	0	0	0	0	1	GCFC2	ENSG00000005436	ENST00000321027	protein_coding	P16383	0	0	0	0	0
Variant_4133|Variant_4134	chr2	76260329	C	T	0.771739244	0.981274316	0.037932343	13927	13927.p1	case	N	0	0	1	0	1	0	1	0	0	0	0	0	0	0	0	1	0	0	0	0	0	0	0	AC073091.1	ENSG00000228209	ENST00000398059	processed_pseudogene	.	0	0	0	0	0
Variant_4135|Variant_4136	chr2	84516018	C	T	0.886399112	0.988954669	0.010224613	13585	13585.p1	case	N	GermlineSomatic	1	0	0	1	0	0	1	0	0	0	0	0	0	0	0	0	1	1	0	1	0	1	DNAH6	ENSG00000115423	ENST00000389394	protein_coding	Q9C0G6	0	0	0	0	0
Variant_4137|Variant_4138	chr2	84904563	C	G	0.13995893	0.710825751	-0.133471569	14679	14679.s1	control	N	0	1	1	0	1	0	1	1	0	0	0	0	0	0	0	1	0	1	1	0	0	0	1	TMSB10	ENSG00000034510	ENST00000233143	protein_coding	P63313	0	0	0	0	0
Variant_4139|Variant_4140	chr2	85615415	G	A	0.171249838	0.749360192	-0.120831468	14469	14469.s1	control	N	0	1	0	0	1	0	0	1	0	0	0	0	0	0	0	0	0	0	0	0	0	0	1	USP39	ENSG00000168883	ENST00000323701	protein_coding	Q53GS9	0	0	0	0	0
Variant_4141|Variant_4142	chr2	85814079	A	G	0.809411719	0.984808185	-0.018902728	14631	14631.s1	control	N	0	1	0	0	1	0	0	1	0	0	0	0	0	0	0	0	0	0	1	0	0	1	0	AC105053.1	ENSG00000229498	ENST00000366278	antisense_RNA	.	0	0	0	0	0
Variant_4143|Variant_4144	chr2	8584074	C	T	0.028350333	0.34097618	0.144758132	12940	12940.p1	case	N	0	1	0	0	1	1	0	1	0	0	0	0	0	0	0	0	0	1	1	1	1	1	0	LINC01814	ENSG00000236008	ENST00000454224	lincRNA	.	0	0	0	0	0
Variant_4147|Variant_4148	chr2	86809763	A	T	0.13862492	0.70784753	0.07998367	11198	11198.s1	control	N	0	1	0	0	1	0	0	1	0	0	0	0	0	0	0	0	0	0	0	0	0	1	1	CD8A	ENSG00000153563	ENST00000409511	protein_coding	P01732	0	0	0	0	0
Variant_4149|Variant_4150	chr2	88859624	C	T	0.78869433	0.982281764	0.022050119	13387	13387.s1	control	N	0	1	0	0	1	0	0	1	0	0	0	0	0	0	0	0	0	0	0	1	0	1	0	IGKC	ENSG00000211592	ENST00000390237	IG_C_gene	.	0	0	0	0	0
Variant_415|Variant_416	chr1	232804682	G	C	0.185872607	0.764831613	-0.097185451	13923	13923.s1	control	N	0	1	0	0	1	0	0	1	0	0	0	0	0	0	0	0	0	0	1	0	0	0	1	MAP10	ENSG00000212916	ENST00000418460	protein_coding	Q9P2G4	0	0	0	0	0
Variant_4151|Variant_4152	chr2	9114251	C	T	0.764214429	0.981274316	-0.028798829	13599	13599.p1	case	N	0	1	0	0	1	1	0	1	0	0	0	0	0	0	0	0	0	0	0	1	0	0	0	AC093904.3	ENSG00000244310	ENST00000492300	lincRNA	.	0	0	0	0	0
Variant_4153|Variant_4154	chr2	95005019	A	G	0.523008879	0.929626478	-0.050744839	12083	12083.p1	case	N	0	1	0	0	1	0	0	1	0	0	0	0	0	0	0	0	0	0	0	0	1	1	0	RN7SL575P	ENSG00000277591	ENST00000620774	misc_RNA	.	0	0	0	0	0
Variant_4157|Variant_4158	chr2	96238431	A	G	0.690489004	0.965213266	-0.033465187	11274	11274.s1	control	N	0	0	0	0	1	0	0	0	0	1	0	0	0	0	0	0	0	0	0	0	0	0	0	STARD7-AS1	ENSG00000204685	ENST00000432267	retained_intron	.	0	0	0	0	0
Variant_4159|Variant_4160	chr2	96306399	C	T	0.524918006	0.931413063	0.054161729	12946	12946.p1	case	N	0	1	1	0	1	0	1	1	0	0	0	0	0	0	0	1	0	1	1	0	0	1	1	SNRNP200	ENSG00000144028	ENST00000323853	protein_coding	O75643	0	0	1	0	0
Variant_4161|Variant_4162	chr2	9637207	C	T	0.556730723	0.940555752	0.053499684	12437	12437.s1	control	N	0	1	0	0	1	1	0	1	0	0	0	0	0	0	0	0	0	0	0	0	0	0	1	AC082651.1	ENSG00000240687	ENST00000478468	lincRNA	.	0	0	0	0	0
Variant_4167|Variant_4168	chr2	99337461	A	G	0.136787774	0.70784753	0.120500827	14284	14284.p1	case	N	0	1	0	0	1	0	0	1	0	0	0	0	0	0	0	0	0	1	0	1	1	0	1	TXNDC9	ENSG00000115514	ENST00000264255	protein_coding	O14530	0	0	0	0	0
Variant_4169|Variant_4170	chr20	1118518	C	A	0.015159702	0.250615033	0.087412027	13509	13509.p1	case	N	0	1	0	0	1	0	0	1	0	0	0	0	0	0	0	0	0	1	0	1	1	1	1	PSMF1	ENSG00000125818	ENST00000335877	protein_coding	Q92530	0	0	0	0	0
Variant_417|Variant_418	chr1	23561748	A	G	0.995195165	1	0.003031083	11834	11834.s1	control	N	0	1	0	0	1	0	0	1	0	0	0	0	0	0	0	0	0	0	1	1	0	1	0	ID3	ENSG00000117318	ENST00000374561	protein_coding	Q02535	0	0	0	0	0
Variant_4171|Variant_4172	chr20	13784882	T	A	0.530153189	0.932529909	-0.050993128	14246	14246.p1	case	N	0	1	0	0	1	0	0	1	0	0	0	0	0	0	0	0	0	1	0	1	1	1	1	NDUFAF5	ENSG00000101247	ENST00000378106	protein_coding	Q5TEU4	0	0	0	0	0
Variant_4173|Variant_4174	chr20	14339186	G	A	0.470305843	0.9119842	0.075360795	13064	13064.s1	control	Y	0	0	1	0	1	0	1	0	0	0	0	0	0	0	0	1	0	0	0	0	0	0	0	FLRT3	ENSG00000125848	ENST00000378053	protein_coding	Q9NZU0	0	0	1	0	0
Variant_4175|Variant_4176	chr20	16670804	A	G	0.693745553	0.965213266	-0.048899685	12494	12494.p1	case	N	0	1	0	0	1	0	0	1	0	0	0	0	0	0	0	0	0	0	0	0	0	0	1	Y_RNA	ENSG00000200494	ENST00000363624	misc_RNA	.	0	0	0	0	0
Variant_4179|Variant_4180	chr20	17186038	T	A	0.748462613	0.981274316	-0.04300669	22106	22106.p1	case	N	0	0	1	0	1	0	1	0	0	0	0	0	0	0	0	1	0	0	0	0	0	0	0	RNU6-27P	ENSG00000251955	ENST00000516146	snRNA	.	0	0	0	0	0
Variant_4181|Variant_4182	chr20	17560389	G	A	0.118248903	0.67702943	-0.117983693	12674	12674.p1	case	N	0	1	0	0	1	0	0	1	0	0	0	0	0	0	0	0	0	0	0	1	0	1	0	BFSP1	ENSG00000125864	ENST00000377868	protein_coding	Q12934	0	0	0	0	0
Variant_4183|Variant_4184	chr20	17569814	C	G	0.797064763	0.983845495	-0.09362377	13636	13636.p1	case	N	0	1	0	0	1	0	0	1	0	0	0	0	0	0	0	0	0	1	0	1	1	1	1	DSTN	ENSG00000125868	ENST00000246069	protein_coding	P60981	0	0	0	0	0
Variant_4185|Variant_4186	chr20	18315578	G	A	0.385833916	0.869958776	0.066215355	13683	13683.s1	control	N	0	1	1	0	1	0	1	0	0	0	0	0	0	0	0	1	0	0	0	0	0	1	0	AL049646.2	ENSG00000237259	ENST00000436848	antisense_RNA	.	0	0	0	0	0
Variant_4187|Variant_4188	chr20	20015411	G	A	0.141001111	0.71276735	-0.114124979	13289	13289.p1	case	Y	0	1	0	0	1	0	0	1	0	0	0	0	0	0	0	0	0	0	0	0	0	1	0	NAA20	ENSG00000173418	ENST00000334982	protein_coding	P61599	0	0	0	0	0
Variant_419|Variant_420	chr1	23869935	T	G	0.348283439	0.869118387	0.075444183	12335	12335.p1	case	N	0	1	0	0	1	0	0	1	0	0	0	1	0	0	0	0	0	0	0	1	0	1	0	FUCA1	ENSG00000179163	ENST00000374479	protein_coding	P04066	0	0	0	1	0
Variant_4191|Variant_4192	chr20	20739460	A	G	0.037578693	0.410851709	0.257616335	11969	11969.p1	case	N	0	0	1	0	1	0	1	0	0	0	0	0	0	0	0	1	0	0	0	0	0	0	0	RN7SL607P	ENSG00000278525	ENST00000461220	misc_RNA	.	0	0	0	0	0
Variant_4195|Variant_4196	chr20	22886803	T	C	0.641073387	0.965213266	0.035803106	11599	11599.p1	case	N	0	0	1	0	1	0	1	0	0	0	0	0	0	0	0	1	0	0	0	0	0	0	0	CYB5AP4	ENSG00000213882	ENST00000396692	processed_pseudogene	.	0	0	0	0	0
Variant_4197|Variant_4198	chr20	23033971	T	G	0.319093819	0.856923539	-0.066552061	11433	11433.p1	case	N	0	1	0	0	1	0	0	1	0	0	0	0	0	0	0	0	0	0	0	0	0	1	0	SSTR4	ENSG00000132671	ENST00000255008	protein_coding	P31391	0	0	0	0	0
Variant_4199|Variant_4200	chr20	23034894	A	C	0.815748454	0.984808185	0.017233358	12522	12522.s1	control	N	0	1	0	0	1	0	0	1	0	0	0	0	0	0	0	0	0	0	0	0	0	1	0	SSTR4	ENSG00000132671	ENST00000255008	protein_coding	P31391	0	0	0	0	0
Variant_4201|Variant_4202	chr20	23361399	G	C	0.191832454	0.773036849	-0.099052391	11933	11933.s1	control	N	0	1	0	0	1	0	0	1	0	0	0	0	0	0	0	0	0	1	1	1	1	1	1	GZF1	ENSG00000125812	ENST00000338121	protein_coding	Q9H116	0	0	0	0	0
Variant_4203|Variant_4204	chr20	23881609	C	G	0.24417414	0.822166964	0.085914257	13970	13970.s1	control	N	0	1	0	0	1	0	0	1	0	0	0	0	0	0	0	0	0	0	0	0	0	1	0	CST5	ENSG00000170367	ENST00000304710	protein_coding	P28325	0	0	0	0	0
Variant_4205|Variant_4206	chr20	24931731	A	G	0.500177228	0.918062062	-0.075410255	14600	14600.p1	case	N	0	1	1	0	1	0	1	0	0	0	0	0	0	0	0	1	0	0	0	0	0	1	0	AL035661.1	ENSG00000274173	ENST00000620459	lincRNA	.	0	0	0	0	0
Variant_4207|Variant_4208	chr20	25194440	G	A	0.717307602	0.968264591	-0.029430091	14305	14305.p1	case	N	0	1	0	0	1	0	0	1	0	0	0	0	0	0	0	0	0	0	0	0	0	0	1	ENTPD6	ENSG00000197586	ENST00000376652	protein_coding	O75354	0	0	0	0	0
Variant_4209|Variant_4210	chr20	25406243	G	A	0.587570256	0.949085971	0.054505918	14578	14578.s1	control	N	0	1	0	0	1	0	0	0	0	0	1	0	0	0	1	0	0	0	0	0	0	0	0	GINS1	ENSG00000101003	ENST00000262460	protein_coding	Q14691	0	0	0	0	0
Variant_4211|Variant_4212	chr20	25587131	G	A	0.020276489	0.28618551	-0.223261736	12493	12493.p1	case	N	0	1	1	0	1	0	1	1	0	0	0	0	0	0	0	1	0	0	0	1	0	1	0	NINL	ENSG00000101004	ENST00000278886	protein_coding	Q9Y2I6	1	1	0	0	0
Variant_4213|Variant_4214	chr20	3042013	C	T	0.27100078	0.834985267	-0.083481884	11388	11388.p1	case	N	0	1	0	0	1	0	0	1	0	0	0	0	0	0	0	0	0	0	0	0	0	1	0	GNRH2	ENSG00000125787	ENST00000245983	protein_coding	O43555	0	0	0	0	0
Variant_4215|Variant_4216	chr20	3105049	G	A	0.685815708	0.965213266	0.02972773	12687	12687.s1	control	N	0	1	0	0	1	0	0	1	0	0	0	0	0	0	0	0	0	0	0	1	0	1	0	UBOX5-AS1	ENSG00000235958	ENST00000446537	antisense_RNA	.	0	0	0	0	0
Variant_4217|Variant_4218	chr20	31312966	G	A	0.580886198	0.948732782	0.052836437	12108	12108.p1	case	N	0	0	1	0	1	0	1	0	0	0	0	0	0	0	0	1	0	0	0	0	0	0	0	RPL31P3	ENSG00000237929	ENST00000458430	processed_pseudogene	.	0	0	0	0	0
Variant_4219|Variant_4220	chr20	31870046	A	G	0.742957591	0.981274316	-0.028749811	13951	13951.s1	control	N	0	1	0	0	1	0	0	1	0	0	0	0	0	0	0	0	0	1	1	0	1	1	1	TTLL9	ENSG00000131044	ENST00000535842	protein_coding	Q3SXZ7	0	0	0	0	0
Variant_4221|Variant_4222	chr20	3205000	G	A	0.304369295	0.851473344	0.081231514	14132	14132.s1	control	N	0	1	0	0	1	0	0	1	0	0	0	0	0	0	0	0	0	1	0	0	0	0	1	DDRGK1	ENSG00000198171	ENST00000354488	protein_coding	Q96HY6	0	0	0	0	0
Variant_4223|Variant_4224	chr20	3238242	C	T	0.177834679	0.751965789	-0.077100049	13980	13980.s1	control	N	0	1	0	0	1	0	0	1	0	0	0	0	0	0	0	0	0	1	0	1	1	1	0	SLC4A11	ENSG00000088836	ENST00000380059	protein_coding	Q8NBS3	0	0	0	0	0
Variant_4225|Variant_4226	chr20	33006349	G	A	0.55541184	0.940185102	0.041323512	14517	14517.p1	case	N	0	1	0	0	1	0	0	1	0	0	0	0	0	0	0	0	0	0	0	1	0	1	0	BPIFB2	ENSG00000078898	ENST00000170150	protein_coding	Q8N4F0	0	0	0	0	0
Variant_4227|Variant_4228	chr20	33030724	G	A	0.488933899	0.9119842	0.056740408	12162	12162.p1	case	N	0	1	0	0	1	0	0	1	0	0	0	0	0	0	0	0	0	0	0	0	0	1	0	BPIFB6	ENSG00000167104	ENST00000349552	protein_coding	Q8NFQ5	0	0	0	0	0
Variant_4229|Variant_4230	chr20	33053632	G	A	0.244809613	0.822166964	0.075400619	13631	13631.p1	case	N	0	1	0	0	1	0	0	1	0	0	0	0	0	0	0	0	0	0	0	0	0	1	0	BPIFB3	ENSG00000186190	ENST00000375494	protein_coding	P59826	0	0	0	0	0
Variant_423|Variant_424	chr1	243101819	C	G	0.663564051	0.965213266	0.021975419	13123	13123.p1	case	N	0	1	1	0	1	0	1	1	0	0	0	0	0	0	0	1	0	1	0	1	1	1	0	LINC01347	ENSG00000214837	ENST00000627498	processed_transcript	.	0	0	0	0	0
Variant_4231|Variant_4232	chr20	33560856	C	T	0.327750953	0.857675109	0.065084233	13143	13143.p1	case	N	GermlineSomatic	1	0	0	1	0	0	1	0	0	0	0	0	0	0	0	0	0	0	0	0	0	1	CBFA2T2	ENSG00000078699	ENST00000346541	protein_coding	O43439	0	0	1	0	0
Variant_4233|Variant_4234	chr20	34515308	C	T	0.856344846	0.988954669	-0.016260906	14496	14496.s1	control	N	0	1	0	0	1	0	0	1	0	0	0	0	0	0	0	0	0	1	1	1	1	1	1	DYNLRB1	ENSG00000125971	ENST00000357156	protein_coding	Q9NP97	0	0	0	0	0
Variant_4235|Variant_4236	chr20	346344	A	G	0.313420921	0.855020284	-0.305563554	14635	14635.s1	control	N	0	1	0	0	1	0	0	1	0	0	0	0	0	0	0	0	0	1	1	0	0	1	1	NRSN2	ENSG00000125841	ENST00000382291	protein_coding	Q9GZP1	0	0	0	0	0
Variant_4237|Variant_4238	chr20	3470818	A	C	0.57479983	0.94757668	-0.025920407	11048	11048.s1	control	N	0	1	0	0	1	0	0	1	0	0	0	0	0	0	0	0	0	1	0	1	1	1	1	ATRN	ENSG00000088812	ENST00000262919	protein_coding	O75882	0	0	1	0	0
Variant_4239|Variant_4240	chr20	34956813	G	C	0.98676307	0.998484435	0.001179545	13842	13842.s1	control	N	0	1	0	0	1	0	0	1	0	0	1	0	0	0	1	0	0	0	0	0	0	0	1	GSS	ENSG00000100983	ENST00000216951	protein_coding	P48637	0	0	0	0	0
Variant_4241|Variant_4242	chr20	35744258	G	A	0.340291825	0.869118387	-0.071638403	22026	22026.p1	case	N	0	1	0	0	1	0	0	1	0	0	1	0	0	0	1	0	0	1	1	1	0	1	0	RBM39	ENSG00000131051	ENST00000361162	protein_coding	Q14498	0	0	1	0	0
Variant_4243|Variant_4244	chr20	361343	G	A	0.624812045	0.960842801	-0.037528047	11150	11150.p1	case	N	0	1	0	0	1	0	0	1	0	0	0	0	0	0	0	0	0	0	0	0	0	1	0	TRIB3	ENSG00000101255	ENST00000615226	protein_coding	.	0	0	0	0	0
Variant_4247|Variant_4248	chr20	37178847	C	A	0.163082117	0.735305901	-0.132469321	11716	11716.s1	control	N	0	1	1	0	1	0	1	1	0	0	1	0	0	0	1	1	0	1	0	1	1	0	1	RPN2	ENSG00000118705	ENST00000237530	protein_coding	P04844	0	0	0	0	0
Variant_425|Variant_426	chr1	243851500	T	G	0.291148092	0.845923511	-0.104158602	12857	12857.p1	case	N	0	1	0	0	1	0	0	1	0	0	0	0	0	0	0	0	0	1	1	1	1	1	1	AKT3	ENSG00000117020	ENST00000366539	protein_coding	Q9Y243	0	0	1	0	0
Variant_4251|Variant_4252	chr20	37529700	G	A	0.774467878	0.981274316	-0.027626505	11235	11235.p1	case	N	0	1	1	0	1	0	1	1	0	0	0	0	0	0	0	1	0	0	0	1	0	1	0	BLCAP	ENSG00000166619	ENST00000414542	protein_coding	P62952	0	0	0	0	0
Variant_4253|Variant_4254	chr20	378654	C	T	0.884863587	0.988954669	0.015524426	11172	11172.s1	control	N	0	1	0	0	1	0	0	1	0	0	0	0	0	0	0	0	0	0	0	0	0	1	0	TRIB3	ENSG00000101255	ENST00000217233	protein_coding	Q96RU7	0	0	0	0	0
Variant_4257|Variant_4258	chr20	39934343	A	G	0.142984784	0.715155289	0.147934185	12382	12382.p1	case	N	0	0	1	0	1	0	1	0	0	0	0	0	0	0	0	1	0	0	0	0	0	0	0	HSPE1P1	ENSG00000234878	ENST00000421494	processed_pseudogene	.	0	0	0	0	0
Variant_4261|Variant_4262	chr20	43389404	C	G	0.778432864	0.981274316	0.019558401	14316	14316.s1	control	N	0	1	0	0	1	0	0	1	0	0	0	0	0	0	0	0	0	0	0	0	1	1	0	AL031681.1	ENSG00000237555	ENST00000443304	processed_pseudogene	.	0	0	0	0	0
Variant_4263|Variant_4264	chr20	44311985	C	T	0.345201299	0.869118387	0.237724382	13456	13456.p1	case	N	0	0	1	0	1	0	1	0	0	0	0	0	0	0	0	1	0	0	0	0	0	0	0	FITM2	ENSG00000197296	ENST00000396825	protein_coding	Q8N6M3	0	0	0	0	0
Variant_4265|Variant_4266	chr20	44523402	A	G	0.254191693	0.824537677	0.11008929	13063	13063.s1	control	N	0	0	1	0	1	0	1	0	0	0	0	0	0	0	0	1	0	0	0	0	0	0	0	SERINC3	ENSG00000132824	ENST00000342374	protein_coding	Q13530	0	0	0	0	0
Variant_4267|Variant_4268	chr20	44885203	T	C	0.192928438	0.773036849	-0.12078608	12929	12929.s1	control	N	0	1	0	0	1	0	0	1	0	0	0	0	0	0	0	0	0	1	1	1	1	1	1	YWHAB	ENSG00000166913	ENST00000372839	protein_coding	P31946	0	0	1	0	0
Variant_427|Variant_428	chr1	244105402	A	G	0.402471785	0.878524926	-0.066372533	14018	14018.p1	case	N	0	1	0	0	1	1	0	1	0	0	0	0	0	0	0	0	0	0	0	0	0	1	1	AL590483.2	ENSG00000237759	ENST00000440148	lincRNA	.	0	0	0	0	0
Variant_4273|Variant_4274	chr20	45378467	C	T	0.969889154	0.993197513	0.00295701	11644	11644.p1	case	N	0	1	0	0	1	0	0	1	0	0	0	0	0	0	0	0	0	0	1	0	1	1	0	TP53TG5	ENSG00000124251	ENST00000372726	protein_coding	Q9Y2B4	0	0	0	0	0
Variant_4277|Variant_4278	chr20	45631854	G	A	0.809339797	0.984808185	0.018195257	14142	14142.p1	case	N	0	1	0	0	1	0	0	1	0	0	0	0	0	0	0	0	0	0	0	0	0	1	0	WFDC9	ENSG00000180205	ENST00000326000	protein_coding	Q8NEX5	0	0	0	0	0
Variant_4279|Variant_4280	chr20	462952	G	A	1	1	-0.000616118	13037	13037.s1	control	N	0	1	0	0	1	0	0	1	0	0	0	0	0	0	0	0	0	1	1	1	1	1	1	TBC1D20	ENSG00000125875	ENST00000354200	protein_coding	Q96BZ9	0	0	1	0	0
Variant_4283|Variant_4284	chr20	46459361	G	C	0.727224365	0.973938697	-0.020562888	11004	11004.s1	control	N	0	1	0	0	1	0	0	1	0	0	0	0	0	0	0	0	0	1	1	1	1	1	0	ZNF663P	ENSG00000215452	ENST00000400371	processed_transcript	.	0	0	0	0	0
Variant_4287|Variant_4288	chr20	46497177	C	A	0.252796867	0.824537677	-0.093475769	13577	13577.s1	control	N	0	0	0	0	1	0	0	0	0	1	0	0	0	0	0	0	0	0	0	0	0	0	0	AL031686.1	ENSG00000283757	ENST00000639819	processed_transcript	.	0	0	0	0	0
Variant_4289|Variant_4290	chr20	47358499	T	C	0.984660668	0.998484435	-0.000181562	13606	13606.s1	control	Y	0	1	0	0	1	0	0	1	0	0	1	0	0	0	1	0	0	1	1	0	1	1	1	ZMYND8	ENSG00000101040	ENST00000471951	protein_coding	Q9ULU4	0	0	1	0	0
Variant_429|Variant_430	chr1	244107221	G	A	0.150410612	0.724831859	-0.148718743	13521	13521.s1	control	N	0	1	1	1	1	1	1	1	1	0	0	0	0	1	0	1	1	0	0	0	1	0	1	AL590483.2	ENSG00000237759	ENST00000440148	lincRNA	.	0	0	0	0	0
Variant_4291|Variant_4292	chr20	4741256	C	T	0.444658151	0.902063063	0.060565872	11485	11485.s1	control	N	0	1	0	0	1	0	0	1	0	0	0	0	0	0	0	0	0	0	0	0	0	1	0	PRNT	ENSG00000180259	ENST00000326539	protein_coding	Q86SH4	0	0	0	0	0
Variant_4293|Variant_4294	chr20	47989300	C	T	0.357893261	0.869118387	0.085874848	12692	12692.p1	case	Y	0	1	0	0	1	1	0	1	0	0	0	0	0	0	0	0	0	0	0	1	0	0	0	LINC01522	ENSG00000237423	ENST00000428999	lincRNA	.	0	0	0	0	0
Variant_4295|Variant_4296	chr20	49278494	A	G	0.040644058	0.427628709	-0.095531547	13195	13195.s1	control	N	0	1	0	0	1	0	0	1	0	0	1	0	0	0	1	0	0	1	0	1	1	1	1	ZNFX1	ENSG00000124201	ENST00000396105	protein_coding	Q9P2E3	0	0	1	0	0
Variant_4297|Variant_4298	chr20	49278855	C	G	0.855107648	0.988954669	-0.012753299	11280	11280.p1	case	N	0	1	0	0	1	0	0	1	0	0	1	0	0	0	1	0	0	1	0	1	1	1	1	ZNFX1	ENSG00000124201	ENST00000396105	protein_coding	Q9P2E3	0	0	1	0	0
Variant_43|Variant_44	chr1	12642745	C	T	0.483647268	0.9119842	0.083224652	14446	14446.s1	control	N	0	0	1	0	1	0	1	0	0	0	0	0	0	0	0	1	0	0	0	0	0	0	0	AADACL4	ENSG00000204518	ENST00000376221	protein_coding	Q5VUY2	0	0	0	0	0
Variant_4301|Variant_4302	chr20	49486209	G	A	0.409916586	0.879286723	-0.058266328	12622	12622.s1	control	N	0	1	0	0	1	0	0	1	0	0	0	0	0	0	0	0	0	0	0	0	0	1	0	KCNB1	ENSG00000158445	ENST00000635465	protein_coding	Q14721	0	0	1	0	0
Variant_4303|Variant_4304	chr20	49794462	C	T	0.785742947	0.982099251	0.025658897	12420	12420.s1	control	Y	0	1	1	1	1	0	1	1	0	0	0	0	0	0	0	1	0	0	0	1	0	1	0	RNU6-919P	ENSG00000252540	ENST00000516731	snRNA	.	0	0	0	0	0
Variant_4305|Variant_4306	chr20	49914250	C	G	0.642311034	0.965213266	-0.040097964	12225	12225.p1	case	N	0	1	0	0	1	0	0	1	0	0	0	0	0	0	0	0	0	1	1	1	1	1	1	SPATA2	ENSG00000158480	ENST00000422556	protein_coding	Q9UM82	0	0	0	0	0
Variant_4307|Variant_4308	chr20	50154283	C	T	0.048881908	0.459237444	-0.167305194	14121	14121.s1	control	N	0	1	0	0	1	0	0	1	0	0	0	0	0	0	0	0	0	1	1	1	1	1	1	TMEM189-UBE2V1	ENSG00000124208	ENST00000341698	protein_coding	.	0	0	0	0	0
Variant_4309|Variant_4310	chr20	50190242	G	A	0.311304646	0.854567195	-0.048398916	13358	13358.p1	case	N	0	1	0	0	1	0	0	1	0	0	0	0	0	0	0	0	0	1	0	1	1	1	0	CEBPB	ENSG00000172216	ENST00000303004	protein_coding	P17676	0	0	0	0	0
Variant_431|Variant_432	chr1	24414444	T	G	0.701350147	0.965213266	-0.071979707	22087	22087.s1	control	N	0	1	0	0	1	0	0	1	0	0	0	0	0	0	0	0	0	1	0	0	0	1	0	NIPAL3	ENSG00000001461	ENST00000374399	protein_coding	Q6P499	0	0	0	0	0
Variant_4311|Variant_4312	chr20	50321550	C	T	0.644306736	0.965213266	-0.023872367	14323	14323.p1	case	N	0	1	0	0	1	1	0	1	0	0	0	0	0	0	0	0	0	0	0	1	1	1	0	LINC01271	ENSG00000233077	ENST00000441214	lincRNA	.	0	0	0	0	0
Variant_4313|Variant_4314	chr20	50794143	A	C	0.256207301	0.824537677	-0.150406211	13901	13901.s1	control	N	0	1	0	0	1	0	0	1	0	0	0	0	0	0	0	0	0	1	0	0	0	0	0	BCAS4	ENSG00000124243	ENST00000358791	protein_coding	Q8TDM0	0	0	0	0	0
Variant_4315|Variant_4316	chr20	50794291	C	G	0.203180321	0.780329378	-0.089135239	11366	11366.s1	control	N	0	1	0	0	1	0	0	1	0	0	0	0	0	0	0	0	0	1	1	0	1	1	1	BCAS4	ENSG00000124243	ENST00000358791	protein_coding	Q8TDM0	0	0	0	0	0
Variant_4317|Variant_4318	chr20	50931470	A	G	0.091230568	0.611985667	-0.138402152	14031	14031.p1	case	N	0	1	1	1	1	0	1	1	0	0	1	1	0	0	1	1	0	1	1	1	1	1	1	ADNP	ENSG00000101126	ENST00000396029	protein_coding	Q9H2P0	1	1	1	1	0
Variant_4319|Variant_4320	chr20	51097047	C	T	0.264107774	0.832168328	-0.088986879	13133	13133.p1	case	N	0	1	0	0	1	0	0	1	0	0	0	0	0	0	0	0	0	0	0	0	0	0	1	AL121785.1	ENSG00000279835	ENST00000624745	TEC	.	0	0	0	0	0
Variant_4321|Variant_4322	chr20	51863229	T	C	0.374835989	0.869118387	0.068935653	12185	12185.s1	control	N	0	1	0	0	1	1	0	1	0	0	0	0	0	0	0	0	0	0	1	0	0	1	0	LINC01429	ENSG00000227964	ENST00000438154	lincRNA	.	0	0	0	0	0
Variant_4323|Variant_4324	chr20	52210607	C	T	0.174364483	0.751965789	0.079033176	11108	11108.s1	control	N	0	1	0	0	1	1	0	1	0	0	0	0	0	0	0	0	0	0	0	1	0	1	0	LINC01524	ENSG00000234948	ENST00000454600	lincRNA	.	0	0	0	0	0
Variant_4325|Variant_4326	chr20	52971259	G	A	0.481897616	0.9119842	-0.066902273	14427	14427.p1	case	N	0	1	0	0	1	0	0	1	0	0	0	0	0	0	0	0	0	0	0	0	1	1	0	TSHZ2	ENSG00000182463	ENST00000371497	protein_coding	Q9NRE2	0	0	0	0	0
Variant_4327|Variant_4328	chr20	53594579	A	G	0.183273971	0.760402476	0.070782369	11578	11578.s1	control	N	0	1	1	0	1	0	1	1	0	0	0	0	0	0	0	1	0	1	0	1	1	1	1	ZNF217	ENSG00000171940	ENST00000371471	protein_coding	O75362	0	0	1	0	0
Variant_4329|Variant_4330	chr20	54205880	T	C	0.037055296	0.41053018	0.175153608	11766	11766.p1	case	N	0	1	0	0	1	0	0	1	0	0	1	0	0	0	1	0	0	0	0	1	0	0	0	PFDN4	ENSG00000101132	ENST00000371419	protein_coding	Q9NQP4	0	0	0	0	0
Variant_433|Variant_434	chr1	244452926	G	T	0.956574768	0.991535947	0.007058773	13923	13923.s1	control	N	0	1	0	0	1	0	0	1	0	0	0	0	0	0	0	0	0	0	0	0	0	0	1	ADSS	ENSG00000035687	ENST00000366535	protein_coding	P30520	0	0	0	0	0
Variant_4331|Variant_4332	chr20	544659	C	T	0.210324738	0.792097584	0.111455966	11922	11922.s1	control	N	0	1	0	0	1	0	0	1	0	0	0	0	0	0	0	0	0	1	0	0	0	1	0	CSNK2A1	ENSG00000101266	ENST00000217244	protein_coding	P68400	0	0	1	0	0
Variant_4333|Variant_4334	chr20	55407446	T	A	0.702818864	0.965213266	0.027284736	13096	13096.s1	control	Y	0	0	1	0	1	0	1	0	0	0	0	0	0	0	0	1	0	0	0	0	0	0	0	LINC01440	ENSG00000235166	ENST00000629744	lincRNA	.	0	0	0	0	0
Variant_4335|Variant_4336	chr20	5611977	A	G	0.947714299	0.990840183	-0.0095574	13076	13076.p1	case	N	0	1	0	0	1	0	0	1	0	0	0	0	0	0	0	0	0	0	0	0	0	0	1	GPCPD1	ENSG00000125772	ENST00000379019	protein_coding	Q9NPB8	0	0	0	0	0
Variant_4339|Variant_4340	chr20	57349460	C	G	0.521165593	0.928514841	-0.051703659	13730	13730.s1	control	N	0	1	0	0	1	0	0	1	0	0	0	0	0	0	0	0	0	0	0	0	0	1	0	RAE1	ENSG00000101146	ENST00000395841	protein_coding	P78406	0	0	1	0	0
Variant_4347|Variant_4348	chr20	58634594	C	A	0.011302957	0.205514351	0.18184747	11521	11521.s1	control	Y	0	1	0	0	1	1	0	1	0	0	0	0	0	0	0	0	0	0	0	1	0	1	0	LINC01711	ENSG00000268941	ENST00000598340	lincRNA	.	0	0	0	0	0
Variant_4349|Variant_4350	chr20	59364943	G	T	0.041342731	0.427628709	0.154197187	12061	12061.p1	case	N	0	1	0	0	1	1	0	1	0	0	0	0	0	0	0	0	0	0	0	0	1	1	0	AL035250.2	ENSG00000230352	ENST00000440889	lincRNA	.	0	0	0	0	0
Variant_435|Variant_436	chr1	244731165	A	G	0.483780008	0.9119842	0.058371653	11458	11458.s1	control	N	0	1	0	0	1	0	0	1	0	0	0	0	0	0	0	0	0	1	1	0	1	1	0	AL451007.3	ENSG00000284188	ENST00000640271	protein_coding	.	0	0	0	0	0
Variant_4351|Variant_4352	chr20	62066696	G	C	0.021274172	0.293564583	-0.156473712	11252	11252.s1	control	N	0	1	0	0	1	0	0	1	0	0	1	0	0	0	1	0	0	1	1	1	1	1	1	TAF4	ENSG00000130699	ENST00000252996	protein_coding	O00268	0	0	1	0	0
Variant_4353|Variant_4354	chr20	6213670	C	A	0.989934534	0.999542578	0.002082757	11262	11262.s1	control	N	0	1	0	0	1	0	0	1	0	0	0	0	0	0	0	0	0	0	0	1	0	1	0	AL109618.1	ENSG00000234241	ENST00000434910	processed_pseudogene	.	0	0	0	0	0
Variant_4359|Variant_4360	chr20	62708718	G	A	0.326142704	0.857675109	-0.049988087	11366	11366.p1	case	N	0	1	1	0	1	0	1	1	1	0	0	0	0	1	0	1	1	1	0	1	1	1	1	NTSR1	ENSG00000101188	ENST00000370501	protein_coding	P30989	0	0	0	0	0
Variant_4365|Variant_4366	chr20	63235786	G	A	0.630630466	0.964989491	-0.023624116	11350	11350.p1	case	N	0	1	0	0	1	0	0	1	0	0	0	0	0	0	0	0	0	0	0	1	1	1	0	BIRC7	ENSG00000101197	ENST00000217169	protein_coding	Q96CA5	0	0	0	0	0
Variant_4367|Variant_4368	chr20	63361627	G	C	0.686031955	0.965213266	-0.023469997	12923	12923.s1	control	N	0	1	0	0	1	0	0	1	0	0	0	0	0	0	0	0	0	1	0	0	1	1	1	CHRNA4	ENSG00000101204	ENST00000370263	protein_coding	P43681	0	0	0	0	0
Variant_4369|Variant_4370	chr20	63501230	C	T	0.186230274	0.764831613	0.10609049	13812	13812.s1	control	N	0	1	0	0	1	0	0	1	0	0	0	0	0	0	0	0	0	0	0	0	0	0	1	EEF1A2	ENSG00000101210	ENST00000217182	protein_coding	Q05639	0	0	1	0	0
Variant_437|Variant_438	chr1	24641376	G	A	0.909605736	0.988954669	-0.017680668	14515	14515.p1	case	N	0	1	0	0	1	0	0	1	0	0	1	0	0	0	1	0	0	0	0	0	0	0	1	SRRM1	ENSG00000133226	ENST00000323848	protein_coding	Q8IYB3	0	0	1	0	0
Variant_4371|Variant_4372	chr20	63657547	T	C	0.390653811	0.873192422	0.076113585	11018	11018.p1	case	N	0	1	0	0	1	0	0	1	0	0	0	1	0	0	0	0	0	1	1	1	0	1	1	RTEL1	ENSG00000258366	ENST00000360203	protein_coding	Q9NZ71	0	0	0	1	0
Variant_4377|Variant_4378	chr20	63980281	T	C	0.902446101	0.988954669	-0.011206577	13963	13963.p1	case	N	0	1	1	0	1	0	1	1	0	0	0	0	0	0	0	1	0	0	1	1	1	1	1	PRPF6	ENSG00000101161	ENST00000266079	protein_coding	O94906	0	0	0	0	0
Variant_4379|Variant_4380	chr20	63980285	T	A	0.948148813	0.990840183	0.005371069	13963	13963.p1	case	N	0	1	0	0	1	0	0	1	0	0	0	0	0	0	0	0	0	0	1	1	1	1	1	PRPF6	ENSG00000101161	ENST00000266079	protein_coding	O94906	0	0	0	0	0
Variant_4381|Variant_4382	chr20	64080372	C	A	0.298489113	0.851473344	-0.070012687	13891	13891.p1	case	N	0	1	0	0	1	0	0	1	0	0	0	0	0	0	0	0	0	1	1	0	1	1	0	RGS19	ENSG00000171700	ENST00000395042	protein_coding	P49795	0	0	0	0	0
Variant_4383|Variant_4384	chr20	64254576	T	C	0.477060221	0.9119842	0.053012353	11459	11459.p1	case	N	0	1	0	0	1	0	0	1	0	0	0	0	0	0	0	0	0	0	0	0	0	1	0	PCMTD2	ENSG00000203880	ENST00000308824	protein_coding	Q9NV79	0	0	0	0	0
Variant_4385|Variant_4386	chr20	64254862	G	A	0.349023039	0.869118387	-0.085147296	22250	22250.s1	control	N	0	1	0	0	1	0	0	1	0	0	0	0	0	0	0	0	0	1	1	0	0	0	1	PCMTD2	ENSG00000203880	ENST00000308824	protein_coding	Q9NV79	0	0	0	0	0
Variant_4387|Variant_4388	chr20	6766705	G	C	0.049369109	0.459638305	0.129016108	13654	13654.s1	control	N	0	1	0	0	1	0	0	1	0	0	0	0	0	0	0	0	0	0	0	1	1	1	0	BMP2	ENSG00000125845	ENST00000378827	protein_coding	P12643	0	0	1	0	0
Variant_4389|Variant_4390	chr20	7255827	A	G	0.65026621	0.965213266	0.04654256	14221	14221.s1	control	N	0	0	1	0	1	0	1	0	0	0	0	0	0	0	0	1	0	0	0	0	0	0	0	LINC01428	ENSG00000228888	ENST00000449581	lincRNA	.	0	0	0	0	0
Variant_439|Variant_440	chr1	246530772	G	A	0.328915304	0.859405921	-0.08087617	11466	11466.s1	control	N	0	1	1	0	1	0	1	1	0	0	0	0	0	0	0	1	0	0	0	1	0	1	0	AL356583.2	ENSG00000229112	ENST00000426536	unprocessed_pseudogene	.	0	0	0	0	0
Variant_4391|Variant_4392	chr20	776072	C	T	1	1	-0.001105554	14432	14432.p1	case	N	0	1	0	0	1	0	0	1	0	0	0	1	0	0	0	0	0	0	0	0	0	1	0	SLC52A3	ENSG00000101276	ENST00000217254	protein_coding	Q9NQ40	0	0	0	1	0
Variant_4393|Variant_4394	chr20	8998235	A	T	0.076747641	0.569518318	-0.184831294	13218	13218.s1	control	N	0	1	0	0	1	0	0	1	0	0	0	0	0	0	0	0	0	1	1	0	0	0	0	Metazoa_SRP	ENSG00000275222	ENST00000616915	misc_RNA	.	0	0	0	0	0
Variant_4395|Variant_4396	chr20	9067867	A	T	0.339952046	0.869118387	0.055508418	11227	11227.p1	case	N	0	1	1	0	1	0	1	1	1	0	0	0	0	1	0	1	1	1	1	1	1	1	1	PLCB4	ENSG00000101333	ENST00000378473	protein_coding	Q15147	0	0	0	0	0
Variant_4397|Variant_4398	chr20	9068010	C	G	0.171642516	0.749360192	-0.090134564	13456	13456.p1	case	N	0	1	0	0	1	0	0	1	0	0	0	0	0	0	0	0	0	1	1	1	1	1	1	PLCB4	ENSG00000101333	ENST00000378473	protein_coding	Q15147	0	0	0	0	0
Variant_4399|Variant_4400	chr21	14026932	C	T	0.544758713	0.933746316	-0.061107834	12905	12905.s1	control	N	0	1	0	0	1	0	0	1	0	0	0	0	0	0	0	0	0	1	0	0	0	0	1	AP001347.1	ENSG00000224905	ENST00000428809	antisense_RNA	.	0	0	0	0	0
Variant_4401|Variant_4402	chr21	14383433	T	C	0.179561144	0.75513401	-0.09168765	11195	11195.p1	case	N	0	1	0	0	1	0	0	1	0	0	0	0	0	0	0	0	0	1	0	1	1	1	1	HSPA13	ENSG00000155304	ENST00000285667	protein_coding	P48723	0	0	0	0	0
Variant_4403|Variant_4404	chr21	14916931	G	T	0.866109646	0.988954669	0.014883634	13017	13017.s1	control	N	0	1	0	0	1	0	0	1	0	0	0	0	0	0	0	0	0	0	0	1	0	1	0	AF127577.3	ENSG00000235277	ENST00000430391	antisense_RNA	.	0	0	0	0	0
Variant_4405|Variant_4406	chr21	17437999	C	T	0.166758148	0.735305901	0.109285336	13916	13916.s1	control	N	0	1	0	0	1	1	0	1	0	0	0	0	0	0	0	0	0	0	0	0	1	0	1	LINC01549	ENSG00000232560	ENST00000440664	lincRNA	.	0	0	0	0	0
Variant_4407|Variant_4408	chr21	17510718	T	G	0.657784663	0.965213266	0.037551841	13424	13424.s1	control	N	0	0	1	0	1	0	1	0	0	0	0	0	0	0	0	1	0	0	0	0	0	0	0	CXADR	ENSG00000154639	ENST00000284878	protein_coding	P78310	0	0	0	0	0
Variant_4409|Variant_4410	chr21	17511840	A	G	0.482809934	0.9119842	0.073638137	14450	14450.p1	case	N	0	1	0	0	1	0	0	1	0	0	0	0	0	0	0	0	0	1	0	1	0	1	0	CXADR	ENSG00000154639	ENST00000284878	protein_coding	P78310	0	0	0	0	0
Variant_4413|Variant_4414	chr21	17613817	A	G	0.575147795	0.947644902	-0.053783645	13465	13465.p1	case	N	0	1	0	0	1	0	0	1	0	0	0	0	0	0	0	0	0	0	0	0	0	0	1	BTG3	ENSG00000154640	ENST00000339775	protein_coding	Q14201	0	0	0	0	0
Variant_4415|Variant_4416	chr21	18244083	G	A	0.663193565	0.965213266	0.050365729	14658	14658.s1	control	N	0	1	0	0	1	0	0	1	0	0	0	0	0	0	0	0	0	0	0	0	0	1	0	CHODL	ENSG00000154645	ENST00000299295	protein_coding	Q9H9P2	0	0	0	0	0
Variant_4417|Variant_4418	chr21	18404219	T	G	0.230404337	0.812990645	-0.114295988	14527	14527.p1	case	N	0	1	0	0	1	0	0	1	0	0	0	0	0	0	0	0	0	0	0	1	0	1	0	TMPRSS15	ENSG00000154646	ENST00000284885	protein_coding	P98073	0	0	0	0	0
Variant_4419|Variant_4420	chr21	20259625	C	T	1	1	-0.001094419	14563	14563.s1	control	N	0	1	0	0	1	1	0	1	0	0	0	0	0	0	0	0	0	1	1	1	0	0	0	AP001171.1	ENSG00000233236	ENST00000436373	lincRNA	.	0	0	0	0	0
Variant_4423|Variant_4424	chr21	23433071	G	A	0.055645146	0.476451932	0.153869663	14484	14484.s1	control	Y	0	1	1	0	1	0	1	0	0	0	0	0	0	0	0	1	0	0	0	0	0	1	0	Y_RNA	ENSG00000199698	ENST00000362828	misc_RNA	.	0	0	0	0	0
Variant_4425|Variant_4426	chr21	25360886	C	G	0.427522138	0.886893242	-0.08057289	12206	12206.s1	control	N	0	1	0	0	1	0	0	1	0	0	0	0	0	0	0	0	0	0	0	1	0	1	0	RPL13AP7	ENSG00000213885	ENST00000425147	processed_pseudogene	.	0	0	0	0	0
Variant_4427|Variant_4428	chr21	27954116	C	T	0.532931256	0.932529909	0.057767175	13162	13162.s1	control	Y	0	1	0	0	1	1	0	1	0	0	0	0	0	0	0	0	0	0	0	0	0	0	1	AJ006995.1	ENSG00000234083	ENST00000433344	lincRNA	.	0	0	0	0	0
Variant_4429|Variant_4430	chr21	28993817	G	C	0.153154898	0.73055832	-0.113325193	14174	14174.s1	control	N	0	1	0	0	1	0	0	1	0	0	0	0	0	0	0	0	0	0	1	0	0	1	1	LTN1	ENSG00000198862	ENST00000614971	protein_coding	O94822	0	0	0	0	0
Variant_443|Variant_444	chr1	247008512	G	A	0.689628453	0.965213266	0.036875621	12563	12563.s1	control	N	0	1	0	0	1	0	0	1	0	0	0	0	0	0	0	0	0	1	1	1	1	0	1	ZNF695	ENSG00000197472	ENST00000339986	protein_coding	Q8IW36	0	0	0	0	0
Variant_4431|Variant_4432	chr21	29376835	C	T	0.171571536	0.749360192	-0.096128475	14587	14587.p1	case	N	0	1	0	0	1	1	0	1	0	0	0	0	0	0	0	0	0	0	0	1	0	1	0	BACH1-AS1	ENSG00000232118	ENST00000615718	lincRNA	.	0	0	0	0	0
Variant_4435|Variant_4436	chr21	30749152	A	T	0.137890022	0.70784753	-0.175773748	14454	14454.p1	case	N	0	0	1	0	1	0	1	0	0	0	0	0	0	0	0	1	0	0	0	0	0	0	0	KRTAP21-2	ENSG00000187026	ENST00000333892	protein_coding	Q3LI59	0	0	0	0	0
Variant_4437|Variant_4438	chr21	30755576	G	A	0.869657006	0.988954669	-0.017783423	13187	13187.p1	case	N	0	0	1	0	1	0	1	0	1	0	0	0	0	1	0	1	1	0	0	0	0	0	0	KRTAP21-1	ENSG00000187005	ENST00000335093	protein_coding	Q3LI58	0	0	0	0	0
Variant_4439|Variant_4440	chr21	30814456	G	A	0.899475706	0.988954669	-0.008471202	12180	12180.s1	control	N	0	1	0	0	1	0	0	1	0	0	0	0	0	0	0	0	0	0	0	0	0	1	0	KRTAP8-1	ENSG00000183640	ENST00000329621	protein_coding	Q8IUC2	0	0	0	0	0
Variant_4441|Variant_4442	chr21	31733207	C	T	0.906367937	0.988954669	0.009040957	11526	11526.s1	control	N	0	1	0	0	1	0	0	1	0	0	1	0	0	0	1	0	0	0	1	1	1	1	1	SCAF4	ENSG00000156304	ENST00000286835	protein_coding	O95104	0	0	1	0	0
Variant_4443|Variant_4444	chr21	31838782	C	T	0.814905031	0.984808185	-0.02694002	11724	11724.p1	case	N	0	1	0	0	1	0	0	1	0	0	0	0	0	0	0	0	0	0	0	0	1	0	1	TPT1P1	ENSG00000234107	ENST00000458495	processed_pseudogene	.	0	0	0	0	0
Variant_4445|Variant_4446	chr21	31839992	G	C	0.106753547	0.654712728	0.115797646	14319	14319.p1	case	N	0	1	0	0	1	0	0	1	0	0	0	0	0	0	0	0	0	0	0	0	0	0	1	TPT1P1	ENSG00000234107	ENST00000458495	processed_pseudogene	.	0	0	0	0	0
Variant_4447|Variant_4448	chr21	32198308	A	C	0.44896145	0.902551256	0.117186155	13611	13611.p1	case	N	0	1	0	0	1	1	0	1	0	0	0	0	0	0	0	0	0	0	0	0	1	0	1	LINC00159	ENSG00000230323	ENST00000414877	lincRNA	.	0	0	0	0	0
Variant_4449|Variant_4450	chr21	33156238	G	A	0.882511172	0.988954669	-0.015022248	12206	12206.s1	control	N	0	0	1	0	1	0	1	0	0	0	0	0	0	0	0	1	0	0	0	0	0	0	0	AP000290.1	ENSG00000226433	ENST00000450830	antisense_RNA	.	0	0	0	0	0
Variant_445|Variant_446	chr1	247415912	C	T	0.198968452	0.774598126	0.085499622	13882	13882.p1	case	N	0	1	0	0	1	0	0	1	0	0	0	0	0	0	0	0	0	0	0	1	0	1	0	NLRP3	ENSG00000162711	ENST00000391828	protein_coding	Q96P20	0	0	0	0	0
Variant_4453|Variant_4454	chr21	34527958	G	A	0.800542486	0.984372806	-0.036465414	14615	14615.s1	control	N	0	1	0	0	1	0	0	1	0	0	0	0	0	0	0	0	0	0	0	0	0	1	0	RCAN1	ENSG00000159200	ENST00000381132	protein_coding	P53805	0	0	0	0	0
Variant_4455|Variant_4456	chr21	34743984	G	A	0.165946694	0.735305901	0.100600272	14146	14146.s1	control	N	0	1	0	0	1	0	0	1	0	0	0	0	0	0	0	0	0	0	0	1	0	1	0	LINC01426	ENSG00000234380	ENST00000420877	antisense_RNA	.	0	0	0	0	0
Variant_4457|Variant_4458	chr21	37207775	A	G	0.973908096	0.994513864	-0.002426112	12770	12770.s1	control	N	0	1	0	0	1	1	0	1	0	0	0	0	0	0	0	0	0	0	1	1	0	1	1	DSCR9	ENSG00000230366	ENST00000454482	lincRNA	.	0	0	0	0	0
Variant_4459|Variant_4460	chr21	38240609	A	G	0.053887715	0.470306822	-0.164961637	11196	11196.s1	control	N	0	0	1	0	1	0	1	0	0	0	0	0	0	0	0	1	0	0	0	0	0	0	0	SPATA20P1	ENSG00000231123	ENST00000423089	processed_pseudogene	.	0	0	0	0	0
Variant_4461|Variant_4462	chr21	38803634	C	T	0.783649888	0.981274316	0.016682539	12020	12020.p1	case	N	0	1	0	0	1	0	0	1	0	0	0	0	0	0	0	0	0	0	0	0	0	1	0	ETS2	ENSG00000157557	ENST00000360214	protein_coding	P15036	0	0	1	0	0
Variant_4463|Variant_4464	chr21	38938576	G	A	0.14897314	0.724831859	0.174397588	13057	13057.s1	control	N	0	1	0	0	1	1	0	1	0	0	0	0	0	0	0	0	0	0	0	1	1	1	1	AP001043.1	ENSG00000205622	ENST00000380931	lincRNA	.	0	0	0	0	0
Variant_4465|Variant_4466	chr21	39315478	A	G	0.506242432	0.919387908	0.068408208	11549	11549.s1	control	N	0	1	0	0	1	0	0	0	0	0	1	0	0	0	1	0	0	0	0	0	0	0	0	BRWD1	ENSG00000185658	ENST00000333229	protein_coding	Q9NSI6	0	0	1	0	0
Variant_4467|Variant_4468	chr21	40848379	C	T	0.194763844	0.773147779	0.084861857	11212	11212.s1	control	N	0	1	0	0	1	0	0	1	0	0	0	0	0	0	0	0	0	0	0	0	0	1	1	DSCAM	ENSG00000171587	ENST00000400454	protein_coding	O60469	1	1	1	0	0
Variant_4469|Variant_4470	chr21	40848865	G	A	0.22398423	0.801781784	0.08614262	14066	14066.s1	control	N	0	1	0	0	1	0	0	1	0	0	0	0	0	0	0	0	0	0	0	0	0	0	1	DSCAM	ENSG00000171587	ENST00000400454	protein_coding	O60469	1	1	1	0	0
Variant_447|Variant_448	chr1	248599059	G	A	0.305845573	0.851473344	-0.089185788	13080	13080.p1	case	N	0	0	1	0	1	0	1	0	0	0	0	0	0	0	0	1	0	0	0	0	0	0	0	OR2T10	ENSG00000184022	ENST00000642090	protein_coding	.	0	1	0	0	0
Variant_4471|Variant_4472	chr21	42218777	C	T	0.489043335	0.9119842	0.040098259	12691	12691.s1	control	N	0	1	0	0	1	0	0	1	0	0	0	0	0	0	0	0	0	1	1	0	1	0	1	ABCG1	ENSG00000160179	ENST00000361802	protein_coding	P45844	0	0	0	0	0
Variant_4473|Variant_4474	chr21	42496988	T	A	0.327342164	0.857675109	-0.067976782	13322	13322.p1	case	N	0	1	0	0	1	0	0	1	0	0	0	0	0	0	0	0	0	1	1	1	1	1	1	RSPH1	ENSG00000160188	ENST00000291536	protein_coding	Q8WYR4	0	0	0	0	0
Variant_4475|Variant_4476	chr21	42513682	G	A	0.802108168	0.984372806	0.017241153	12418	12418.p1	case	Y	0	1	0	0	1	0	0	1	0	0	0	0	0	0	0	0	0	1	0	1	1	1	1	SLC37A1	ENSG00000160190	ENST00000352133	protein_coding	P57057	0	0	0	0	0
Variant_4477|Variant_4478	chr21	42783902	T	C	0.75771655	0.981274316	-0.015314255	14634	14634.s1	control	N	0	1	0	0	1	1	0	1	0	0	0	0	0	0	0	0	0	1	0	1	1	1	0	AP001628.2	ENSG00000233754	ENST00000420273	lincRNA	.	0	0	0	0	0
Variant_4481|Variant_4482	chr21	43480088	C	T	0.623563456	0.959400021	-0.043101002	13889	13889.s1	control	N	0	1	0	0	1	1	0	1	0	0	0	0	0	0	0	0	0	1	0	0	0	0	0	LINC00313	ENSG00000185186	ENST00000332440	lincRNA	.	0	0	0	0	0
Variant_4483|Variant_4484	chr21	43865135	C	A	0.45155099	0.903979347	0.121391234	14040	14040.p1	case	N	0	1	1	1	1	0	1	1	0	0	1	0	0	0	1	1	0	1	0	1	1	1	1	AGPAT3	ENSG00000160216	ENST00000291572	protein_coding	Q9NRZ7	0	0	1	0	0
Variant_4485|Variant_4486	chr21	44243981	G	A	0.671071018	0.965213266	-0.0294837	11219	11219.p1	case	N	0	1	0	0	1	1	0	1	0	0	0	0	0	0	0	0	0	0	0	1	0	1	0	AP001059.2	ENSG00000275799	ENST00000620163	lincRNA	.	0	0	0	0	0
Variant_4487|Variant_4488	chr21	44263364	G	C	0.100724185	0.629137772	0.086431769	12212	12212.p1	case	N	0	1	1	0	1	0	1	1	0	0	0	0	0	0	0	1	0	0	0	0	1	1	0	DNMT3L	ENSG00000142182	ENST00000270172	protein_coding	Q9UJW3	0	0	0	0	0
Variant_4489|Variant_4490	chr21	44874248	C	G	0.695261698	0.965213266	-0.014919879	13927	13927.p1	case	N	0	1	0	0	1	0	0	1	0	0	0	0	0	0	0	0	0	1	1	1	1	1	1	PTTG1IP	ENSG00000183255	ENST00000330938	protein_coding	P53801	0	0	0	0	0
Variant_4491|Variant_4492	chr21	44938791	T	C	0.822713943	0.986810512	0.012710791	12100	12100.p1	case	N	0	1	0	0	1	0	0	1	0	0	0	0	0	0	0	0	0	1	0	0	0	1	0	FAM207A	ENSG00000160256	ENST00000291634	protein_coding	Q9NSI2	0	0	0	0	0
Variant_4493|Variant_4494	chr21	44994125	G	A	0.206541947	0.78546486	0.068118088	11645	11645.s1	control	N	0	1	0	0	1	1	0	1	0	0	0	0	0	0	0	0	0	0	0	1	0	1	1	LINC00163	ENSG00000234880	ENST00000434081	lincRNA	.	0	0	0	0	0
Variant_4495|Variant_4496	chr21	44994732	T	G	0.025967721	0.326285475	-0.130413686	13484	13484.p1	case	N	0	1	0	0	1	1	0	1	0	0	0	0	0	0	0	0	0	0	0	0	1	1	1	LINC00163	ENSG00000234880	ENST00000434081	lincRNA	.	0	0	0	0	0
Variant_4497|Variant_4498	chr21	45102480	T	C	0.319722577	0.85705011	-0.101128899	13895	13895.p1	case	N	0	1	0	0	1	1	0	1	0	0	0	0	0	0	0	0	0	0	0	1	0	1	0	AL133499.1	ENSG00000267857	ENST00000596207	lincRNA	.	0	0	0	0	0
Variant_4499|Variant_4500	chr21	45974319	C	G	0.559213368	0.941663455	-0.024563376	11071	11071.s1	control	N	0	1	0	0	1	1	0	1	0	0	0	0	0	0	0	0	0	1	1	1	1	1	1	AJ011932.1	ENSG00000274248	ENST00000621707	lincRNA	.	0	0	0	0	0
Variant_45|Variant_46	chr1	13515584	A	G	0.882111844	0.988954669	-0.003591621	12633	12633.s1	control	N	0	1	0	0	1	0	0	1	0	0	0	0	0	0	0	0	0	0	0	0	0	1	0	LRRC38	ENSG00000162494	ENST00000376085	protein_coding	Q5VT99	0	0	0	0	0
Variant_4501|Variant_4502	chr21	46072254	G	A	0.084803789	0.59846692	0.122420182	13520	13520.p1	case	N	0	1	1	0	1	0	1	0	0	0	0	0	0	0	0	1	0	0	0	0	0	1	0	PSMA6P3	ENSG00000233767	ENST00000428242	processed_pseudogene	.	0	0	0	0	0
Variant_4503|Variant_4504	chr21	46072847	G	A	0.863578182	0.988954669	-0.032979599	13227	13227.p1	case	N	0	0	1	0	1	0	1	0	0	0	0	0	0	0	0	1	0	0	0	0	0	0	0	PSMA6P3	ENSG00000233767	ENST00000428242	processed_pseudogene	.	0	0	0	0	0
Variant_4505|Variant_4506	chr21	46096856	G	A	0.666829067	0.965213266	0.030410848	11107	11107.p1	case	N	0	1	0	0	1	0	0	1	0	0	0	0	0	0	0	0	0	0	0	0	0	1	0	COL6A2	ENSG00000142173	ENST00000300527	protein_coding	P12110	0	0	0	0	0
Variant_4507|Variant_4508	chr21	46322895	G	T	0.206559183	0.78546486	-0.127182357	12206	12206.s1	control	N	0	1	0	0	1	0	0	1	0	0	0	1	0	0	0	0	0	1	1	1	1	1	0	PCNT	ENSG00000160299	ENST00000359568	protein_coding	O95613	0	0	0	1	0
Variant_4509|Variant_4510	chr21	46458436	C	A	0.240152108	0.822166964	-0.066933095	12401	12401.p1	case	N	0	1	0	0	1	0	0	1	0	0	0	0	0	0	0	0	0	1	1	1	1	1	1	DIP2A	ENSG00000160305	ENST00000417564	protein_coding	Q14689	1	1	0	0	0
Variant_451|Variant_452	chr1	24966836	G	A	0.657452566	0.965213266	0.025975441	12735	12735.p1	case	N	0	1	1	0	1	0	1	1	0	0	0	0	0	0	0	1	0	0	0	1	0	1	0	RUNX3	ENSG00000020633	ENST00000399916	protein_coding	Q13761	0	0	0	0	0
Variant_4513|Variant_4514	chr21	46635481	A	G	0.032803631	0.380410552	0.09218318	11235	11235.s1	control	N	0	1	0	0	1	0	0	1	0	0	1	0	0	0	1	0	0	1	0	1	1	1	1	PRMT2	ENSG00000160310	ENST00000397637	protein_coding	P55345	0	0	0	0	0
Variant_4517|Variant_4518	chr22	17009510	A	G	0.19219833	0.773036849	-0.112059778	11099	11099.p1	case	N	0	1	0	0	1	0	0	1	0	0	0	0	0	0	0	0	0	0	0	0	0	1	0	GAB4	ENSG00000215568	ENST00000400588	protein_coding	Q2WGN9	0	0	0	0	0
Variant_4519|Variant_4520	chr22	17084142	T	G	0.468173465	0.9119842	-0.05528115	14486	14486.s1	control	N	0	1	0	0	1	0	0	1	0	0	0	0	0	0	0	0	0	1	1	0	0	1	0	IL17RA	ENSG00000177663	ENST00000319363	protein_coding	Q96F46	0	1	0	0	0
Variant_4523|Variant_4524	chr22	17777257	A	G	0.113634793	0.664747016	-0.099154542	14568	14568.p1	case	N	0	1	0	0	1	1	0	1	0	0	0	0	0	0	0	0	0	0	0	1	0	1	1	LINC00528	ENSG00000269220	ENST00000600723	lincRNA	.	0	0	0	0	0
Variant_4525|Variant_4526	chr22	18024933	C	T	0.232269929	0.813998131	0.155683355	12351	12351.s1	control	N	0	1	0	0	1	0	0	1	0	0	0	0	0	0	0	0	0	1	1	0	1	1	1	MICAL3	ENSG00000243156	ENST00000441493	protein_coding	Q7RTP6	0	0	1	0	0
Variant_4527|Variant_4528	chr22	19179942	C	T	0.166740296	0.735305901	0.106740825	14644	14644.p1	case	N	0	1	1	0	1	0	1	1	0	0	0	0	0	0	0	1	0	0	0	0	1	1	0	SLC25A1	ENSG00000100075	ENST00000215882	protein_coding	P53007	0	0	0	0	0
Variant_4531|Variant_4532	chr22	20268898	G	A	0.327597496	0.857675109	0.062127837	11390	11390.p1	case	N	0	1	0	0	1	0	0	1	0	0	0	0	0	0	0	0	0	0	1	0	0	0	1	RTN4R	ENSG00000040608	ENST00000043402	protein_coding	Q9BZR6	0	0	0	0	0
Variant_4533|Variant_4534	chr22	20285183	G	C	0.605823067	0.955320522	-0.037429572	13486	13486.p1	case	N	0	1	0	0	1	0	0	1	0	0	0	0	0	0	0	0	0	0	0	0	0	1	1	RTN4R	ENSG00000040608	ENST00000474642	processed_transcript	.	0	0	0	0	0
Variant_4535|Variant_4536	chr22	20285190	G	A	0.528193457	0.932529909	0.044381383	13486	13486.p1	case	N	0	1	0	0	1	0	0	1	0	0	0	0	0	0	0	0	0	0	0	0	0	1	1	RTN4R	ENSG00000040608	ENST00000474642	processed_transcript	.	0	0	0	0	0
Variant_4537|Variant_4538	chr22	20285196	T	C	0.546032974	0.934127617	-0.040423082	13486	13486.p1	case	N	0	1	0	0	1	0	0	1	0	0	0	0	0	0	0	0	0	0	0	0	0	1	1	RTN4R	ENSG00000040608	ENST00000474642	processed_transcript	.	0	0	0	0	0
Variant_4541|Variant_4542	chr22	20981419	G	C	0.282181635	0.839707872	-0.087511649	11254	11254.p1	case	N	0	1	0	0	1	0	0	1	0	0	1	0	0	0	1	0	0	0	1	1	0	1	1	LZTR1	ENSG00000099949	ENST00000215739	protein_coding	Q8N653	0	0	0	0	0
Variant_4543|Variant_4544	chr22	21002385	C	G	0.464523348	0.9119842	0.043935435	22193	22193.s1	control	N	0	1	0	0	1	0	0	1	0	0	1	0	0	0	1	0	0	1	0	1	1	1	1	THAP7	ENSG00000184436	ENST00000215742	protein_coding	Q9BT49	0	0	0	0	0
Variant_4547|Variant_4548	chr22	21014972	C	T	0.167309422	0.736685786	-0.131342809	13968	13968.s1	control	N	0	1	0	0	1	0	0	1	0	0	0	0	0	0	0	0	0	0	1	1	1	1	1	P2RX6	ENSG00000099957	ENST00000413302	protein_coding	O15547	0	0	0	0	0
Variant_4549|Variant_4550	chr22	21044486	G	A	0.188110019	0.768095205	0.099691399	13924	13924.s1	control	N	0	1	0	0	1	0	0	1	0	0	0	0	0	0	0	0	0	0	1	0	0	1	0	LRRC74B	ENSG00000187905	ENST00000442047	protein_coding	Q6ZQY2	0	0	0	0	0
Variant_4551|Variant_4552	chr22	21101166	A	G	0.815810185	0.984808185	-0.019430877	13259	13259.p1	case	N	0	1	1	0	1	0	1	1	0	0	0	0	0	0	0	1	0	0	0	1	0	0	0	BCRP2	ENSG00000169668	ENST00000461808	processed_transcript	.	0	0	0	0	0
Variant_4553|Variant_4554	chr22	22201479	C	T	0.295098663	0.851473344	0.071931316	11944	11944.s1	control	N	0	1	0	0	1	0	0	1	0	0	0	0	0	0	0	0	0	0	0	1	1	0	0	IGLV11-55	ENSG00000211641	ENST00000390286	IG_V_gene	.	0	0	0	0	0
Variant_4557|Variant_4558	chr22	22394841	A	G	0.924164963	0.988954669	-0.008128612	11924	11924.p1	case	N	0	1	0	0	1	0	0	1	0	0	0	0	0	0	0	0	0	0	0	1	0	1	0	IGLV7-43	ENSG00000211652	ENST00000390298	IG_V_gene	P04211	0	0	0	0	0
Variant_4559|Variant_4560	chr22	22397617	T	C	0.688629592	0.965213266	0.03132852	13539	13539.s1	control	N	0	1	0	0	1	0	0	1	0	0	0	0	0	0	0	0	0	0	1	1	1	0	0	IGLVVII-41-1	ENSG00000254073	ENST00000518405	IG_V_pseudogene	.	0	0	0	0	0
Variant_4561|Variant_4562	chr22	22587860	C	G	0.438699716	0.89565444	0.05957543	11642	11642.s1	control	N	0	1	0	0	1	0	0	1	0	0	0	0	0	0	0	0	0	0	0	0	0	1	0	IGLV2-33	ENSG00000211656	ENST00000390302	IG_V_gene	.	0	0	0	0	0
Variant_4563|Variant_4564	chr22	22587893	A	G	0.782198618	0.981274316	0.018561939	13924	13924.s1	control	N	0	1	0	0	1	0	0	1	0	0	0	0	0	0	0	0	0	0	0	0	0	1	0	IGLV2-33	ENSG00000211656	ENST00000390302	IG_V_gene	.	0	0	0	0	0
Variant_4565|Variant_4566	chr22	22695256	T	A	0.449669665	0.902551256	-0.058585122	13300	13300.s1	control	N	0	1	0	0	1	1	0	1	0	0	0	0	0	0	0	0	0	0	0	1	0	1	0	AC244250.1	ENSG00000223999	ENST00000438185	lincRNA	.	0	0	0	0	0
Variant_4567|Variant_4568	chr22	22702592	A	C	0.970062534	0.993197513	-0.001836673	13626	13626.s1	control	N	0	1	0	0	1	0	0	1	0	0	0	0	0	0	0	0	0	0	0	1	0	0	0	IGLV3-22	ENSG00000211661	ENST00000390307	IG_V_gene	A0A075B6J6	0	0	0	0	0
Variant_4569|Variant_4570	chr22	22810774	G	A	0.81359514	0.984808185	-0.018231156	11167	11167.p1	case	N	0	1	0	0	1	0	0	1	0	0	0	0	0	0	0	0	0	0	0	0	0	1	0	IGLV3-10	ENSG00000211669	ENST00000390315	IG_V_gene	A0A075B6K4	0	0	0	0	0
Variant_457|Variant_458	chr1	2527580	G	A	0.162873584	0.735305901	0.110493518	13028	13028.p1	case	N	0	1	0	0	1	0	0	1	0	0	0	0	0	0	0	0	0	1	1	0	1	0	1	PANK4	ENSG00000157881	ENST00000378466	protein_coding	Q9NVE7	0	0	1	0	0
Variant_4571|Variant_4572	chr22	22820917	A	C	0.048586122	0.457864952	0.221731825	13130	13130.p1	case	N	0	1	0	0	1	0	0	1	0	0	0	0	0	0	0	0	0	0	0	0	0	1	0	IGLV2-8	ENSG00000278196	ENST00000620395	IG_V_gene	P01709	0	0	0	0	0
Variant_4575|Variant_4576	chr22	22870729	T	C	0.541675268	0.932579541	-0.05164003	14449	14449.s1	control	N	0	1	0	0	1	0	0	1	0	0	0	0	0	0	0	0	0	0	0	0	0	1	0	IGLV4-3	ENSG00000211672	ENST00000390318	IG_V_gene	A0A075B6K6	0	0	0	0	0
Variant_4577|Variant_4578	chr22	22879127	A	C	0.520092913	0.928179674	-0.04747249	13214	13214.p1	case	N	0	1	0	0	1	0	0	1	0	0	0	0	0	0	0	0	0	0	0	0	0	1	0	IGLV3-1	ENSG00000211673	ENST00000390319	IG_V_gene	P01715	0	0	0	0	0
Variant_4579|Variant_4580	chr22	22898123	G	C	0.739169316	0.980588993	0.032211056	13815	13815.s1	control	N	0	1	0	0	1	0	0	1	0	0	0	0	0	0	0	0	0	0	0	0	0	1	0	IGLJ2	ENSG00000211676	ENST00000390322	IG_J_gene	.	0	0	0	0	0
Variant_4581|Variant_4582	chr22	23179511	C	T	0.774835247	0.981274316	0.023426489	12068	12068.p1	case	N	0	1	0	0	1	0	0	1	0	0	0	0	0	0	0	0	0	0	1	1	1	1	1	BCR	ENSG00000186716	ENST00000305877	protein_coding	P11274	0	0	1	0	0
Variant_4583|Variant_4584	chr22	23404346	T	G	0.571843971	0.94663356	0.040226603	13673	13673.p1	case	N	0	1	0	0	1	0	0	1	0	0	0	0	0	0	0	0	0	0	0	0	1	1	1	ZDHHC8P1	ENSG00000133519	ENST00000255890	processed_transcript	.	0	0	0	0	0
Variant_4585|Variant_4586	chr22	23856787	G	A	0.100955139	0.629137772	0.108056937	11489	11489.p1	case	Y	0	1	0	0	1	0	0	1	0	0	0	0	0	0	0	0	0	1	1	1	1	1	1	SLC2A11	ENSG00000133460	ENST00000611880	protein_coding	.	0	0	0	0	0
Variant_4587|Variant_4588	chr22	24597279	C	G	0.465613369	0.9119842	0.054104339	13133	13133.s1	control	N	0	1	0	0	1	0	0	1	0	0	0	0	0	0	0	0	0	0	0	1	0	1	0	AP000356.1	ENSG00000230947	ENST00000438893	sense_intronic	.	0	0	0	0	0
Variant_4589|Variant_4590	chr22	24697787	C	T	0.094945616	0.619149575	0.102892347	11810	11810.p1	case	N	GermlineSomatic	1	0	0	1	1	0	1	0	0	0	0	0	0	0	0	0	0	0	1	0	1	0	AP000357.2	ENSG00000282012	ENST00000633827	lincRNA	.	0	0	0	0	0
Variant_459|Variant_460	chr1	2527706	T	C	0.930940813	0.988954669	0.00490514	14307	14307.p1	case	Y	0	1	0	0	1	0	0	1	0	0	0	0	0	0	0	0	0	1	1	0	1	1	1	PANK4	ENSG00000157881	ENST00000378466	protein_coding	Q9NVE7	0	0	1	0	0
Variant_4593|Variant_4594	chr22	26590169	A	G	0.887587724	0.988954669	-0.007490544	11355	11355.p1	case	N	0	1	0	0	1	0	0	1	0	0	0	0	0	0	0	0	0	1	0	1	1	1	1	TPST2	ENSG00000128294	ENST00000338754	protein_coding	O60704	0	0	0	0	0
Variant_4595|Variant_4596	chr22	26620987	G	A	0.45938363	0.90964433	0.065921996	12728	12728.s1	control	N	0	1	0	0	1	0	0	1	0	0	0	0	0	0	0	0	0	0	0	0	0	1	0	CRYBA4	ENSG00000196431	ENST00000354760	protein_coding	P53673	0	0	0	0	0
Variant_4601|Variant_4602	chr22	27034425	G	A	0.953362868	0.991535947	0.002397188	14129	14129.s1	control	N	0	1	0	0	1	0	0	1	0	0	0	0	0	0	0	0	0	0	0	0	0	0	1	RNU6-1066P	ENSG00000200443	ENST00000363573	snRNA	.	0	0	0	0	0
Variant_4603|Variant_4604	chr22	27061096	C	T	0.435319149	0.895156297	0.060212042	13072	13072.s1	control	N	0	1	0	0	1	1	0	1	0	0	0	0	0	0	0	0	0	0	0	0	1	1	1	AL008638.2	ENSG00000236858	ENST00000453934	lincRNA	.	0	0	0	0	0
Variant_4605|Variant_4606	chr22	27415387	C	T	0.159691401	0.733441485	-0.089127105	13932	13932.s1	control	N	0	1	0	0	1	1	0	1	0	0	0	0	0	0	0	0	0	0	0	0	0	0	1	AL049536.1	ENSG00000280445	ENST00000625043	lincRNA	.	0	0	0	0	0
Variant_4607|Variant_4608	chr22	28882231	T	A	0.853409003	0.988954669	-0.015011352	14025	14025.p1	case	N	0	1	0	0	1	0	0	1	0	0	0	0	0	0	0	0	0	0	0	0	0	1	0	ZNRF3	ENSG00000183579	ENST00000544604	protein_coding	Q9ULT6	0	0	1	0	0
Variant_4609|Variant_4610	chr22	29883143	C	G	0.118277545	0.67702943	0.062214588	12030	12030.s1	control	N	0	1	1	0	1	0	1	1	0	0	0	0	0	0	0	1	0	1	0	1	1	1	1	MTMR3	ENSG00000100330	ENST00000401950	protein_coding	Q13615	0	0	1	0	0
Variant_461|Variant_462	chr1	25907710	T	G	0.262283121	0.828767493	-0.102491074	12832	12832.p1	case	N	0	1	1	0	1	0	1	1	0	0	1	0	0	0	1	1	0	0	1	1	1	1	1	STMN1	ENSG00000117632	ENST00000426559	protein_coding	P16949	0	0	0	0	0
Variant_4611|Variant_4612	chr22	30248270	C	T	0.272733023	0.835789174	-0.074416274	13332	13332.s1	control	N	0	1	0	0	1	0	0	1	0	0	0	0	0	0	0	0	0	0	0	1	0	1	0	LIF	ENSG00000128342	ENST00000249075	protein_coding	P15018	0	0	0	0	0
Variant_4613|Variant_4614	chr22	30290182	C	T	0.329750178	0.859407926	-0.076715829	11521	11521.p1	case	Y	0	1	0	0	1	0	0	1	0	0	0	0	0	0	0	0	0	1	1	0	1	1	1	CASTOR1	ENSG00000239282	ENST00000407689	protein_coding	Q8WTX7	0	0	0	0	0
Variant_4615|Variant_4616	chr22	30291077	C	T	0.027430646	0.33381152	0.135728626	13167	13167.s1	control	N	0	1	0	0	1	0	0	1	0	0	0	0	0	0	0	0	0	0	1	1	1	1	1	CASTOR1	ENSG00000239282	ENST00000407689	protein_coding	Q8WTX7	0	0	0	0	0
Variant_4617|Variant_4618	chr22	30395167	G	A	0.670145162	0.965213266	0.033997608	14572	14572.s1	control	N	0	1	0	0	1	0	0	1	0	0	0	0	0	0	0	0	0	0	0	0	0	1	0	SEC14L2	ENSG00000100003	ENST00000615189	protein_coding	O76054	0	0	0	0	0
Variant_4619|Variant_4620	chr22	30667935	C	G	0.025838452	0.326285475	0.091965123	14514	14514.s1	control	N	0	1	0	0	1	0	0	1	0	0	0	0	0	0	0	0	0	1	0	1	1	1	1	DUSP18	ENSG00000167065	ENST00000334679	protein_coding	Q8NEJ0	0	0	0	0	0
Variant_4625|Variant_4626	chr22	31489774	C	A	0.128889267	0.70016999	0.043909134	14307	14307.p1	case	Y	0	1	1	0	1	0	1	1	0	0	1	0	0	0	1	1	0	1	0	1	1	1	1	EIF4ENIF1	ENSG00000184708	ENST00000397525	protein_coding	Q9NRA8	0	0	1	0	0
Variant_4627|Variant_4628	chr22	31490007	C	A	0.085277989	0.600442512	-0.087637381	11398	11398.p1	case	N	0	1	0	0	1	0	0	1	0	0	1	0	0	0	1	0	0	1	0	1	1	1	1	EIF4ENIF1	ENSG00000184708	ENST00000397525	protein_coding	Q9NRA8	0	0	1	0	0
Variant_463|Variant_464	chr1	26175530	C	G	0.50336452	0.918602918	0.05825386	11474	11474.s1	control	N	0	1	0	0	1	0	0	1	0	0	0	0	0	0	0	0	0	0	0	0	0	1	0	CNKSR1	ENSG00000142675	ENST00000374253	protein_coding	Q969H4	0	0	0	0	0
Variant_4631|Variant_4632	chr22	31752423	G	A	0.047246786	0.45602474	0.148533227	11901	11901.s1	control	N	0	1	0	0	1	0	0	1	0	0	0	1	0	0	0	0	0	0	1	0	0	1	0	DEPDC5	ENSG00000100150	ENST00000400246	protein_coding	O75140	0	0	1	1	0
Variant_4633|Variant_4634	chr22	32272947	C	T	0.353456222	0.869118387	-0.075302489	12326	12326.p1	case	N	0	0	1	1	1	0	1	0	0	0	0	0	0	0	0	1	0	0	0	0	0	0	0	AL008723.1	ENSG00000224050	ENST00000452181	lincRNA	.	0	0	0	0	0
Variant_4635|Variant_4636	chr22	33221968	C	A	0.348034967	0.869118387	0.061692977	14608	14608.p1	case	N	0	0	0	0	1	0	0	0	0	0	0	1	0	0	0	0	0	0	0	0	0	0	0	LARGE1	ENSG00000133424	ENST00000421232	processed_transcript	.	0	0	1	1	0
Variant_4637|Variant_4638	chr22	33223486	C	T	0.019324323	0.2804295	-0.164487193	14551	14551.s1	control	N	0	0	0	0	1	0	0	0	0	0	0	1	0	0	0	0	0	0	0	0	0	0	0	LARGE1	ENSG00000133424	ENST00000421232	processed_transcript	.	0	0	1	1	0
Variant_4639|Variant_4640	chr22	35370265	T	G	0.394521858	0.876181876	0.067273359	13319	13319.s1	control	N	0	1	1	0	1	1	1	1	0	0	0	0	0	0	0	1	0	0	0	1	1	1	0	Z82244.2	ENSG00000282602	ENST00000632196	lincRNA	.	0	0	0	0	0
[truncated: 1,284 more rows]
