# Supplementary material for: Characterization of De Novo Promoter Variants in Autism Spectrum Disorder with Massively Parallel Reporter Assays
Source: Int J Mol Sci. 2023 Feb 9;24(4):3509. doi: 10.3390/ijms24043509 (PMC9959321; doi:10.3390/ijms24043509)
Supplement: Supplementary file 1 [file ijms-24-03509-s001.zip › ijms-2060290-supplementary/Supplementary_Table_S4.tsv]

Variant Pair	Match	Alt_Only	Ref_Only
Variant_1133|Variant_1134	POU2F2_disc2,SIN3A_disc6	.	EGR1_disc6,EGR1_known4,EGR1_known7,EGR4_2,EP300_disc9,HEY1_disc2,SP1_known2,SP1_known5,SP4_1,ZIC1_2,ZIC2_2,ZIC3_2,ZIC4_1
Variant_1311|Variant_1312	STAT_disc7,ZNF263_disc1	.	CCNT2_disc2,SP1_known6
Variant_155|Variant_156	HF1H3B_1,ZNF263_disc1	.	SP1_disc3,STAT_disc7,TATA_disc7,ZNF281_1
Variant_1587|Variant_1588	VDR_1	.	HF1H3B_1,RXRA_known7,SP1_known7,SPI1_disc3,STAT_disc7,TATA_disc7,ZNF281_1
Variant_1713|Variant_1714	.	BCL_disc10,TFAP2B_3,TFAP2_known12,TFAP2_known15,TFAP2_known21,TFAP2_known7	IRF_known14
Variant_1743|Variant_1744	ZNF143_disc3	EGR1_disc4,SETDB1_disc1,ZNF143_known1,ZNF143_known2	.
Variant_1873|Variant_1874	CREB3L1_1,CREB3L1_4	POU2F2_disc2	ATF3_disc2
Variant_1885|Variant_1886	TFAP2_known5	ETS_disc9	.
Variant_2019|Variant_2020	BCL_disc8,HEY1_disc2	E2F_disc3,E2F_known19,HF1H3B_1,WT1_1,ZBTB33_disc2	ATF3_disc4,BCL_disc9,BHLHE40_disc2,CHD2_disc3,E2F_disc7,ELF1_disc3,SETDB1_disc2,YY1_disc4
Variant_2045|Variant_2046	.	ZBTB7A_known3	ELF1_disc3
Variant_2115|Variant_2116	HIC1_2	HEY1_disc2,HIC1_1	NHLH1_1,NHLH1_2,NHLH1_4
Variant_211|Variant_212	ATF3_disc2	.	ATF3_disc4,BCL_disc8,CHD2_disc3,EP300_disc9,NRF1_disc3,PAX4_3,SP1_known6
Variant_215|Variant_216	.	ETS_known2	EP300_disc9,REST_disc8
Variant_2331|Variant_2332	IRF_disc4,SP1_known2,SP1_known4,SP1_known5,TATA_disc4	ATF3_disc3	AP1_disc10,ATF3_disc4,BCL_disc10,BCL_disc8,BHLHE40_disc2,CHD2_disc3,E2F_disc3,EGR1_disc6,ETS_disc9,HEY1_disc2,KLF4_1,KLF7_1,POU2F2_disc2,REST_disc4,REST_disc8,SIN3A_disc6,SIN3A_disc7,SP1_disc3,SP1_known1,SP1_known6,SP1_known7,SP1_known8,SP8_1,SPI1_disc3,SRF_disc2,STAT_disc7,YY1_disc5
Variant_263|Variant_264	EWSR1::FLI1_1	GATA_disc3	GTF2I_1,NANOG_disc2
Variant_2799|Variant_2800	ASCL2_1	.	TCF3_1,TFAP2_known18,TFAP4_1
Variant_27|Variant_28	BHLHE40_disc2	.	EP300_disc9,HIC1_2
Variant_2931|Variant_2932	ZFX_1	.	RXRA_disc2,RXRA_disc5
Variant_3013|Variant_3014	ETS_disc7	.	ELF1_disc3,HEY1_disc2,IRF_disc4,KLF12_2,KLF4_1,KLF7_1,PATZ1_1,SMC3_disc3,SP1_known2,SP1_known5,YY1_disc4
Variant_3039|Variant_3040	BHLHE40_disc2,EP300_disc9,TFAP2_known1	.	BCL_disc8,BCL_disc9,CTCF_disc8,CTCF_disc9,ELF1_disc3,HEY1_disc2,RAD21_disc5,RAD21_disc6,RAD21_disc8,SIN3A_disc6,TFAP2_known4,YY1_disc4,ZIC1_3,ZIC3_3,ZIC3_4,ZIC4_1
Variant_3051|Variant_3052	REST_disc5	ATF3_disc4,NR2C2_disc1,TFAP2_known4,ZNF143_disc3	SIN3A_disc5
Variant_3123|Variant_3124	EGR1_disc6,MYC_disc10,POU2F2_disc2,SRF_disc2	AP1_disc10,PATZ1_1,SP1_known7,SP4_2,WT1_1,ZNF281_1,ZNF740_1,ZNF740_2,ZNF740_3,ZNF740_4	ATF3_disc4,E2F_disc7,EGR1_known12,EGR1_known3,EGR1_known4,EGR1_known7,IRF_disc4,KLF14_1,SP1_known2,SP1_known4,SP1_known5,SP1_known6,SP2_disc3,SP4_1
Variant_3227|Variant_3228	KLF7_1	.	HIF1A_2
Variant_3245|Variant_3246	EP300_disc9,PAX5_known1	.	HEY1_disc2,REST_known2,SIN3A_disc7
Variant_3247|Variant_3248	PAX4_1	.	CTCF_disc9
Variant_333|Variant_334	.	HEY1_disc2,TFAP2B_1,TFAP2B_2,TFAP2_disc2,TFAP2_known1,TFAP2_known11,TFAP2_known14,TFAP2_known17,TFAP2_known20,TFAP2_known6	ZNF143_disc3
Variant_3347|Variant_3348	SP1_disc3	CACBP_1	IRF_disc4,NR3C1_disc6,RXRA_disc5,SP1_known2,SP1_known5
Variant_3361|Variant_3362	.	PAX5_known1	BCL_disc8,ESRRA_disc4,POU2F2_disc2,VDR_1
Variant_3421|Variant_3422	RARA_4,RXRA_disc2,RXRA_known8	ESRRA_known9,ESRRG_1	RORA_6
Variant_3469|Variant_3470	EBF1_disc2,RAD21_disc7	CTCF_disc8,ETS_disc9,SP1_disc3,ZNF263_disc1	BCL_disc9,CTCFL_disc1,REST_disc8,SIN3A_disc7
Variant_3641|Variant_3642	BHLHE40_disc2,CCNT2_disc2,ELF1_disc3,EP300_disc9,RAD21_disc7	HEY1_disc2,YY1_disc4	BCL_disc10,CTCF_disc8,EBF1_disc2,EGR1_known4,IRF_disc4,KLF16_1,KLF7_1,MYC_disc10,POU2F2_disc2,SMC3_disc3,SP1_known2,SP1_known4,SP1_known5,SP1_known6,SP1_known7,SP1_known9,SP2_disc3,TATA_disc4,ZBTB33_disc2
Variant_3763|Variant_3764	AP1_known7	CHD2_disc3	HMGN3_disc1
Variant_3899|Variant_3900	CTCF_disc9	.	RAD21_disc6
Variant_4075|Variant_4076	BDP1_disc1	.	NRF1_disc3
Variant_413|Variant_414	CTCF_known1	ZNF263_disc1	CTCF_disc1,RAD21_disc1,RXRA_disc2,SMC3_disc1
Variant_4189|Variant_4190	NR3C1_known7	NR3C1_known9,SPI1_disc3	NR3C1_known8,TATA_disc7,YY1_disc5
Variant_4245|Variant_4246	TFAP2_known6,TFAP2_known7	CTCF_disc8,RAD21_disc6	TFAP2E_1
Variant_4281|Variant_4282	NRF1_known2,REST_disc9,YY1_disc4	HEY1_disc2	NRF1_disc1,NRF1_known1
Variant_4629|Variant_4630	.	NFKB_disc3,NFKB_known2,NFKB_known9,REL_1,REL_2	EP300_disc9
Variant_4729|Variant_4730	EGR1_disc3,HDAC2_disc4,NRF1_known2	.	E2F_disc2,NRF1_disc1,NRF1_known1
Variant_4763|Variant_4764	KLF13_1	.	.
Variant_4897|Variant_4898	BCL_disc9,BHLHE40_disc2,E2F_disc8,ELF1_disc3,EP300_disc9,YY1_disc4	.	BCL_disc10,BCL_disc8,E2F_disc7,EGR1_disc6,ELF1_disc2,EP300_disc8,ETS_disc9,HEY1_disc2,MYF_1,POU2F2_disc2,RAD21_disc7,TATA_disc10,TATA_disc7,YY1_disc3,YY1_disc5,ZNF143_disc4
Variant_4923|Variant_4924	CTCF_disc5	MYOD1_2,MYOD1_3,TCF3_1,TCF3_4,TCF3_5	BHLHE40_disc2,HEY1_disc2,SIN3A_disc6,YY1_disc5
Variant_493|Variant_494	ASCL2_1	.	.
Variant_5035|Variant_5036	CACD_1	.	CACBP_1,FOXO3_6,RAD21_disc6,SP1_disc3
Variant_5061|Variant_5062	SP2_disc2	YY1_known2	PBX3_disc3,ZBTB14_1
Variant_5289|Variant_5290	BHLHE40_disc2,EGR1_known4,HIC1_1,REST_disc8,SIN3A_disc7	BCL_disc8,ETS_disc9,HIC1_2,POU2F2_disc2,YY1_disc4	REST_disc4
Variant_5359|Variant_5360	ATF3_disc4,BCL_disc10,BHLHE40_disc2,EP300_disc9,TATA_disc10	HEY1_disc2	E2F_disc8,HINFP_4,SPI1_disc3,YY1_disc4
Variant_539|Variant_540	CTCF_disc5,RAD21_disc6,RAD21_disc7	ETS_disc7,PAX4_1,RAD21_disc8,SRF_disc2	IRF_disc4,KLF12_2,KLF13_1,KLF14_1,KLF16_1,KLF4_1,KLF7_1,MYC_disc9,SP1_known2,SP1_known4,SP1_known5,SP1_known8,SP1_known9,SP8_1,TATA_disc4
Variant_5561|Variant_5562	GFI1_1	GFI1_3,SIN3A_disc6,SIN3A_disc7,TFAP2_known4	.
Variant_563|Variant_564	TFAP2_known4	.	CTCF_disc8,HEY1_disc2
Variant_583|Variant_584	SP2_disc2	SIN3A_disc6	BCL_disc8,BCL_disc9,BHLHE40_disc2,E2F_disc8,ELF1_disc2,EP300_disc8,HINFP_4,PBX3_disc3,YY1_disc4,YY1_disc5,ZNF143_disc4
Variant_5903|Variant_5904	STAT_known2,STAT_known3	ELF1_disc1,ETS_known9,TATA_disc8	STAT_known11
Variant_5927|Variant_5928	BHLHE40_disc2,EP300_disc9,RAD21_disc6,TFAP2_known13,TFAP2_known16,TFAP2_known22,YY1_disc4,ZIC1_2,ZIC2_2,ZIC3_2	TFAP2_known4	BCL_disc9,CTCF_disc9,EBF1_disc2,HEY1_disc2,PATZ1_1,REST_disc4,TFAP2_known5
Variant_6179|Variant_6180	ESR2_1,ESRRA_known4	.	EWSR1::FLI1_1
Variant_6307|Variant_6308	BHLHE40_disc2	.	EP300_disc9,ZNF740_2,ZNF740_3,ZNF740_4
Variant_6373|Variant_6374	STAT_disc7,TFAP2B_1,TFAP2_known11,TFAP2_known20	TFAP2B_2,TFAP2_known14,TFAP2_known17	BHLHE40_disc2,EGR1_known4,HEY1_disc2,IRF_disc4,KLF4_1,KLF7_1,MYC_disc10,MYC_disc9,SP1_known4,SP1_known8,SP1_known9,TATA_disc4,ZBTB33_disc2
Variant_6421|Variant_6422	BHLHE40_disc2,EP300_disc9,HEY1_disc2,PAX5_known4,SP1_known2,TFAP2_known4,ZIC2_2	ZIC4_1	AP1_disc10,BCL_disc8,BCL_disc9,CHD2_disc3,E2F_disc7,EGR1_disc6,ELF1_disc3,ETS_disc9,MYC_disc10,NRF1_disc3,POU2F2_disc2,REST_disc5,SIN3A_disc5,SIN3A_disc6,SP1_known4,SP1_known5,SP1_known6,SRF_disc2,YY1_disc4,YY1_disc5,ZBTB33_disc2,ZIC3_2,ZNF143_disc3,ZNF143_disc4
Variant_6521|Variant_6522	CTCF_disc9	.	EP300_disc9,HEY1_disc2,REST_disc4,TFAP4_1,ZNF143_disc4
Variant_6557|Variant_6558	HEY1_disc2,STAT_disc7	MYC_disc10,MZF1_2,MZF1_4,POU2F2_disc2,RXRA_disc2,ZNF281_1	PATZ1_1,REST_disc4
Variant_6905|Variant_6906	BCL_disc8	YY1_disc3	.
Variant_7179|Variant_7180	EGR1_disc4,SETDB1_disc1	.	.
Variant_721|Variant_722	KLF14_1,SP4_1	.	IRF_disc4,KLF12_2,KLF13_1
Variant_857|Variant_858	.	NKX2-1_1	AHR_2
